# Supplementary material for: Tofu and fish oil independently modulate serum lipid profiles in rats: Analyses of 10 class lipoprotein profiles and the global hepatic transcriptome
Source: PLoS One. 2019 Jan 17;14(1):e0210950. doi: 10.1371/journal.pone.0210950 (PMC6336308; doi:10.1371/journal.pone.0210950)
Supplement: S1 Fig — (ZIP) [file pone.0210950.s001.zip]

Archive with 31 entries (30 files):
- S1_Fig/box/
- S1_Fig/box/CF1.png
- S1_Fig/box/CF2.png
- S1_Fig/box/CF3.png
- S1_Fig/box/CF4.png
- S1_Fig/box/CF5.png
- S1_Fig/box/CF6.png
- S1_Fig/box/CF7.png
- S1_Fig/box/CS1.png
- S1_Fig/box/CS2.png
- S1_Fig/box/CS3.png
- S1_Fig/box/CS4.png
- S1_Fig/box/CS5.png
- S1_Fig/box/CS6.png
- S1_Fig/box/CS7.png
- S1_Fig/box/TF1.png
- S1_Fig/box/TF2.png
- S1_Fig/box/TF3.png
- S1_Fig/box/TF4.png
- S1_Fig/box/TF5.png
- S1_Fig/box/TF6.png
- S1_Fig/box/TF7.png
- S1_Fig/box/TF8.png
- S1_Fig/box/TS1.png
- S1_Fig/box/TS2.png
- S1_Fig/box/TS3.png
- S1_Fig/box/TS4.png
- S1_Fig/box/TS5.png
- S1_Fig/box/TS6.png
- S1_Fig/box/TS7.png
- S1_Fig/fitting.htm
