# Supplementary material for: Tofu and fish oil independently modulate serum lipid profiles in rats: Analyses of 10 class lipoprotein profiles and the global hepatic transcriptome
Source: PLoS One. 2019 Jan 17;14(1):e0210950. doi: 10.1371/journal.pone.0210950 (PMC6336308; doi:10.1371/journal.pone.0210950)
Supplement: S2 Fig — (ZIP) [file pone.0210950.s002.zip]

Archive with 22 entries (21 files):
- S2_Fig/S2 Fig.htm
- S2_Fig/time/
- S2_Fig/time/CM1.htm
- S2_Fig/time/CM2.htm
- S2_Fig/time/HDL1.htm
- S2_Fig/time/HDL2.htm
- S2_Fig/time/LAC1.htm
- S2_Fig/time/LAC2.htm
- S2_Fig/time/LDL1.htm
- S2_Fig/time/LDL2.htm
- S2_Fig/time/mHDL.htm
- S2_Fig/time/time_CM1.png
- S2_Fig/time/time_CM2.png
- S2_Fig/time/time_HDL1.png
- S2_Fig/time/time_HDL2.png
- S2_Fig/time/time_LAC1.png
- S2_Fig/time/time_LAC2.png
- S2_Fig/time/time_LDL1.png
- S2_Fig/time/time_LDL2.png
- S2_Fig/time/time_mHDL.png
- S2_Fig/time/time_VLDL.png
- S2_Fig/time/VLDL.htm
