# Supplementary material for: Tofu and fish oil independently modulate serum lipid profiles in rats: Analyses of 10 class lipoprotein profiles and the global hepatic transcriptome
Source: PLoS One. 2019 Jan 17;14(1):e0210950. doi: 10.1371/journal.pone.0210950 (PMC6336308; doi:10.1371/journal.pone.0210950)
Supplement: S3 Fig — (ZIP) [file pone.0210950.s003.zip]

Archive with 24 entries (23 files):
- S3_Fig/Ch/
- S3_Fig/Ch/Ch_CM1.png
- S3_Fig/Ch/Ch_CM2.png
- S3_Fig/Ch/Ch_HDL1.png
- S3_Fig/Ch/Ch_HDL2.png
- S3_Fig/Ch/Ch_LAC1.png
- S3_Fig/Ch/Ch_LAC2.png
- S3_Fig/Ch/Ch_LDL1.png
- S3_Fig/Ch/Ch_LDL2.png
- S3_Fig/Ch/Ch_mHDL.png
- S3_Fig/Ch/Ch_VLDL.png
- S3_Fig/Ch/cholesterol.png
- S3_Fig/Ch/CM1.htm
- S3_Fig/Ch/CM1_CM2.png
- S3_Fig/Ch/CM2.htm
- S3_Fig/Ch/HDL1.htm
- S3_Fig/Ch/HDL2.htm
- S3_Fig/Ch/LAC1.htm
- S3_Fig/Ch/LAC2.htm
- S3_Fig/Ch/LDL1.htm
- S3_Fig/Ch/LDL2.htm
- S3_Fig/Ch/mHDL.htm
- S3_Fig/Ch/VLDL.htm
- S3_Fig/S3 Fig.htm
