# Supplementary material for: Tofu and fish oil independently modulate serum lipid profiles in rats: Analyses of 10 class lipoprotein profiles and the global hepatic transcriptome
Source: PLoS One. 2019 Jan 17;14(1):e0210950. doi: 10.1371/journal.pone.0210950 (PMC6336308; doi:10.1371/journal.pone.0210950)
Supplement: S4 Fig — (ZIP) [file pone.0210950.s004.zip]

Archive with 24 entries (23 files):
- S4_Fig/S4 Fig.htm
- S4_Fig/TG/
- S4_Fig/TG/CM1.htm
- S4_Fig/TG/CM2.htm
- S4_Fig/TG/HDL1.htm
- S4_Fig/TG/HDL2.htm
- S4_Fig/TG/LAC1.htm
- S4_Fig/TG/LAC2.htm
- S4_Fig/TG/LDL1.htm
- S4_Fig/TG/LDL2.htm
- S4_Fig/TG/mHDL.htm
- S4_Fig/TG/TG.png
- S4_Fig/TG/TG_CM1.png
- S4_Fig/TG/TG_CM1_CM2.png
- S4_Fig/TG/TG_CM2.png
- S4_Fig/TG/TG_HDL1.png
- S4_Fig/TG/TG_HDL2.png
- S4_Fig/TG/TG_LAC1.png
- S4_Fig/TG/TG_LAC2.png
- S4_Fig/TG/TG_LDL1.png
- S4_Fig/TG/TG_LDL2.png
- S4_Fig/TG/TG_mHDL.png
- S4_Fig/TG/TG_VLDL.png
- S4_Fig/TG/VLDL.htm
