# Supplementary material for: Tofu and fish oil independently modulate serum lipid profiles in rats: Analyses of 10 class lipoprotein profiles and the global hepatic transcriptome
Source: PLoS One. 2019 Jan 17;14(1):e0210950. doi: 10.1371/journal.pone.0210950 (PMC6336308; doi:10.1371/journal.pone.0210950)
Supplement: S5 Fig — (ZIP) [file pone.0210950.s005.zip]

Archive with 22 entries (21 files):
- S5_Fig/S5 Fig.htm
- S5_Fig/TG_cho/
- S5_Fig/TG_cho/CM1.htm
- S5_Fig/TG_cho/CM2.htm
- S5_Fig/TG_cho/HDL1.htm
- S5_Fig/TG_cho/HDL2.htm
- S5_Fig/TG_cho/LAC1.htm
- S5_Fig/TG_cho/LAC2.htm
- S5_Fig/TG_cho/LDL1.htm
- S5_Fig/TG_cho/LDL2.htm
- S5_Fig/TG_cho/mHDL.htm
- S5_Fig/TG_cho/TG_cho_CM1.png
- S5_Fig/TG_cho/TG_cho_CM2.png
- S5_Fig/TG_cho/TG_cho_HDL1.png
- S5_Fig/TG_cho/TG_cho_HDL2.png
- S5_Fig/TG_cho/TG_cho_LAC1.png
- S5_Fig/TG_cho/TG_cho_LAC2.png
- S5_Fig/TG_cho/TG_cho_LDL1.png
- S5_Fig/TG_cho/TG_cho_LDL2.png
- S5_Fig/TG_cho/TG_cho_mHDL.png
- S5_Fig/TG_cho/TG_cho_VLDL.png
- S5_Fig/TG_cho/VLDL.htm
