# Supplementary material for: Tofu and fish oil independently modulate serum lipid profiles in rats: Analyses of 10 class lipoprotein profiles and the global hepatic transcriptome
Source: PLoS One. 2019 Jan 17;14(1):e0210950. doi: 10.1371/journal.pone.0210950 (PMC6336308; doi:10.1371/journal.pone.0210950)
Supplement: S3 Table — (XLSX) [file pone.0210950.s008.xlsx]

## Sheet: S3T
S3 Table. A full list of differentially expressed probe sets in the liver of rats.
	Expression																						z-score
Probe Set ID	CF-1_Liv	CF-2_Liv	CF-5_Liv	CF-6_Liv	CF-7_Liv	CS-1_Liv	CS-2_Liv	CS-5_Liv	CS-6_Liv	CS-7_Liv	TF-3_Liv	TF-4_Liv	TF-5_Liv	TF-6_Liv	TF-7_Liv	TS-1_Liv	TS-2_Liv	TS-4_Liv	TS-5_Liv	TS-7_Liv	p-value		CF-1_Liv	CF-2_Liv	CF-5_Liv	CF-6_Liv	CF-7_Liv	CS-1_Liv	CS-2_Liv	CS-5_Liv	CS-6_Liv	CS-7_Liv	TF-3_Liv	TF-4_Liv	TF-5_Liv	TF-6_Liv	TF-7_Liv	TS-1_Liv	TS-2_Liv	TS-4_Liv	TS-5_Liv	TS-7_Liv		PC1	PC2	PC3		Probe Set ID	UniGene ID
1368171_at	0.845842	1.27158	0.727021	1.82201	1.56005	0.80239	0.245922	0.986076	1.73626	1.3897	2.29937	2.17828	-0.0106835	2.32964	2.04339	2.29308	1.93294	2.27674	2.14688	2.23946	2.57029e-10		-0.709955	-0.284219	-0.828776	0.266209	0.00424913	-0.753407	-1.30988	-0.569721	0.180459	-0.166101	0.743575	0.622482	-1.56648	0.773846	0.487594	0.737285	0.377145	0.720946	0.59108	0.683665		0.390522	-0.188841	0.111771		1368171_at	Rn.11372
1384274_at	-0.624043	-0.0651204	-0.699865	-0.123009	0.250178	-0.308883	-0.171032	0.306046	0.113022	0.160139	-0.0398231	-0.35402	0.116805	0.0692812	0.338095	0.213665	0.109014	0.171853	0.355383	0.858243	0.00113397		-0.657839	-0.0989168	-0.733661	-0.156806	0.216382	-0.342679	-0.204829	0.27225	0.0792254	0.126343	-0.0736194	-0.387817	0.0830086	0.0354848	0.304298	0.179868	0.0752181	0.138056	0.321587	0.824446		0.102435	-0.181888	-0.0255169		1384274_at	Rn.20197
1373992_at	0.874455	1.30532	-0.358452	0.979535	0.788356	1.01432	1.20655	0.669035	1.28416	0.869739	0.662451	0.913697	0.767511	1.30723	0.732848	1.35204	1.24851	1.48563	1.15501	0.713444	0.000201578		-0.0741155	0.35675	-1.30702	0.0309645	-0.160214	0.0657526	0.257985	-0.279535	0.335593	-0.0788315	-0.286119	-0.0348733	-0.181059	0.358658	-0.215722	0.403471	0.299945	0.537058	0.20644	-0.235126		0.0389639	-0.167316	-0.0259958		1373992_at	Rn.201788
1368520_at	2.78159	2.58195	2.39964	1.9916	2.31974	2.69744	2.66509	2.91093	2.57238	2.74019	2.25505	2.02955	2.3402	2.3551	2.26623	2.81195	2.74063	2.64751	2.5598	2.66812	4.57873e-30		0.264853	0.0652193	-0.117095	-0.52513	-0.196991	0.180705	0.148354	0.394195	0.0556423	0.223457	-0.261686	-0.487188	-0.176535	-0.161629	-0.250508	0.295214	0.223897	0.130778	0.0430612	0.151386		-0.0986665	-0.166978	0.00647567		1368520_at	Rn.15739
1392637_at	0.484048	1.07428	-0.428654	0.75843	0.464784	0.584495	0.842811	0.472946	1.04315	0.656261	0.47997	0.955451	0.434038	0.873186	0.485552	1.04918	0.905173	1.21152	0.788968	0.710716	2.90591e-05		-0.208268	0.381968	-1.12097	0.066114	-0.227532	-0.107821	0.150496	-0.21937	0.35083	-0.036055	-0.212345	0.263135	-0.258278	0.18087	-0.206763	0.356869	0.212857	0.519209	0.0966526	0.0184008		0.0552232	-0.155095	-0.0204734		1392637_at	Rn.2746
1388750_at	1.26412	1.65191	1.34818	1.72941	1.23965	1.79324	1.29014	1.21891	1.91563	1.27233	1.78881	2.56195	2.16986	2.17697	1.0628	2.24312	1.7055	2.46243	2.02012	2.42453	3.38102e-17		-0.502857	-0.115072	-0.418799	-0.0375723	-0.527331	0.0262615	-0.476845	-0.548068	0.148649	-0.494647	0.0218246	0.794973	0.402882	0.409992	-0.704183	0.476134	-0.0614815	0.695452	0.253138	0.657549		0.264451	-0.152174	0.00657476		1388750_at	Rn.98672
1395836_at	0.35236	-0.152626	-0.490105	-0.168666	0.155968	0.107766	0.132676	0.269731	0.271347	0.157241	-0.0735661	0.140641	0.0450298	0.0908728	0.0298686	0.744237	0.0926224	0.240456	0.210341	0.454039	0.000648035		0.221848	-0.283138	-0.620617	-0.299178	0.0254565	-0.0227458	0.00216474	0.13922	0.140835	0.0267289	-0.204078	0.0101292	-0.0854819	-0.0396389	-0.100643	0.613726	-0.0378893	0.109945	0.079829	0.323528		0.0255289	-0.150674	-0.0148628		1395836_at	Rn.205610
1371113_a_at	0.0339131	0.766269	0.347278	0.865202	0.313688	0.437592	0.134599	0.138509	1.00348	0.274207	0.474209	1.54729	1.26018	1.22444	-0.0202796	1.06556	0.748346	1.55102	1.10689	1.43938	1.11227e-17		-0.701675	0.0306805	-0.38831	0.129614	-0.421901	-0.297996	-0.60099	-0.597079	0.267892	-0.461381	-0.26138	0.811705	0.524589	0.488851	-0.755868	0.329971	0.0127575	0.815429	0.371298	0.703793		0.278699	-0.150609	0.0534681		1371113_a_at	Rn.98672
1367998_at	-0.049196	1.12342	1.0947	0.773063	-0.271636	1.15613	1.18565	1.20563	-0.0662411	1.02303	1.03008	0.910398	0.786997	0.713252	1.319	1.1441	1.09657	1.07443	1.05003	1.05567	0.000367492		-0.916949	0.255663	0.226946	-0.0946904	-1.13939	0.288373	0.317897	0.337875	-0.933994	0.155278	0.162325	0.0426451	-0.080756	-0.154501	0.451248	0.276345	0.228815	0.206678	0.182272	0.187919		0.106873	-0.148444	-0.0901797		1367998_at	Rn.144851
1370281_at	1.58015	1.86001	1.5158	1.6803	1.25223	1.76448	1.96072	2.17624	1.83861	2.13171	0.803563	1.32481	1.21547	1.04441	1.15125	1.33009	1.39449	1.70434	1.70614	1.69792	7.94502e-48		0.0235119	0.30337	-0.0408362	0.123664	-0.304405	0.207843	0.404078	0.619601	0.281968	0.575075	-0.753074	-0.231825	-0.341167	-0.512228	-0.405383	-0.226547	-0.162144	0.147707	0.149507	0.141285		-0.270481	-0.144678	-0.00246772		1370281_at	Rn.98269
1376688_a_at	0.48882	0.40149	-0.195805	0.618802	0.453532	0.900119	0.440432	0.697194	0.880343	0.738422	-0.190495	0.130478	0.430743	0.784176	0.644099	0.691803	0.454463	0.394469	0.816043	0.728717	5.94447e-06		-0.0265721	-0.113903	-0.711197	0.103409	-0.0618601	0.384727	-0.0749605	0.181802	0.364951	0.22303	-0.705887	-0.384914	-0.0846496	0.268784	0.128707	0.176411	-0.0609288	-0.120923	0.300651	0.213324		-0.0718035	-0.13719	-0.0536534		1376688_a_at	Rn.94103
1368826_at	1.96149	2.08878	2.32917	2.89277	2.76897	2.87461	1.97673	1.99995	2.79555	2.15744	3.12998	2.11596	1.81635	1.94807	1.79911	2.06913	2.739	2.77462	2.83726	2.90464	7.55436e-05		-0.437487	-0.310199	-0.0698101	0.493794	0.36999	0.47563	-0.422246	-0.39903	0.396568	-0.241536	0.731001	-0.283016	-0.582629	-0.450911	-0.599869	-0.329852	0.340018	0.375641	0.438278	0.505666		-0.0143392	-0.136395	0.11537		1368826_at	Rn.220
1383111_at	0.315478	0.308407	0.100588	0.123703	0.23431	0.512459	0.170395	0.593985	0.46205	0.190184	0.16615	0.608059	0.421367	0.500794	0.358862	0.825397	0.594098	0.617173	0.483049	0.791922	5.29445e-17		-0.103443	-0.110515	-0.318334	-0.295218	-0.184612	0.0935372	-0.248526	0.175064	0.0431285	-0.228738	-0.252772	0.189138	0.0024453	0.0818728	-0.0600593	0.406476	0.175177	0.198251	0.0641272	0.373001		0.0836446	-0.135298	-0.00656387		1383111_at	Rn.43814
1369224_at	0.513567	1.20814	1.23307	0.645699	1.21966	0.462029	0.539412	1.12871	1.43337	0.265941	0.190192	0.500711	1.4384	1.26234	1.09062	1.43635	1.48691	1.82124	0.701777	1.39957	4.22235e-07		-0.485319	0.209257	0.234183	-0.353186	0.220774	-0.536857	-0.459474	0.129824	0.434483	-0.732944	-0.808693	-0.498175	0.439512	0.263451	0.0917392	0.437468	0.488025	0.82236	-0.297109	0.40068		0.113941	-0.131812	0.142896		1369224_at	Rn.76726
1396743_at	0.265609	-0.591718	-0.423204	-0.75665	0.157752	-0.63282	0.0398242	-0.461863	-0.367327	0.00160691	-1.14865	-0.457089	0.181185	0.212465	0.170884	0.0814016	0.282455	0.133265	0.190979	0.00793564	0.000536609		0.421307	-0.43602	-0.267506	-0.600952	0.31345	-0.477122	0.195522	-0.306166	-0.21163	0.157305	-0.992948	-0.301391	0.336883	0.368162	0.326582	0.237099	0.438153	0.288963	0.346676	0.163633		0.0952499	-0.128171	0.065579		1396743_at	Rn.154131
1393221_at	0.933248	1.35834	0.11223	0.811277	0.263453	0.916865	1.12327	0.841203	1.33583	0.946963	1.07462	1.10874	1.09283	0.943487	1.14402	1.14891	0.94383	1.42163	0.985289	1.32863	7.31243e-10		-0.0584851	0.366606	-0.879504	-0.180456	-0.72828	-0.0748681	0.131539	-0.15053	0.344095	-0.0447701	0.0828892	0.117004	0.101099	-0.0482463	0.152288	0.15718	-0.0479031	0.429894	-0.0064442	0.336892		0.0898078	-0.125469	-0.0878903		1393221_at	Rn.14713
1372953_at	0.657595	0.38935	0.560327	0.620681	0.159249	0.784445	0.822348	0.7735	0.70278	0.727843	0.688831	0.844285	0.646512	0.388951	0.709618	0.925565	0.742134	0.901989	0.838267	0.802021	2.14578e-21		-0.0267198	-0.294964	-0.123988	-0.0636336	-0.525066	0.10013	0.138034	0.0891856	0.0184656	0.0435285	0.00451613	0.159971	-0.0378028	-0.295364	0.0253033	0.241251	0.0578194	0.217674	0.153952	0.117707		0.0276518	-0.124491	-0.0487213		1372953_at	Rn.13744
1375230_at	0.475276	0.207	0.332652	0.315059	0.407159	0.828718	0.429329	0.298399	0.587383	0.347684	0.413206	1.01994	0.755647	0.629792	0.511049	1.1855	0.639046	0.790506	0.89613	0.69023	8.97605e-23		-0.11271	-0.380985	-0.255333	-0.272926	-0.180826	0.240733	-0.158656	-0.289586	-0.000602006	-0.240301	-0.174779	0.431952	0.167662	0.0418073	-0.0769363	0.597515	0.0510608	0.202521	0.308145	0.102244		0.135353	-0.123114	-0.0207878		1375230_at	Rn.158704
1398482_at	0.182903	0.15641	0.286346	0.0945264	0.376051	0.41891	0.23969	0.511447	0.58072	0.384655	0.299061	0.223876	0.303687	0.297999	0.391483	0.693871	0.189113	0.545373	0.758524	0.557069	2.50003e-10		-0.191683	-0.218176	-0.0882395	-0.280059	0.00146544	0.0443241	-0.134895	0.136861	0.206134	0.0100697	-0.0755244	-0.15071	-0.0708987	-0.0765872	0.0168971	0.319285	-0.185473	0.170787	0.383938	0.182483		0.0173965	-0.122869	-0.0134943		1398482_at	Rn.198135
1368321_at	0.407667	0.437049	0.366868	0.465554	0.246716	0.609646	0.277868	0.660121	0.577879	0.676217	0.260184	0.425424	0.23431	0.218856	0.413692	0.69298	0.225895	0.783849	0.420371	1.01408	7.46597e-13		-0.0630936	-0.0337117	-0.103893	-0.00520661	-0.224045	0.138885	-0.192893	0.18936	0.107118	0.205456	-0.210577	-0.0453373	-0.236451	-0.251905	-0.057069	0.222219	-0.244866	0.313088	-0.0503897	0.543314		-0.0355993	-0.122197	0.0146111		1368321_at	Rn.9096
1383472_at	0.681931	0.688765	0.904746	0.887529	0.767955	0.768299	1.20527	1.2616	1.2256	1.05256	0.53482	0.790853	0.579402	0.513377	0.655038	0.604559	1.00723	0.674001	1.04909	1.24065	5.91007e-22		-0.172733	-0.165898	0.0500822	0.0328652	-0.0867084	-0.0863646	0.350604	0.406935	0.370935	0.197901	-0.319844	-0.0638105	-0.275262	-0.341287	-0.199626	-0.250104	0.152567	-0.180663	0.194426	0.385987		-0.129918	-0.120361	-0.0221884		1383472_at	Rn.12547
1376646_at	0.289052	0.750114	0.334254	0.313817	0.488512	0.24941	0.871913	0.470976	0.492712	0.272662	0.623376	0.912998	0.665485	0.542324	0.439169	0.932522	0.876112	0.851185	0.926676	0.844071	2.29039e-21		-0.318315	0.142747	-0.273113	-0.29355	-0.118855	-0.357957	0.264546	-0.136391	-0.114655	-0.334705	0.0160089	0.305631	0.0581181	-0.0650427	-0.168198	0.325155	0.268745	0.243818	0.319309	0.236704		0.128948	-0.119321	0.028313		1376646_at	Rn.145147
1382398_at	-0.0123559	-0.261228	-0.195419	-0.441291	-0.208383	-0.454355	-0.226872	-0.303612	-0.012415	-0.454541	-0.755215	0.0742571	-0.118343	-0.486395	-0.0756124	0.126947	0.116722	0.109932	-0.149087	0.318805	2.9829e-05		0.158067	-0.0908053	-0.024996	-0.270868	-0.0379602	-0.283932	-0.0564486	-0.133189	0.158008	-0.284117	-0.584792	0.24468	0.0520797	-0.315971	0.0948107	0.297371	0.287145	0.280355	0.0213358	0.489228		0.0643552	-0.11703	0.0893309		1382398_at	Rn.198968
1382107_at	-0.112553	0.224031	-0.166919	0.195303	-0.0521207	0.510198	-0.0316072	0.176196	0.59518	-0.15933	0.303123	-0.169377	0.272686	0.113857	0.326118	0.33525	0.31024	0.560569	-0.0291114	0.609242	0.00452388		-0.303101	0.0334824	-0.357468	0.00475412	-0.242669	0.319649	-0.222156	-0.0143529	0.404631	-0.349879	0.112574	-0.359926	0.0821372	-0.0766914	0.135569	0.144701	0.119691	0.37002	-0.21966	0.418694		0.0420243	-0.111112	-0.0248977		1382107_at	Rn.93030
1396155_at	0.299337	0.713234	0.510246	0.292551	0.427519	0.613474	0.463571	0.481516	0.671424	0.30792	0.278113	0.453101	-0.159708	-0.282921	0.0563661	0.323021	0.513587	0.52774	0.681933	0.50994	1.98394e-16		-0.084761	0.329136	0.126148	-0.0915476	0.0434212	0.229376	0.0794724	0.0974176	0.287326	-0.076178	-0.105985	0.069003	-0.543806	-0.667019	-0.327732	-0.061077	0.129489	0.143642	0.297835	0.125842		-0.122742	-0.109913	0.0810538		1396155_at	---
1369664_at	1.02612	1.79194	1.70059	1.93578	1.62195	1.2328	1.80473	1.89239	2.12171	1.88645	1.62167	1.93652	2.03399	1.91744	1.60328	1.71357	1.79028	1.92228	2.28372	2.24016	3.14191e-10		-0.777745	-0.0119251	-0.103281	0.131914	-0.181914	-0.571069	0.000862724	0.0885206	0.317842	0.0825786	-0.182194	0.132647	0.230116	0.113566	-0.200591	-0.0902967	-0.0135886	0.118413	0.47985	0.436294		0.0740181	-0.108084	-0.0233643		1369664_at	Rn.32282
1378786_at	0.144394	0.417023	0.186042	0.244991	0.229545	0.116018	0.399512	0.324616	0.28699	0.179841	0.010841	0.0381477	0.188578	0.0522326	-0.0830905	0.211657	0.31214	0.504648	0.684301	0.402129	2.59795e-05		-0.0981334	0.174496	-0.0564854	0.00246311	-0.0129823	-0.12651	0.156984	0.0820883	0.0444624	-0.0626872	-0.231687	-0.20438	-0.0539497	-0.190295	-0.325618	-0.0308711	0.0696125	0.26212	0.441773	0.159601		-0.035467	-0.107749	0.0740356		1378786_at	Rn.24326
1372342_at	0.467553	0.253503	0.398704	1.00901	0.309773	0.269793	1.01229	0.340109	1.19821	1.51213	0.297405	1.07627	0.347417	1.19527	1.16524	0.542832	1.0239	0.304847	0.939483	1.49972	0.00178657		-0.29062	-0.50467	-0.359469	0.250839	-0.4484	-0.488379	0.254112	-0.418063	0.440033	0.753958	-0.460768	0.318099	-0.410755	0.4371	0.407067	-0.21534	0.265729	-0.453326	0.181311	0.741542		0.0450512	-0.107473	-0.105783		1372342_at	Rn.1215
1368160_at	0.866346	-0.152768	1.08302	0.553342	0.551419	0.280357	0.477163	1.31082	1.51319	0.460681	0.987643	1.06528	1.06202	0.708447	0.962931	1.55843	0.989377	1.00319	0.86123	0.759937	0.000297762		0.0212437	-0.99787	0.237917	-0.29176	-0.293684	-0.564746	-0.367939	0.465715	0.668084	-0.384421	0.142541	0.220173	0.216921	-0.136656	0.117829	0.713325	0.144274	0.158091	0.0161272	-0.0851649		0.121671	-0.106605	-0.0617068		1368160_at	Rn.34026
1380880_at	0.617394	-1.13939	0.039262	0.341918	0.180562	0.0665261	0.169132	0.0912296	-0.442236	0.132969	-0.745775	0.687479	0.208398	-0.171652	0.141992	-0.059724	0.529232	0.358763	0.708712	0.0792646	0.000230339		0.527691	-1.22909	-0.0504408	0.252215	0.0908591	-0.0231767	0.0794291	0.00152678	-0.531939	0.0432663	-0.835478	0.597776	0.118695	-0.261355	0.0522887	-0.149427	0.439529	0.26906	0.619009	-0.0104383		0.0618549	-0.106311	0.055784		1380880_at	Rn.156627
1386656_at	-0.374295	-0.160275	-0.456288	-0.421815	-0.349161	-0.634935	-0.137188	-0.26272	-0.264585	-0.385523	-1.09411	-0.224848	-0.265521	-0.736428	-0.965445	-0.719261	-0.503888	-0.00582576	0.225217	-0.210433	0.00161657		0.0230716	0.237091	-0.0589218	-0.0244484	0.0482054	-0.237568	0.260178	0.134646	0.132782	0.0118436	-0.696741	0.172518	0.131845	-0.339062	-0.568079	-0.321895	-0.106522	0.391541	0.622583	0.186933		-0.0779774	-0.105069	0.0845865		1386656_at	---
1383457_at	-0.81281	-0.442321	-0.238655	-0.621348	-0.164989	-0.242127	0.0398242	-0.354006	-0.0670703	-0.418995	-0.53439	-0.908048	-0.168119	-0.470739	-0.857059	-0.0964513	-0.622952	-0.599198	-0.23277	-0.138178	0.0018128		-0.41529	-0.044801	0.158865	-0.223828	0.232531	0.155393	0.437344	0.0435139	0.33045	-0.0214748	-0.13687	-0.510528	0.229401	-0.0732192	-0.459539	0.301069	-0.225432	-0.201678	0.16475	0.259342		-0.0978235	-0.0996578	-0.0147249		1383457_at	Rn.24654
1367765_at	1.16402	1.09112	1.13005	1.38556	1.40932	0.991575	1.10116	1.49659	1.10362	1.33168	1.28527	1.54637	1.14135	1.17306	1.51348	1.47987	1.46898	1.49819	1.71462	1.78882	5.57586e-18		-0.176713	-0.249614	-0.210686	0.0448199	0.0685832	-0.349161	-0.239575	0.155858	-0.237113	-0.00905572	-0.0554654	0.205631	-0.199382	-0.167673	0.172743	0.139137	0.128247	0.157456	0.373882	0.448081		0.101335	-0.0996407	0.0521564		1367765_at	Rn.1829
1368505_at	-0.0578801	-0.131614	-0.469277	-0.0680642	-0.273971	-0.206925	0.0319576	-0.0492636	0.106073	-0.208671	-0.282931	0.0636619	-0.0126014	-0.077499	0.00737309	0.587342	-0.0594731	0.0807719	0.258893	-0.257525	0.00125886		-0.00689896	-0.0806327	-0.418296	-0.0170831	-0.22299	-0.155944	0.0829387	0.00171754	0.157054	-0.15769	-0.23195	0.114643	0.0383797	-0.0265179	0.0583542	0.638323	-0.00849198	0.131753	0.309875	-0.206544		0.056235	-0.0994679	-0.00788133		1368505_at	Rn.11065
1395806_at	-0.099391	-0.569534	-0.650985	-0.974956	-0.498423	-0.164786	-0.324654	-0.0435452	-0.30225	-0.654339	-0.663733	-0.417671	-0.586889	-0.607541	-1.09625	-0.353491	-0.56911	-0.996397	-0.261959	-0.00299368	0.00352042		0.392554	-0.0775886	-0.15904	-0.483011	-0.00647823	0.327159	0.167291	0.4484	0.189695	-0.162395	-0.171789	0.0742735	-0.0949443	-0.115596	-0.604306	0.138454	-0.0771647	-0.504452	0.229986	0.488951		-0.0965453	-0.0992068	-0.0211219		1395806_at	Rn.198083
1368047_at	0.453535	0.190218	0.498067	0.203448	0.457073	0.699548	0.365467	0.445002	0.584982	0.571466	0.786373	0.811819	0.768317	0.858712	0.809581	1.04097	0.914071	0.836023	0.636096	0.840326	2.32565e-30		-0.185019	-0.448337	-0.140488	-0.435106	-0.181482	0.0609937	-0.273087	-0.193552	-0.0535723	-0.0670888	0.147818	0.173264	0.129763	0.220157	0.171026	0.402413	0.275517	0.197468	-0.00245879	0.201771		0.167184	-0.098632	-0.0553578		1368047_at	Rn.3587
1384992_at	-1.1125	-0.915906	-0.261588	-0.673718	-0.144504	-0.799182	-0.110816	0.0644045	-0.386842	-0.187143	-0.954186	0.38493	0.32302	-0.483616	-0.333881	-0.453498	-0.930908	-0.0291707	0.214551	0.141991	0.00236226		-0.780073	-0.583478	0.0708397	-0.34129	0.187924	-0.466754	0.221612	0.396833	-0.0544137	0.145285	-0.621758	0.717358	0.655448	-0.151188	-0.00145243	-0.12107	-0.59848	0.303257	0.546979	0.474419		0.0887476	-0.0978777	-0.106236		1384992_at	Rn.107028
1378032_at	0.0446046	-0.124367	0.192691	-0.116546	-0.0857054	0.159332	-0.0951072	0.267908	0.585075	0.042178	0.0809427	-0.169377	0.0551289	-0.0208722	-0.0360463	0.419478	-0.0320401	0.150686	0.225889	0.16145	1.06727e-05		-0.0406604	-0.209632	0.107426	-0.201812	-0.17097	0.0740673	-0.180372	0.182643	0.49981	-0.043087	-0.00432237	-0.254642	-0.0301361	-0.106137	-0.121311	0.334213	-0.117305	0.0654208	0.140624	0.0761847		-0.0310128	-0.0967299	-0.0184826		1378032_at	Rn.58420
1395403_at	1.8783	1.97703	1.49036	1.26226	1.9206	2.02777	1.4088	2.14426	1.8391	1.79002	1.76965	1.36818	1.73	2.23826	2.00684	2.06741	1.96404	2.05225	1.87184	2.06757	1.24663e-07		0.0345705	0.133307	-0.353366	-0.581463	0.0768682	0.18404	-0.434924	0.300529	-0.00462299	-0.053705	-0.0740743	-0.475546	-0.113731	0.394532	0.163113	0.22368	0.120311	0.208524	0.0281137	0.223845		0.0447311	-0.0963863	-0.00743252		1395403_at	Rn.38669
1391809_at	0.614955	0.400201	0.108061	0.543938	0.834129	0.779601	0.714507	0.782104	0.8883	0.847624	0.746238	0.994991	0.903795	0.794335	0.100335	0.933609	0.742164	0.681229	0.668798	0.928214	1.59688e-07		-0.0854017	-0.300155	-0.592296	-0.156418	0.133773	0.0792444	0.0141507	0.0817474	0.187944	0.147267	0.0458816	0.294634	0.203438	0.0939786	-0.600022	0.233253	0.0418078	-0.0191276	-0.0315581	0.227858		0.0180007	-0.0944667	-0.0736621		1391809_at	Rn.203835
1387263_at	1.54578	1.21739	1.30504	1.20675	1.32847	1.67026	1.29942	1.72089	1.34705	1.74019	1.21474	1.2077	1.07536	1.24223	1.29257	1.35049	1.44546	1.31819	1.46296	1.60345	5.63885e-23		0.166063	-0.162326	-0.0746775	-0.17297	-0.0512542	0.290544	-0.0802964	0.341171	-0.0326735	0.360473	-0.164978	-0.172016	-0.304356	-0.137493	-0.0871516	-0.0292318	0.0657363	-0.0615352	0.0832414	0.22373		-0.0889701	-0.0934434	-0.0157638		1387263_at	Rn.48821
1387796_at	0.0649859	0.0547787	0.120876	0.262186	0.086663	0.291675	0.0620079	0.0584739	0.0799393	0.198215	0.677264	0.607545	0.556736	0.329284	0.396178	1.16129	0.179811	0.496445	0.58215	0.662646	4.31089e-22		-0.281472	-0.291679	-0.225582	-0.0842719	-0.259795	-0.0547824	-0.28445	-0.287984	-0.266518	-0.148242	0.330807	0.261088	0.210278	-0.0171733	0.04972	0.814836	-0.166647	0.149987	0.235692	0.316188		0.201273	-0.0927134	-0.00212296		1387796_at	Rn.11318
1368651_at	1.96365	1.54143	1.62563	1.53977	1.71092	2.11604	1.64302	1.97194	1.70717	1.99576	1.6332	1.48487	1.44507	1.56057	1.61234	1.79604	1.8454	1.73355	1.736	1.83431	4.15643e-28		0.238812	-0.183403	-0.0992041	-0.185065	-0.013917	0.391206	-0.0818147	0.247106	-0.0176657	0.270926	-0.0916312	-0.23996	-0.279761	-0.164263	-0.112497	0.0712084	0.120563	0.00871725	0.0111626	0.109479		-0.0861981	-0.0927044	-0.00639836		1368651_at	Rn.48821
1371472_at	-0.470436	-0.376304	-0.650985	-0.11201	-0.130923	0.0911794	-0.445532	-0.583308	-0.191758	-0.794788	-0.304643	0.106125	0.143862	-0.00625121	-0.0703116	0.289378	-0.161223	0.200742	0.164492	0.124956	0.000290555		-0.311549	-0.217417	-0.492098	0.0468764	0.0279642	0.250066	-0.286645	-0.424422	-0.032871	-0.635901	-0.145756	0.265011	0.302749	0.152636	0.0885753	0.448265	-0.00233606	0.359629	0.323379	0.283843		0.192343	-0.0920435	0.0246497		1371472_at	Rn.19113
1371942_at	1.30035	1.82979	1.25969	1.03713	1.9339	1.13607	1.57205	1.12388	1.04815	1.94874	1.30901	1.44384	1.33344	1.4353	1.25758	1.58506	1.49058	2.22958	1.83572	1.35763	3.09099e-07		-0.173021	0.356418	-0.213685	-0.436248	0.460522	-0.337301	0.098674	-0.349491	-0.425222	0.475363	-0.164367	-0.0295336	-0.139938	-0.0380754	-0.215791	0.111684	0.0172055	0.756202	0.362349	-0.115745		0.0386876	-0.091307	0.0965516		1371942_at	Rn.92581
1374160_at	0.621625	0.895697	0.822232	0.530373	0.854573	1.06105	1.06323	0.896774	0.873411	0.919255	0.554814	0.583328	0.627103	0.748762	0.759249	0.926441	0.996009	1.0498	0.54851	0.842624	1.71123e-12		-0.187118	0.0869538	0.0134892	-0.27837	0.0458296	0.252305	0.254486	0.0880306	0.0646685	0.110512	-0.253929	-0.225415	-0.18164	-0.0599809	-0.0494935	0.117698	0.187266	0.241059	-0.260233	0.0338809		-0.0741276	-0.0905894	-0.0143046		1374160_at	Rn.106120
1386881_at	1.43185	1.33246	1.46706	1.38296	1.34065	1.47947	1.45286	1.58455	1.56006	1.46989	1.38374	1.61509	1.40071	1.58351	1.58299	1.60762	1.7261	1.5971	1.68275	1.78504	2.80809e-24		-0.0914716	-0.190867	-0.0562652	-0.14036	-0.182676	-0.0438533	-0.0704594	0.0612289	0.0367409	-0.0534345	-0.139584	0.0917715	-0.122613	0.0601853	0.0596706	0.0843006	0.202773	0.0737727	0.159426	0.261715		0.0502504	-0.0894932	-0.00573084		1386881_at	Rn.26369
1387656_at	0.138246	0.0456339	-0.126678	0.0704571	-0.0144894	0.173402	0.0723127	-0.00302628	0.0547634	0.00833649	0.0589537	0.308441	0.376517	0.0983878	0.196514	0.459965	0.10714	0.491664	0.420673	0.40553	2.89867e-15		-0.0288916	-0.121503	-0.293815	-0.0966801	-0.181627	0.00626472	-0.0948245	-0.170163	-0.112374	-0.158801	-0.108184	0.141304	0.20938	-0.0687494	0.0293771	0.292828	-0.0599974	0.324527	0.253536	0.238392		0.106279	-0.089281	0.0135829		1387656_at	Rn.32202
1368372_at	0.93212	1.07727	0.932234	0.840437	0.820661	1.08872	0.988334	1.18363	0.830223	0.895892	0.88905	0.931439	0.879392	0.776556	0.66103	1.17406	1.11764	1.1326	1.09458	0.920352	1.31049e-17		-0.026191	0.118956	-0.0260766	-0.117873	-0.137649	0.130414	0.030024	0.225317	-0.128088	-0.0624186	-0.0692607	-0.026872	-0.078918	-0.181755	-0.297281	0.215745	0.15933	0.174291	0.136265	-0.0379583		-0.0231508	-0.0877299	0.031279		1368372_at	Rn.6312
1372065_at	-0.166483	-0.0967409	-0.07307	-0.194532	-0.196716	-0.0884795	-0.058393	-0.144381	-0.0315607	-0.256262	-0.0428282	-0.212414	-0.207849	-0.385785	-0.16431	-0.0500495	0.119669	0.163194	-0.00315356	0.0707579	0.000116864		-0.0655136	0.00422846	0.0278993	-0.093563	-0.0957466	0.0124899	0.0425764	-0.0434116	0.0694087	-0.155292	0.0581411	-0.111444	-0.10688	-0.284816	-0.0633409	0.0509199	0.220638	0.264163	0.0978158	0.171727		0.00947054	-0.0877064	0.0428664		1372065_at	Rn.4077
1394909_at	-0.312179	-0.320204	-0.334385	-0.557555	-0.461548	-0.248309	-0.209199	-0.287184	-0.209127	-0.170997	-0.327316	0.023599	-0.429691	-0.177571	-0.488576	-0.190447	-0.158468	-0.27252	-0.18635	0.12191	0.00379386		-0.052373	-0.0603978	-0.0745791	-0.297749	-0.201742	0.0114973	0.0506069	-0.0273786	0.050679	0.0888086	-0.0675105	0.283405	-0.169886	0.0822344	-0.22877	0.0693591	0.101338	-0.0127142	0.0734563	0.381716		0.0265622	-0.0870957	-0.0242993		1394909_at	Rn.205305
1374953_at	0.18953	0.22696	-0.1875	0.155028	-0.0198748	0.29732	0.160429	0.406161	0.408034	0.0655869	-0.0759097	0.365133	0.243091	-0.0362712	0.132814	0.222879	0.112687	0.427745	0.275389	0.387173	8.59992e-05		0.00171024	0.0391402	-0.375321	-0.0327919	-0.207695	0.1095	-0.0273916	0.218341	0.220214	-0.122233	-0.26373	0.177313	0.0552706	-0.224091	-0.0550066	0.0350585	-0.0751334	0.239925	0.0875691	0.199353		-0.0084703	-0.0868653	-0.0246552		1374953_at	Rn.9543
1398390_at	-0.153419	-0.061536	-0.489372	-0.0176272	-0.24611	0.0733878	-0.237657	-0.313422	0.0398584	-0.139612	0.373579	0.267094	0.449259	0.531813	0.649853	0.455996	0.256334	0.176444	0.577889	0.626584	4.33509e-17		-0.294385	-0.202503	-0.630339	-0.158594	-0.387077	-0.067579	-0.378624	-0.454389	-0.101108	-0.280579	0.232612	0.126128	0.308293	0.390846	0.508886	0.315029	0.115367	0.0354776	0.436922	0.485618		0.279354	-0.0858744	-0.0532858		1398390_at	Rn.6917
1372213_at	1.32439	1.09339	1.55837	1.49421	1.39328	1.22781	1.37128	1.60265	1.57504	1.63309	1.55859	1.67174	1.71785	1.65377	1.59153	2.21257	1.75846	1.3821	2.0052	1.3496	6.74194e-13		-0.234361	-0.465355	-0.000378398	-0.0645377	-0.165466	-0.330934	-0.187465	0.0439081	0.0162989	0.0743436	-0.000153939	0.112991	0.159105	0.0950267	0.0327884	0.65382	0.199716	-0.17665	0.446449	-0.209146		0.11083	-0.0858177	-0.0207774		1372213_at	Rn.22047
1367568_a_at	1.10103	1.07603	1.19529	1.08436	1.0898	1.39081	1.30783	1.33457	1.36715	1.27971	1.26151	1.13147	0.998322	1.24932	1.19335	1.30495	1.21057	1.31104	1.41126	1.29392	1.81949e-15		-0.128584	-0.153588	-0.0343271	-0.145253	-0.139815	0.161197	0.0782116	0.104957	0.137538	0.050096	0.0318998	-0.0981463	-0.231292	0.0197013	-0.0362638	0.0753394	-0.0190412	0.0814229	0.181642	0.0643054		-0.0199779	-0.0844713	-0.037056		1367568_a_at	Rn.2379
1397904_at	0.126339	-0.122627	-0.0712865	0.0792894	-0.114165	-0.0296385	-0.113481	0.119414	0.136683	-0.0414397	-0.260338	-0.00853423	-0.0968119	-0.166619	-0.118439	0.232917	0.0771934	0.267507	-0.0724931	0.197968	1.32041e-05		0.125267	-0.123699	-0.0723584	0.0782175	-0.115237	-0.0307104	-0.114553	0.118342	0.135611	-0.0425116	-0.26141	-0.00960615	-0.0978839	-0.167691	-0.119511	0.231845	0.0761214	0.266435	-0.073565	0.196896		-0.0159077	-0.0839488	0.0450842		1397904_at	Rn.200330
1376755_at	1.06134	1.31609	1.15509	1.27396	1.56555	1.33849	1.18718	1.70057	1.42602	1.34113	1.34936	1.21851	0.988024	0.907636	0.969836	1.40839	0.926622	1.52629	1.33358	1.57783	3.08797e-07		-0.217231	0.037514	-0.123486	-0.00461594	0.286979	0.0599159	-0.0914003	0.421991	0.147445	0.0625527	0.0707883	-0.0600609	-0.290552	-0.37094	-0.30874	0.129817	-0.351953	0.247715	0.0550066	0.299253		-0.0822933	-0.0832005	0.0237727		1376755_at	Rn.220045
1379526_at	1.03718	0.993276	0.267187	0.681159	0.82279	1.10238	0.860563	1.04113	0.995898	0.975557	0.724582	0.773464	0.0919286	0.703359	0.667451	0.910262	0.858496	0.874046	0.870899	0.539957	1.16338e-08		0.247597	0.203699	-0.522391	-0.108419	0.0332123	0.3128	0.0709848	0.251552	0.20632	0.185979	-0.0649959	-0.0161142	-0.697649	-0.0862187	-0.122127	0.120684	0.0689184	0.0844684	0.0813208	-0.249621		-0.116757	-0.0821824	-0.0156203		1379526_at	Rn.203292
1394736_at	-0.1596	0.0450103	-0.242111	-0.248792	-0.178122	-0.15343	-0.00161825	-0.0541243	-0.162947	-0.127936	-0.144978	0.219572	-0.0209548	-0.0525919	-0.0873457	0.146817	0.0846437	0.107212	0.205315	0.171582	9.76435e-05		-0.126881	0.0777302	-0.209391	-0.216072	-0.145402	-0.12071	0.0311016	-0.0214044	-0.130227	-0.0952157	-0.112258	0.252292	0.0117651	-0.019872	-0.0546258	0.179537	0.117364	0.139932	0.238035	0.204302		0.0770493	-0.0821543	0.00891181		1394736_at	Rn.145147
1368428_at	0.508089	0.505052	0.545786	0.430384	0.602653	0.540349	0.704629	0.600509	0.69553	0.572339	0.578835	0.655413	0.779554	0.675869	0.682286	0.678552	0.710793	0.811653	0.877489	0.957862	1.31646e-31		-0.147592	-0.150629	-0.109895	-0.225298	-0.053028	-0.115333	0.0489477	-0.0551723	0.0398491	-0.0833425	-0.076846	-0.00026798	0.123872	0.0201881	0.0266049	0.0228705	0.0551113	0.155971	0.221808	0.302181		0.0649972	-0.0806309	-0.00952586		1368428_at	Rn.56142
1368146_at	1.85944	1.51394	1.5067	1.24038	0.969114	1.39307	1.19739	2.13141	1.08947	1.15836	1.17078	1.28772	1.15876	1.0091	1.02047	1.66696	1.08397	2.00292	1.24968	1.4019	3.11425e-05		0.503864	0.158359	0.151126	-0.115198	-0.386463	0.0374963	-0.158187	0.77583	-0.266109	-0.197219	-0.184792	-0.0678521	-0.196815	-0.34648	-0.335107	0.311389	-0.271607	0.647342	-0.105897	0.0463196		-0.0686716	-0.0805517	0.0828603		1368146_at	Rn.98260
1393561_at	-0.0682822	-0.0495264	0.166671	0.14918	0.198491	0.0710046	-0.0270185	0.0135892	0.153731	-0.124498	-0.125968	-0.258003	-0.189897	-0.16006	-0.0921208	-0.0748712	0.113957	0.27704	0.124731	0.464105	1.29385e-05		-0.0963949	-0.0776391	0.138558	0.121068	0.170378	0.0428919	-0.0551312	-0.0145235	0.125618	-0.15261	-0.15408	-0.286116	-0.21801	-0.188173	-0.120233	-0.102984	0.0858445	0.248927	0.0966185	0.435992		-0.0364658	-0.0800027	0.090224		1393561_at	Rn.210200
1371695_at	0.0768921	0.140416	0.0525131	0.11985	0.184925	0.259973	-0.000659284	0.144568	0.408678	0.122484	0.0378356	-0.115775	-0.0154334	-0.183848	-0.0974336	0.118954	0.157032	0.235852	0.230871	0.270822	1.10323e-05		-0.0305337	0.0329901	-0.0549127	0.0124245	0.0774991	0.152547	-0.108085	0.0371423	0.301252	0.0150577	-0.0695902	-0.2232	-0.122859	-0.291274	-0.204859	0.0115286	0.0496058	0.128426	0.123445	0.163396		-0.064988	-0.0799335	0.0395936		1371695_at	Rn.58980
1370012_at	0.383304	0.657965	0.343179	0.44029	0.394089	0.459581	0.693354	0.742293	0.477614	0.702838	0.291815	0.433603	0.419408	0.439762	0.44139	0.525	0.718983	0.499298	0.71291	0.487342	7.57448e-12		-0.129896	0.144764	-0.170022	-0.0729113	-0.119112	-0.0536204	0.180153	0.229092	-0.0355866	0.189637	-0.221386	-0.0795984	-0.0937926	-0.073439	-0.0718109	0.0117994	0.205782	-0.0139026	0.199709	-0.0258593		-0.0406614	-0.0799031	-0.0103307		1370012_at	Rn.73051
1373403_at	0.39929	0.241415	0.565032	0.30782	0.184546	0.233482	0.181657	0.70717	0.825819	0.388496	0.411082	0.464184	0.753372	0.301161	0.336488	0.836379	0.386833	0.554713	0.549066	0.63428	0.000123152		-0.0638241	-0.221699	0.101918	-0.155294	-0.278568	-0.229633	-0.281457	0.244056	0.362704	-0.0746187	-0.0520321	0.00106949	0.290257	-0.161954	-0.126626	0.373265	-0.0762809	0.0915989	0.0859518	0.171166		0.0383235	-0.0798372	-0.0129614		1373403_at	Rn.216648
1391744_at	-0.136593	0.0936741	-0.0879871	-0.0232138	0.0769595	0.0603364	-0.0440385	-0.305094	-0.0174161	0.0199502	-0.160849	-0.299147	-0.123443	-0.168539	-0.257225	-0.0777927	0.0186883	0.157863	0.0646545	0.405462	0.00169206		-0.0964054	0.133862	-0.0477995	0.0169738	0.117147	0.100524	-0.00385097	-0.264906	0.0227714	0.0601377	-0.120662	-0.25896	-0.0832553	-0.128351	-0.217038	-0.0376052	0.0588758	0.198051	0.104842	0.445649		-0.0204115	-0.0797318	0.0768849		1391744_at	Rn.171558
1393666_at	0.0411651	0.0786323	-0.0325962	-0.168738	-0.136127	0.453933	-0.0165015	-0.117876	0.163876	-0.168543	-0.289221	-0.640993	-0.113337	-0.15048	-0.121183	-0.148712	-0.0846392	0.214721	-0.116469	0.197668	0.00306959		0.0989361	0.136403	0.0251748	-0.110967	-0.0783561	0.511704	0.0412695	-0.060105	0.221647	-0.110772	-0.23145	-0.583222	-0.0555661	-0.0927085	-0.0634116	-0.0909412	-0.0268682	0.272492	-0.0586985	0.255439		-0.0905173	-0.0793595	0.0312013		1393666_at	Rn.170771
1368993_at	-0.0773269	-0.251302	-0.345598	-0.328776	-0.232171	-0.2781	-0.13892	-0.0634632	-0.142721	-0.106411	-0.298575	-0.169377	-0.0350567	-0.0482417	-0.0631411	0.161397	-0.148035	-0.103589	-0.0889045	0.265099	0.000107796		0.0473338	-0.126641	-0.220938	-0.204116	-0.10751	-0.15344	-0.0142597	0.0611976	-0.0180607	0.0182497	-0.173914	-0.0447166	0.0896041	0.076419	0.0615196	0.286058	-0.0233739	0.0210714	0.0357562	0.38976		0.0520133	-0.0783962	-0.00608202		1368993_at	Rn.205610
1377516_at	-0.470436	-0.400583	-0.606019	-0.60969	-0.537933	-0.299381	-0.559767	-0.171435	-0.566138	-0.418995	-0.379439	-0.347157	-0.808038	-0.470739	-0.643258	-0.490066	-0.568077	-0.16056	-0.527709	0.0131437	0.000285237		-0.0193222	0.0505308	-0.154905	-0.158576	-0.0868194	0.151733	-0.108653	0.279679	-0.115024	0.032119	0.0716749	0.103957	-0.356924	-0.0196255	-0.192145	-0.0389518	-0.116963	0.290554	-0.0765949	0.464257		-0.00878099	-0.0783024	0.00148028		1377516_at	Rn.210640
1378289_at	-0.505062	-0.524629	-0.739699	-0.62971	-0.626583	-0.587072	-0.128305	-0.295417	-0.451613	-0.794788	-0.616305	-0.333922	-0.836261	-0.441025	-0.625639	-0.57107	-0.417038	-0.534476	-0.211148	-0.341997	0.00285757		0.00552623	-0.0140413	-0.229111	-0.119122	-0.115995	-0.0764839	0.382283	0.215171	0.0589748	-0.2842	-0.105717	0.176666	-0.325673	0.0695633	-0.115051	-0.0604822	0.09355	-0.0238877	0.29944	0.168591		-0.00495961	-0.0779472	-0.0137016		1378289_at	Rn.199257
1370420_at	1.70109	2.51577	2.29852	2.30131	2.31387	1.9868	2.58502	2.45724	2.28102	2.33427	2.05862	2.08497	2.00917	2.02593	1.98616	1.99208	2.26346	2.13565	2.73628	2.34694	3.932e-09		-0.51962	0.295065	0.077812	0.0806052	0.0931629	-0.233912	0.364309	0.236527	0.0603135	0.113563	-0.162094	-0.135735	-0.211539	-0.194777	-0.234545	-0.228633	0.0427539	-0.0850544	0.515568	0.126229		-0.079092	-0.0777391	0.0286327		1370420_at	Rn.4620
1379437_at	0.766944	0.891345	0.645665	0.948679	0.643659	0.793915	0.920438	1.03017	1.25988	0.779038	0.45882	0.794703	0.823928	0.805382	0.6929	0.828956	0.976515	0.947168	0.764994	0.967634	1.52546e-07		-0.0700931	0.0543077	-0.191372	0.111641	-0.193378	-0.0431221	0.0834005	0.193137	0.422847	-0.057999	-0.378217	-0.0423338	-0.0131096	-0.0316547	-0.144137	-0.00808074	0.139478	0.110131	-0.0720428	0.130596		-0.0551117	-0.0765849	-0.0112266		1379437_at	Rn.87868
1397808_at	1.56241	1.37001	1.20148	1.46352	1.61197	1.65672	1.34115	1.58543	1.69912	1.45125	1.39814	1.42682	1.35166	1.32227	1.55295	1.49997	1.5796	1.68067	1.53154	1.73064	6.95464e-12		0.0615501	-0.130853	-0.299389	-0.0373404	0.111102	0.155852	-0.159715	0.0845631	0.198255	-0.0496182	-0.102726	-0.0740478	-0.149209	-0.178592	0.0520843	-0.000897356	0.0787326	0.179804	0.0306712	0.229774		-0.0142512	-0.0764287	0.0091069		1397808_at	Rn.209056
1388410_at	1.8329	1.95013	1.62386	1.72628	1.84608	1.81385	1.90282	1.94849	1.93642	1.60656	1.92224	2.0043	1.9685	2.11085	2.23404	2.13853	2.30712	2.14124	2.05535	2.11202	1.22597e-38		-0.126179	-0.00895027	-0.335223	-0.232797	-0.112995	-0.145227	-0.0562561	-0.0105896	-0.0226632	-0.352519	-0.0368417	0.0452214	0.00941776	0.151774	0.274964	0.179455	0.348041	0.182164	0.0962673	0.152936		0.124388	-0.0761374	-0.00328191		1388410_at	Rn.3415
1380363_at	-0.622929	-0.857066	-0.564387	-0.639913	-0.594066	-0.419021	-0.595539	-0.719662	-0.566138	-0.533007	-0.703345	-0.417671	-0.758352	-0.736428	-0.506016	-0.616328	-0.366174	-0.538702	-0.388038	-0.341997	7.48277e-05		-0.0486903	-0.282827	0.009852	-0.0656744	-0.0198272	0.155218	-0.0213003	-0.145423	0.00810119	0.0412319	-0.129106	0.156568	-0.184113	-0.162189	0.0682233	-0.0420892	0.208065	0.0355366	0.186201	0.232242		0.0173724	-0.0760979	0.00714143		1380363_at	Rn.219339
1382907_at	0.269357	0.134044	0.23112	0.127734	0.273435	0.224751	0.148358	0.395192	0.426831	0.364378	0.0682672	0.18522	0.176544	-0.0137532	0.19404	0.236632	0.367312	0.387561	0.393428	0.292023	1.74562e-08		0.0252331	-0.110079	-0.0130038	-0.11639	0.0293114	-0.0193731	-0.0957655	0.151068	0.182707	0.120255	-0.175856	-0.0589041	-0.0675794	-0.257877	-0.0500835	-0.00749207	0.123188	0.143437	0.149304	0.0478991		-0.0365048	-0.075799	0.0148147		1382907_at	Rn.162620
1383350_at	0.434829	0.419445	0.544161	0.900854	0.432516	0.790034	0.418743	0.449812	0.476881	0.485195	0.504938	0.971626	0.442539	0.470099	0.52855	0.932987	0.477414	0.42173	1.04439	1.08162	0.000358131		-0.17659	-0.191973	-0.0672571	0.289436	-0.178902	0.178616	-0.192675	-0.161606	-0.134538	-0.126223	-0.10648	0.360208	-0.168879	-0.14132	-0.0828677	0.321569	-0.134004	-0.189689	0.43297	0.470204		0.0615563	-0.0751544	0.0428776		1383350_at	Rn.12123
1374204_at	0.605997	0.572323	0.545199	0.698109	0.269648	0.498485	0.388288	0.62434	0.890691	0.423743	0.246044	0.45535	0.500921	0.422851	0.252603	0.621172	0.439853	0.76421	0.881531	0.51659	9.43356e-07		0.0750998	0.0414254	0.0143014	0.167212	-0.261249	-0.0324127	-0.142609	0.0934427	0.359794	-0.107155	-0.284853	-0.0755476	-0.0299768	-0.108047	-0.278294	0.0902745	-0.0910444	0.233312	0.350634	-0.0143077		-0.0390899	-0.0751306	0.0490158		1374204_at	Rn.18535
1388236_x_at	1.47064	2.58459	2.65271	2.12382	2.58747	2.52348	2.4677	2.44817	2.49089	2.55028	1.66805	2.59138	2.47621	2.37973	2.35654	2.42253	2.54915	2.60463	2.14451	2.42969	0.0017278		-0.905467	0.208485	0.276601	-0.252286	0.211358	0.147373	0.0915885	0.0720613	0.114782	0.174167	-0.708061	0.215271	0.100105	0.00362209	-0.0195666	0.0464184	0.173045	0.228521	-0.231597	0.0535789		-0.0385569	-0.0749246	-0.0320314		1388236_x_at	---
1383355_at	0.947959	1.06468	1.01335	1.11049	1.16366	1.24051	1.18066	1.27962	1.23554	0.98066	1.05924	0.999984	0.838613	0.866263	1.1404	1.14518	1.21352	1.08236	1.10157	1.37148	2.03939e-13		-0.153828	-0.0371041	-0.0884345	0.00870424	0.0618693	0.138723	0.0788712	0.177832	0.133754	-0.121127	-0.0425495	-0.101803	-0.263174	-0.235524	0.0386167	0.0433916	0.111734	-0.0194303	-0.000217856	0.269697		-0.0415834	-0.0749039	0.0075036		1383355_at	Rn.148916
1380407_at	1.22964	1.51285	0.83324	1.5418	0.772786	0.422025	1.47425	0.776389	1.27197	1.21252	1.18532	0.872933	0.828782	0.658954	0.727457	1.47168	1.45995	1.25842	1.25856	0.782926	4.9248e-07		0.152014	0.435225	-0.244383	0.464177	-0.304837	-0.655598	0.39663	-0.301234	0.19435	0.134898	0.107696	-0.20469	-0.24884	-0.418669	-0.350166	0.394062	0.382329	0.180795	0.180937	-0.294696		-0.0393126	-0.0747074	0.124368		1380407_at	Rn.106999
1384405_at	0.938265	1.02201	1.01171	1.10667	1.10314	1.16859	1.22658	1.03642	1.08308	1.03622	1.14324	1.07803	1.12051	1.1044	1.00129	1.17331	1.35868	1.35089	1.2205	1.17842	1.45021e-26		-0.184833	-0.101088	-0.111383	-0.0164249	-0.0199547	0.0454959	0.10348	-0.0866784	-0.0400223	-0.0868796	0.0201382	-0.0450644	-0.00258392	-0.0187026	-0.121807	0.0502159	0.235585	0.227791	0.0973975	0.055319		0.0313826	-0.0746921	0.00898657		1384405_at	---
1373677_at	-0.0131395	0.140644	-0.277059	0.219433	-0.0300142	0.154872	0.269094	0.215147	0.23393	0.0302818	0.0399125	0.16311	-0.13138	-0.144437	-0.171199	-0.0743599	0.0676362	0.339037	0.190241	0.109203	1.86387e-05		-0.0796872	0.0740964	-0.343607	0.152886	-0.0965619	0.0883244	0.202546	0.148599	0.167382	-0.0362659	-0.0266352	0.0965623	-0.197928	-0.210984	-0.237746	-0.140908	0.00108855	0.27249	0.123694	0.042655		-0.0512773	-0.0746466	-0.0115016		1373677_at	Rn.203821
1387134_at	0.00781463	0.150592	0.0453295	0.247274	0.199048	-0.101511	0.0576926	0.153679	0.101855	0.123466	0.295707	0.334824	0.184377	0.223872	0.272	0.506759	0.284487	0.48604	0.364499	0.58659	1.31085e-19		-0.218405	-0.0756281	-0.18089	0.0210544	-0.0271719	-0.32773	-0.168527	-0.0725407	-0.124365	-0.102754	0.0694875	0.108604	-0.0418432	-0.00234787	0.0457802	0.28054	0.0582667	0.25982	0.13828	0.36037		0.115694	-0.0745818	0.0454356		1387134_at	Rn.80831
1387336_at	0.883079	0.778784	0.972982	0.762905	0.712221	0.974148	0.513633	1.00365	0.75761	0.766386	1.06858	1.74437	1.38094	1.29638	1.06208	1.4426	1.10676	1.65369	1.30119	1.19054	3.48369e-34		-0.185547	-0.289842	-0.0956445	-0.305722	-0.356406	-0.0944787	-0.554993	-0.0649811	-0.311016	-0.30224	-4.52637e-05	0.675748	0.31231	0.227755	-0.00654298	0.373969	0.0381286	0.585067	0.232566	0.121917		0.245114	-0.0745767	-0.00917063		1387336_at	Rn.204804
1393439_a_at	1.21547	1.25864	1.27318	1.26671	1.36912	1.38511	1.30894	1.39852	1.2384	1.33889	1.39963	1.23469	1.20502	1.16662	1.22715	1.40134	1.39038	1.5568	1.43085	1.47288	3.04946e-14		-0.111445	-0.0682756	-0.0537408	-0.0602106	0.0422037	0.058196	-0.0179749	0.0716013	-0.0885146	0.011977	0.0727129	-0.0922238	-0.121902	-0.160298	-0.0997685	0.0744186	0.0634598	0.229885	0.103936	0.145964		0.00329471	-0.0742126	0.0235242		1393439_a_at	Rn.211841
1388792_at	1.1043	0.837007	0.418265	0.0798978	0.551293	1.07331	0.182096	0.605539	0.241389	0.317688	0.225555	0.163656	0.234389	0.0707664	0.146557	0.49115	0.0276868	0.947229	0.224434	1.24445	1.05444e-05		0.644964	0.377675	-0.0410677	-0.379435	0.0919605	0.613975	-0.277237	0.146206	-0.217944	-0.141644	-0.233777	-0.295676	-0.224944	-0.388566	-0.312775	0.0318178	-0.431646	0.487897	-0.234898	0.785113		-0.0959353	-0.073591	0.124966		1388792_at	Rn.16950
1397259_at	-0.129574	-0.116902	-0.271972	0.0779555	-0.0353296	-0.441325	0.00112819	-0.0849623	0.0839946	-0.283985	-0.125098	-0.30162	-0.108578	-0.180845	-0.118866	0.0698726	0.148157	0.0644136	0.171436	-0.01056	0.00372623		-0.0499413	-0.0372687	-0.192339	0.157588	0.0443033	-0.361692	0.0807611	-0.00532939	0.163628	-0.204352	-0.0454646	-0.221987	-0.0289447	-0.101212	-0.0392332	0.149506	0.22779	0.144047	0.251069	0.069073		0.0264873	-0.0734746	0.0633929		1397259_at	Rn.149172
1383151_at	0.123959	-0.0286126	-0.0189124	-0.07119	0.0416053	0.270645	0.00640816	-0.1754	0.164319	0.0807223	-0.166501	-0.0227051	-0.307637	-0.133538	-0.103716	0.0476977	-0.0957517	0.211436	0.110276	0.2399	0.0043871		0.115309	-0.0372628	-0.0275626	-0.0798402	0.0329551	0.261995	-0.00224204	-0.18405	0.155669	0.0720721	-0.175152	-0.0313553	-0.316288	-0.142189	-0.112366	0.0390475	-0.104402	0.202786	0.101626	0.231249		-0.0499547	-0.0732295	0.0362971		1383151_at	Rn.202416
1376036_at	-0.222944	-0.222798	-0.0377119	-0.158944	-0.208562	0.068509	0.519895	-0.251385	-0.157191	-0.104882	-0.204601	-0.139168	-0.265521	-0.123893	-0.0376697	-0.0755362	-0.104592	-0.201469	0.0833322	0.218357	0.00117662		-0.141605	-0.141459	0.0436269	-0.0776056	-0.127224	0.149848	0.601234	-0.170046	-0.0758527	-0.023543	-0.123262	-0.0578291	-0.184183	-0.0425542	0.0436691	0.00580255	-0.0232536	-0.12013	0.164671	0.299695		-0.0268803	-0.0732224	-0.0245649		1376036_at	Rn.92663
1393342_at	1.48335	1.21483	1.63898	1.70473	1.35992	1.63044	1.01696	1.7318	1.77012	1.20739	1.58921	1.39367	1.24417	1.22487	1.80669	1.64396	1.48006	1.80785	1.70618	1.73528	1.61544e-05		-0.0361775	-0.304689	0.119455	0.185203	-0.159598	0.110914	-0.502564	0.212277	0.250597	-0.312131	0.0696908	-0.125851	-0.275348	-0.294653	0.287163	0.12444	-0.039464	0.288323	0.186656	0.215758		0.0284291	-0.0729524	0.0447211		1393342_at	Rn.165480
1374048_at	0.0771545	0.036561	0.17444	0.0226242	0.133912	0.0996987	0.203516	0.334651	0.219501	0.321901	-0.0436294	0.34157	0.328535	0.191902	0.0539765	0.107293	0.248055	0.318797	0.397897	0.41456	0.000126703		-0.121991	-0.162585	-0.0247057	-0.176522	-0.0652341	-0.099447	0.0043705	0.135506	0.020355	0.122755	-0.242775	0.142424	0.129389	-0.00724363	-0.145169	-0.0918523	0.0489088	0.119651	0.198751	0.215414		0.0158994	-0.0726923	-0.0199522		1374048_at	Rn.21952
1391211_at	0.809196	0.962048	0.580692	0.89698	0.894181	1.10176	0.748201	0.717005	1.06948	0.509165	0.831446	0.534054	0.862325	0.89277	0.956951	0.899863	1.05538	1.21462	0.989699	0.98069	3.34629e-06		-0.0661295	0.0867229	-0.294633	0.0216546	0.0188556	0.226438	-0.127124	-0.15832	0.194154	-0.366161	-0.0438796	-0.341271	-0.0130001	0.0174445	0.0816254	0.0245381	0.180056	0.33929	0.114374	0.105365		0.0310079	-0.0726088	0.0396383		1391211_at	Rn.105357
1382944_at	1.47278	1.47132	1.03271	1.19448	1.05579	1.7329	1.21777	1.29689	1.43505	1.26086	1.4012	1.48262	1.23241	0.992307	1.22377	1.13434	1.5432	1.50536	1.35443	1.53619	0.000111163		0.143963	0.142499	-0.296107	-0.134341	-0.273032	0.404081	-0.111045	-0.0319291	0.106231	-0.0679555	0.0723772	0.153799	-0.0964059	-0.336512	-0.105045	-0.194477	0.214379	0.176543	0.0256113	0.207367		-0.00937194	-0.0722931	-0.0117207		1382944_at	Rn.7257
1368488_at	1.35045	1.3028	1.12389	1.00557	0.994499	1.32201	1.33091	1.29404	1.18785	1.01989	0.939226	1.28432	1.00166	1.02291	0.800832	1.32324	1.10351	1.36271	1.11836	1.32443	3.41407e-11		0.189795	0.142149	-0.0367686	-0.155084	-0.166156	0.161358	0.170256	0.133386	0.0271901	-0.140765	-0.221429	0.123666	-0.158997	-0.137741	-0.359824	0.16258	-0.0571498	0.20205	-0.0422953	0.16378		-0.0521131	-0.0720733	0.0293532		1368488_at	Rn.54147
1396994_at	-0.775423	-1.05504	-0.953769	-0.439172	-0.271495	-0.343867	-0.620731	-0.453626	-0.418258	-0.830036	-0.80896	0.0182654	-0.365413	-0.969795	-0.540318	-0.755187	-0.664794	-0.505797	-0.529277	0.20426	0.000726505		-0.221501	-0.501116	-0.399848	0.114749	0.282427	0.210055	-0.0668099	0.100296	0.135663	-0.276115	-0.255038	0.572187	0.188508	-0.415873	0.013604	-0.201266	-0.110873	0.0481245	0.0246449	0.758182		0.0413585	-0.0720713	-0.0355031		1396994_at	Rn.91999
1384381_at	0.142506	0.326847	0.344989	0.338455	0.423039	0.541782	0.408278	0.521424	0.551515	0.164056	0.32113	0.214396	0.0266954	0.031244	0.372927	0.343167	0.475837	0.346461	0.31125	0.544245	6.06735e-07		-0.195006	-0.010665	0.00747701	0.000942262	0.085527	0.20427	0.070766	0.183912	0.214002	-0.173457	-0.0163822	-0.123116	-0.310817	-0.306268	0.0354151	0.00565436	0.138325	0.00894908	-0.0262619	0.206733		-0.060132	-0.0720522	0.0111699		1384381_at	Rn.148916
1384452_at	-0.155701	-0.1001	-0.423204	0.0446662	-0.101798	-0.0242299	-0.103175	-0.0996452	-0.0751532	-0.0402034	-0.116272	-0.141888	-0.240707	-0.11004	-0.0883543	-0.0151015	0.0551056	0.0566383	0.0219862	0.0545499	0.00398422		-0.0755694	-0.0199686	-0.343073	0.124798	-0.0216672	0.0559014	-0.0230433	-0.0195139	0.00497817	0.0399279	-0.0361412	-0.0617568	-0.160575	-0.029909	-0.00822295	0.0650298	0.135237	0.13677	0.102118	0.134681		0.00935125	-0.0716077	0.0108127		1384452_at	Rn.56971
1389408_at	1.21023	1.09932	1.26182	1.2347	0.48119	1.87275	1.11725	1.42102	1.2373	1.78855	0.960984	1.41699	1.2815	0.760615	0.645878	0.891952	1.18708	1.13248	1.10691	1.0965	2.20068e-13		0.0499793	-0.0609331	0.101573	0.074444	-0.679062	0.7125	-0.0429993	0.26077	0.0770483	0.6283	-0.199267	0.256741	0.121247	-0.399637	-0.514374	-0.268299	0.0268309	-0.0277697	-0.0533399	-0.0637529		-0.145672	-0.0710278	-0.10014		1389408_at	Rn.144946
1375900_at	0.27016	0.390185	0.337789	0.175356	0.466814	0.341125	0.398024	0.464126	0.461526	0.567714	0.312968	0.478151	0.147501	0.312397	0.108206	0.161146	0.48169	0.318165	0.605438	0.708124	0.000445624		-0.10517	0.0148546	-0.0375409	-0.199975	0.0914841	-0.034205	0.0226935	0.0887955	0.0861958	0.192384	-0.0623623	0.102821	-0.227829	-0.0629334	-0.267125	-0.214184	0.10636	-0.057165	0.230107	0.332794		-0.0323588	-0.0708448	0.00442375		1375900_at	Rn.22307
1392846_at	0.0204095	-0.179754	-0.525629	-0.00248444	-0.105417	-0.0230725	-0.102857	0.0175911	0.0625192	0.0179354	-0.255212	-0.0449366	-0.0784009	-0.116298	-0.131801	-0.134122	-0.0349297	0.0203921	-0.0289855	0.229127	0.000373685		0.0902057	-0.109957	-0.455832	0.0673118	-0.0356206	0.0467237	-0.0330606	0.0873873	0.132315	0.0877316	-0.185416	0.0248596	-0.0086047	-0.0465016	-0.0620051	-0.0643259	0.0348665	0.0901883	0.0408107	0.298924		-0.00884056	-0.0707425	-0.0171318		1392846_at	Rn.203398
1387243_at	2.00588	1.88104	2.09147	2.04245	2.03172	1.98188	1.70072	2.31937	2.14115	2.27814	2.30627	2.60736	2.47456	2.74015	2.31248	2.63131	2.24114	2.43951	2.54489	2.51739	1.14275e-36		-0.25856	-0.383404	-0.172978	-0.221992	-0.232724	-0.282566	-0.563728	0.0549279	-0.12329	0.0136926	0.04183	0.342915	0.21012	0.475707	0.0480369	0.366865	-0.0233086	0.175066	0.280446	0.252943		0.203089	-0.0698236	-0.041197		1387243_at	Rn.5563
1389486_at	0.36334	0.364549	0.246439	0.311686	0.364812	0.447438	0.368631	0.556509	0.519974	0.45491	0.242983	0.33197	0.414939	0.144203	0.323669	0.432624	0.436236	0.562904	0.41441	0.441039	1.51831e-10		-0.0238231	-0.0226144	-0.140724	-0.0754773	-0.0223517	0.0602743	-0.0185319	0.169346	0.132811	0.0677467	-0.14418	-0.0551933	0.0277757	-0.24296	-0.063494	0.0454604	0.0490723	0.175741	0.0272471	0.0538763		-0.0335935	-0.0698073	-0.00502711		1389486_at	Rn.166955
1394653_at	0.74955	0.476317	0.463079	0.432906	0.472589	0.770841	0.792118	0.86752	0.903044	0.988422	0.691776	0.76885	0.658013	0.530806	0.623188	0.754586	0.909316	0.442443	0.467479	0.823447	2.22368e-20		0.070236	-0.202997	-0.216236	-0.246408	-0.206726	0.0915264	0.112803	0.188206	0.22373	0.309107	0.0124616	0.0895357	-0.0213013	-0.148508	-0.056127	0.0752711	0.230001	-0.236871	-0.211835	0.144132		-0.0405152	-0.0696394	-0.0930579		1394653_at	Rn.33652
1377700_at	0.216325	0.216291	0.00131746	0.132755	0.144007	0.446153	0.0997196	0.11797	0.3829	0.054857	0.0221857	-0.198395	-0.103139	0.0165338	-0.00233622	0.175126	0.0563462	0.280196	0.196714	0.264645	2.18413e-11		0.0903166	0.0902823	-0.124691	0.00674615	0.0179981	0.320145	-0.026289	-0.00803885	0.256892	-0.0711516	-0.103823	-0.324404	-0.229148	-0.109475	-0.128345	0.0491173	-0.0696623	0.154188	0.0707056	0.138637		-0.0747611	-0.0694572	0.0326388		1377700_at	Rn.107838
1384417_at	2.36221	2.39884	2.43692	2.36415	2.50368	2.66735	2.60981	2.68643	2.44348	2.66011	2.53855	2.46273	2.34475	2.47565	2.77097	2.77148	2.4601	2.57374	2.55692	2.66518	6.11135e-14		-0.175446	-0.138816	-0.100736	-0.173502	-0.0339749	0.129699	0.0721606	0.148773	-0.0941705	0.122458	0.0008929	-0.0749211	-0.192901	-0.0620022	0.233319	0.233825	-0.077548	0.03609	0.0192695	0.12753		0.00210684	-0.0693946	-0.0416206		1384417_at	Rn.33157
1379363_at	0.661942	0.455099	0.246154	0.229083	0.375153	0.491095	0.0837891	0.46771	0.270803	0.333626	0.401412	0.393278	0.198632	-0.841514	0.159479	0.365697	0.510105	0.536235	0.296256	0.355329	0.00132647		0.362474	0.15563	-0.0533139	-0.0703854	0.0756847	0.191627	-0.215679	0.168241	-0.0286654	0.0341581	0.101944	0.0938099	-0.100836	-1.14098	-0.139989	0.0662289	0.210637	0.236767	-0.00321201	0.0558605		-0.0765873	-0.0693515	0.09504		1379363_at	Rn.89507
1371394_x_at	0.646392	0.435386	0.484214	0.707428	0.756416	0.809014	0.628893	0.653996	0.771043	0.76199	0.655254	0.985015	1.00518	0.899127	0.831493	1.26602	0.780561	0.760966	1.00325	0.820346	8.9019e-09		-0.136708	-0.347713	-0.298886	-0.0756716	-0.0266835	0.0259146	-0.154206	-0.129104	-0.0120561	-0.0211095	-0.127845	0.201916	0.222082	0.116027	0.0483932	0.482921	-0.00253879	-0.0221333	0.220153	0.037247		0.100152	-0.06932	-0.0330959		1371394_x_at	---
1390024_at	1.30873	1.58987	1.62774	1.24524	1.28507	1.63479	1.17524	1.53897	1.693	1.39329	0.952893	1.09828	1.21941	1.16375	1.40898	1.13486	1.36555	1.63778	1.62599	1.41108	1.66002e-12		-0.0667985	0.214343	0.252216	-0.130289	-0.0904529	0.259261	-0.200285	0.163442	0.317471	0.0177623	-0.422632	-0.277241	-0.156116	-0.211772	0.0334559	-0.240666	-0.00997138	0.262252	0.250463	0.0355562		-0.0934362	-0.0692078	0.0386512		1390024_at	Rn.95653
1386269_x_at	-0.407026	-0.410485	-0.0999712	-0.287645	-0.280615	0.215166	-0.13844	-0.233204	-0.429785	-0.217587	-0.160063	0.0206679	-0.586889	-0.633818	-0.389726	-0.080771	-0.0540251	-0.495212	0.0395759	-0.305916	0.000135126		-0.160238	-0.163697	0.146817	-0.0408563	-0.0338263	0.461955	0.108348	0.0135841	-0.182997	0.0292018	0.0867258	0.267456	-0.340101	-0.38703	-0.142937	0.166017	0.192763	-0.248424	0.286364	-0.0591273		-0.0386156	-0.0691808	-0.00278578		1386269_x_at	Rn.92871
1383904_at	2.27008	2.13437	2.09852	2.03974	2.17503	2.38405	2.05812	2.24378	2.12407	1.89873	2.07439	2.08949	2.14459	2.36083	2.16112	2.35095	2.27545	2.40611	2.34891	2.38679	1.98493e-15		0.0688234	-0.0668862	-0.102733	-0.161514	-0.026222	0.182794	-0.143133	0.0425198	-0.0771872	-0.302527	-0.126864	-0.111768	-0.0566626	0.159569	-0.0401335	0.149689	0.0741912	0.204856	0.147656	0.185532		0.0444196	-0.0684715	0.034218		1383904_at	Rn.15994
1393947_at	1.25717	1.28242	1.59873	1.73252	1.5582	1.40203	1.09512	1.87221	1.94345	1.38223	1.49835	1.66506	1.39102	1.32398	1.84257	1.53269	1.48389	1.80671	1.82959	1.8366	0.000160161		-0.309559	-0.284306	0.032001	0.16579	-0.00852924	-0.1647	-0.471605	0.305479	0.376719	-0.184494	-0.0683732	0.0983346	-0.175704	-0.242749	0.275844	-0.0340345	-0.0828373	0.239987	0.262862	0.269874		0.0381404	-0.0682812	0.01185		1393947_at	Rn.163331
1389586_at	0.834721	0.818626	0.679895	0.858255	0.83838	1.0611	0.804421	0.881393	0.979148	0.667033	0.831544	1.08146	0.958098	0.884115	1.06405	1.1062	0.99437	1.19545	0.987849	1.07111	5.29294e-17		-0.0951395	-0.111234	-0.249966	-0.0716054	-0.0914804	0.131243	-0.125439	-0.0484676	0.0492874	-0.262827	-0.0983172	0.1516	0.0282373	-0.0457457	0.134185	0.176338	0.0645093	0.26559	0.0579885	0.141245		0.0714255	-0.06801	-0.00590678		1389586_at	Rn.220240
1368308_at	0.784664	0.453014	0.486241	0.17665	0.00561433	0.395849	0.449629	0.732786	0.334743	-0.045888	-0.235428	0.369025	0.448356	-0.0117087	-0.0347978	0.490984	-0.0382531	0.545879	0.380043	0.66993	0.000203605		0.466797	0.135148	0.168374	-0.141217	-0.312252	0.077982	0.131763	0.41492	0.0168765	-0.363755	-0.553294	0.051158	0.130489	-0.329575	-0.352664	0.173118	-0.35612	0.228013	0.0621761	0.352064		-0.0755628	-0.0673339	0.0689049		1368308_at	Rn.12072
1378334_a_at	-0.00498655	-0.0109793	-0.0493279	-0.0171658	-0.0167945	0.122349	-0.0722563	0.105806	0.103959	-0.124445	0.099085	-0.0116786	-0.0482042	0.160031	0.130488	0.226394	0.243711	0.115485	0.0928152	0.362662	5.66915e-05		-0.0753339	-0.0813267	-0.119675	-0.0875132	-0.0871418	0.0520013	-0.142604	0.0354585	0.0336118	-0.194792	0.0287377	-0.0820259	-0.118552	0.0896834	0.0601411	0.156047	0.173364	0.0451379	0.0224678	0.292314		0.0512519	-0.0672699	0.0103197		1378334_a_at	Rn.203678
1371595_at	1.10368	0.994332	1.37162	1.05748	1.31937	0.996631	0.90963	1.2191	1.30952	1.49283	1.20755	1.38275	1.10485	1.32092	1.33828	1.57801	1.41771	1.34783	1.26585	1.47745	6.99622e-14		-0.15709	-0.266437	0.110848	-0.203287	0.0586042	-0.264139	-0.35114	-0.0416677	0.048748	0.232062	-0.053221	0.121981	-0.155917	0.0601488	0.0775126	0.317239	0.156936	0.0870584	0.00507959	0.216681		0.0693201	-0.0671508	0.0186655		1371595_at	Rn.153998
1391481_at	0.904955	0.695516	0.789805	0.962614	0.826416	0.948099	0.23797	0.794898	0.58418	0.974496	0.868182	0.928899	1.10351	1.13547	0.88879	1.46842	0.986859	1.10876	1.18808	1.06307	4.04622e-17		-0.0179934	-0.227433	-0.133144	0.0396655	-0.0965329	0.0251502	-0.684979	-0.128051	-0.338769	0.0515475	-0.0547667	0.0059497	0.180559	0.212519	-0.0341591	0.545469	0.06391	0.185813	0.265126	0.140118		0.143525	-0.0670396	0.0610965		1391481_at	---
1376047_at	1.64389	1.74238	1.44402	1.64563	1.8242	1.58727	1.5566	1.66902	1.633	1.67943	1.90646	1.67996	1.66542	1.85988	1.73255	1.88729	1.82155	1.99933	1.98363	1.95031	3.24937e-31		-0.101706	-0.00321328	-0.301568	-0.0999642	0.0786128	-0.158317	-0.188991	-0.0765712	-0.112588	-0.0661656	0.160867	-0.0656288	-0.0801689	0.114292	-0.0130387	0.141699	0.0759554	0.253742	0.238034	0.204718		0.0913894	-0.0664419	0.0344611		1376047_at	Rn.79315
1368940_at	1.6779	1.56557	1.39522	1.51545	1.77495	1.72532	1.65242	1.72432	1.60532	1.71981	1.39963	1.51907	0.978433	1.34983	1.34583	1.66826	1.44506	1.52372	1.56297	1.69092	9.64416e-29		0.135901	0.0235673	-0.146784	-0.0265494	0.232954	0.183321	0.11042	0.182322	0.0633236	0.177814	-0.14237	-0.0229339	-0.563568	-0.192171	-0.196169	0.126256	-0.0969451	-0.018276	0.0209652	0.148923		-0.114015	-0.0664011	0.0320031		1368940_at	Rn.11102
1378828_at	-0.350087	-0.216856	0.289634	0.265019	0.200652	-0.102178	0.0653894	0.256155	0.508272	0.272379	0.375215	0.220391	0.376637	0.268426	0.473494	0.403918	0.362409	0.095485	0.46699	0.449525	0.000180952		-0.58413	-0.450899	0.0555903	0.0309759	-0.0333917	-0.336222	-0.168654	0.0221116	0.274228	0.0383353	0.141172	-0.0136526	0.142593	0.0343825	0.23945	0.169875	0.128366	-0.138558	0.232947	0.215481		0.0968565	-0.0661921	-0.0531436		1378828_at	Rn.154336
1367794_at	0.42326	0.258833	0.380069	0.223328	0.2512	0.433255	0.254767	0.434217	0.674404	0.320596	0.771886	0.698986	0.790326	0.732219	1.11095	0.892953	0.647815	0.529322	0.598354	1.17121	1.3309e-27		-0.156637	-0.321064	-0.199828	-0.356569	-0.328697	-0.146643	-0.32513	-0.14568	0.0945066	-0.259302	0.191988	0.119088	0.210428	0.152322	0.53105	0.313056	0.0679179	-0.0505756	0.0184566	0.591314		0.199824	-0.0660727	-0.0612584		1367794_at	Rn.109457
1370345_at	0.29994	-0.0495684	0.273197	0.314201	-0.13861	0.593416	0.0848694	0.340319	0.38288	0.762097	0.1438	0.486807	0.388922	0.100295	-0.0326981	0.0414855	0.334228	0.217321	0.213297	0.5596	0.00188292		0.0341502	-0.315358	0.00740743	0.0484106	-0.4044	0.327626	-0.180921	0.0745292	0.117091	0.496307	-0.12199	0.221017	0.123132	-0.165494	-0.298488	-0.224304	0.0684378	-0.0484693	-0.052493	0.29381		-0.04616	-0.066024	-0.0710001		1370345_at	Rn.9232
1398622_at	0.691534	0.575022	0.519298	0.606478	0.526963	0.639386	0.737847	0.676478	0.748195	0.655842	0.636068	0.981626	0.773566	0.58785	0.820127	0.742336	0.82582	0.763029	0.73005	1.14648	1.0591e-11		-0.0276654	-0.144178	-0.199902	-0.112721	-0.192237	-0.0798131	0.0186478	-0.0427219	0.0289955	-0.0633577	-0.0831316	0.262427	0.0543663	-0.13135	0.100927	0.0231364	0.106621	0.0438293	0.0108502	0.427278		0.0644722	-0.065885	-0.0206861		1398622_at	Rn.54364
1381133_at	0.409898	0.469698	-0.10147	0.296336	-0.0386181	0.355225	0.319172	0.209342	0.394486	-0.0476514	0.0689703	0.123673	0.205948	0.312785	0.0785783	0.370308	0.396722	0.205684	0.448486	0.338479	0.00138619		0.169096	0.228895	-0.342273	0.0555339	-0.279421	0.114422	0.0783693	-0.0314601	0.153683	-0.288454	-0.171832	-0.11713	-0.034855	0.0719827	-0.162224	0.129506	0.155919	-0.0351183	0.207684	0.0976761		-0.00178122	-0.0658728	0.027378		1381133_at	Rn.201907
1385709_x_at	1.095	1.07138	1.09962	1.07879	1.20042	1.24668	1.12175	1.24177	1.05104	1.17226	1.22575	1.1556	1.01961	1.01332	0.99961	1.27059	1.10861	1.28268	1.22882	1.41188	1.52305e-13		-0.0597617	-0.0833833	-0.0551355	-0.0759692	0.0456587	0.0919226	-0.0330085	0.0870105	-0.103717	0.0175007	0.0709928	0.000837092	-0.135149	-0.141437	-0.155149	0.115829	-0.0461469	0.127921	0.0740618	0.257124		0.000391115	-0.065637	0.0184745		1385709_x_at	Rn.81030
1372440_at	0.506118	0.652989	0.591938	0.699347	0.857345	0.749238	0.783	0.913981	0.912541	0.660297	0.6206	0.750012	0.87161	0.834688	0.98792	0.710139	1.04125	0.954492	0.891745	0.858166	2.98838e-08		-0.286253	-0.139381	-0.200433	-0.0930233	0.064974	-0.0431323	-0.0093708	0.12161	0.120171	-0.132074	-0.171771	-0.0423592	0.0792397	0.0423177	0.195549	-0.0822313	0.248877	0.162121	0.0993744	0.0657951		0.041083	-0.0655295	-0.0295846		1372440_at	Rn.2271
1396208_at	-0.323655	-0.0411026	0.0927924	-0.110459	-0.0454979	0.260013	0.0604566	-0.507799	0.221365	0.184449	0.254331	0.474357	-0.155665	-0.0387001	-0.291379	0.134147	0.137496	0.154266	0.0322953	0.225973	6.02039e-05		-0.359539	-0.0769869	0.0569081	-0.146344	-0.0813822	0.224129	0.0245723	-0.543683	0.185481	0.148565	0.218447	0.438473	-0.191549	-0.0745844	-0.327263	0.0982632	0.101612	0.118381	-0.00358903	0.190089		0.0387205	-0.0650928	-0.0235737		1396208_at	Rn.44367
1388858_at	1.48037	1.46153	1.18077	1.48111	1.60435	1.31423	1.38403	1.67652	1.31128	1.4733	1.25801	1.27971	1.18442	1.51484	1.51929	1.63303	1.62585	1.63392	1.61012	1.37101	3.74745e-07		0.030486	0.0116417	-0.269116	0.031224	0.154471	-0.135649	-0.0658548	0.226632	-0.138607	0.0234177	-0.191872	-0.170176	-0.265466	0.0649595	0.0694059	0.183142	0.175971	0.184035	0.160234	-0.0788784		-0.000816478	-0.0646098	0.0474874		1388858_at	Rn.100064
1387339_at	0.733935	0.483201	0.556926	0.642527	0.551626	0.604843	0.544008	0.613194	0.739755	0.450298	0.53503	0.503724	0.600565	0.781011	0.491809	0.845888	0.804468	0.932039	0.569088	0.711469	0.000987494		0.099165	-0.151569	-0.0778441	0.00775641	-0.0831437	-0.0299275	-0.0907621	-0.0215766	0.104985	-0.184472	-0.0997405	-0.131046	-0.0342051	0.146241	-0.142961	0.211118	0.169698	0.297269	-0.0656825	0.0766993		0.0291585	-0.0645843	0.0364253		1387339_at	Rn.1451
1389552_at	-0.118279	-0.0114403	-0.258326	-0.00540068	-0.0240279	0.371815	-0.153685	-0.0796958	0.0694869	-0.106234	-0.117425	-0.374119	-0.18453	-0.155861	-0.126053	0.0132017	-0.203814	0.0854267	0.0720815	0.026709	0.00170346		-0.0542705	0.0525681	-0.194317	0.0586078	0.0399806	0.435823	-0.089677	-0.0156874	0.133495	-0.0422255	-0.0534161	-0.31011	-0.120521	-0.091853	-0.0620442	0.0772101	-0.139806	0.149435	0.13609	0.0907174		-0.0512978	-0.0644812	0.0117328		1389552_at	Rn.139579
1379972_at	-0.207527	0.100476	-0.227206	-0.0595463	0.0627085	0.0485787	0.260594	0.1296	0.0204051	-0.0158768	-0.331949	-0.198395	-0.329973	-0.337339	-0.425497	-0.15098	0.0737505	0.00664219	-0.226825	-0.175453	0.00021766		-0.108336	0.199666	-0.128015	0.0396443	0.161899	0.147769	0.359784	0.22879	0.119596	0.0833138	-0.232758	-0.0992047	-0.230782	-0.238149	-0.326306	-0.0517891	0.172941	0.105833	-0.127634	-0.0762622		-0.132563	-0.0640414	0.0114356		1379972_at	Rn.166372
1383047_at	1.11347	0.899531	0.955206	1.01473	1.01731	0.913523	1.1382	1.06384	1.30874	1.04761	1.03953	1.0327	0.932798	0.927189	0.996956	1.03237	1.17055	1.09663	1.24367	1.16374	1.60099e-07		0.0580526	-0.155884	-0.10021	-0.0406826	-0.0381013	-0.141893	0.0827885	0.00842331	0.253327	-0.00780796	-0.015887	-0.022713	-0.122618	-0.128227	-0.0584594	-0.0230482	0.115138	0.041218	0.188258	0.108327		-0.00940975	-0.0640233	0.00410621		1383047_at	Rn.52228
1371079_at	1.47736	1.41097	1.35668	1.44235	1.45355	1.60051	1.42296	1.47893	1.42838	1.32404	1.59271	1.66757	1.42557	1.51686	1.52313	1.76549	1.53346	1.7023	1.66475	1.70581	2.22471e-25		-0.0473075	-0.113703	-0.167994	-0.0823228	-0.0711234	0.0758427	-0.101705	-0.0457431	-0.0962845	-0.200627	0.0680462	0.142906	-0.0990987	-0.00780509	-0.0015388	0.240821	0.0087878	0.177627	0.140083	0.181139		0.0715781	-0.0640107	0.0131076		1371079_at	Rn.33323
1385862_at	0.248208	0.250197	0.143439	0.177607	0.387378	0.392474	0.438884	0.326324	0.470217	0.378542	-0.0560468	0.319189	0.291834	0.135849	0.423404	0.206287	0.243234	0.347672	0.47969	0.505824	0.000520051		-0.0573027	-0.0553131	-0.162071	-0.127903	0.0818679	0.0869633	0.133373	0.0208138	0.164707	0.0730314	-0.361557	0.0136784	-0.013676	-0.169662	0.117894	-0.0992236	-0.0622765	0.0421622	0.174179	0.200314		-0.0361894	-0.0638228	-0.0172727		1385862_at	Rn.27285
1378554_at	-0.389504	-0.493768	-0.455315	-0.466806	-0.559209	-0.544892	-0.346864	-0.321908	-0.418258	-0.348461	-0.469892	-0.261772	-0.732386	-0.736428	-0.506016	-0.371372	-0.472812	-0.238791	-0.31848	-0.394442	0.0048825		0.0528644	-0.0513995	-0.0129458	-0.0244373	-0.11684	-0.102523	0.0955047	0.120461	0.0241103	0.0939081	-0.0275231	0.180597	-0.290017	-0.294059	-0.063647	0.0709971	-0.0304435	0.203578	0.123889	0.0479263		-0.0251214	-0.0637494	0.0158407		1378554_at	Rn.141072
1390441_at	0.0594242	0.152623	0.0471671	0.147816	0.248893	0.0617166	0.223486	0.226826	0.34074	0.153286	0.0111221	0.220923	0.0356411	0.0456738	-0.0314918	0.0980421	0.0473769	0.398061	0.248757	0.424207	0.000173652		-0.0985903	-0.0053911	-0.110847	-0.0101983	0.0908783	-0.0962979	0.0654712	0.0688111	0.182726	-0.00472872	-0.146892	0.0629084	-0.122373	-0.112341	-0.189506	-0.0599724	-0.110638	0.240047	0.0907422	0.266193		-0.0251902	-0.0637101	0.0188033		1390441_at	Rn.63466
1385707_at	1.3764	1.29077	1.28649	1.21599	1.29802	1.48616	1.20634	1.35555	1.5615	1.18795	1.45048	1.73711	1.1975	1.18587	1.41698	1.42434	1.53777	1.64541	1.31366	1.6566	4.75478e-09		-0.0151421	-0.100781	-0.105053	-0.175553	-0.0935288	0.0946171	-0.185206	-0.0359943	0.169954	-0.203593	0.0589327	0.345564	-0.194044	-0.205675	0.0254369	0.0327943	0.146228	0.253868	-0.0778821	0.265057		0.0496656	-0.0636045	2.19826e-05		1385707_at	Rn.23016
1387325_at	2.13239	1.92958	1.90788	2.11153	1.99262	2.21656	1.93773	1.9919	2.22617	2.05192	1.95498	2.17196	2.24042	2.29245	2.12772	2.18311	2.21371	2.21219	2.44577	2.23665	8.51724e-16		0.00353284	-0.19928	-0.220986	-0.017335	-0.136244	0.0876959	-0.191132	-0.136958	0.0973109	-0.0769394	-0.17388	0.0430968	0.111554	0.163585	-0.00114232	0.0542486	0.084852	0.0833273	0.316911	0.107784		0.0638571	-0.0633895	-0.00578577		1387325_at	Rn.207896
1387053_at	0.725975	0.70123	0.967244	0.815361	1.14254	0.722032	0.709422	1.00235	1.11942	0.890725	1.42675	1.6741	1.72138	1.79727	1.81245	1.62841	1.44109	1.52372	1.42532	1.6879	2.55604e-62		-0.520759	-0.545505	-0.27949	-0.431373	-0.104196	-0.524703	-0.537312	-0.244383	-0.127313	-0.356009	0.180016	0.427362	0.474644	0.550537	0.565711	0.381671	0.194361	0.276991	0.178588	0.441161		0.359596	-0.0632869	-0.0642254		1387053_at	Rn.867
1373250_at	0.3451	0.033415	0.073674	0.104549	-0.147441	0.394626	-0.0850973	0.440453	0.288121	0.32094	0.0122417	0.226651	0.13407	0.161023	-0.059795	0.0305253	0.384899	0.121412	0.269551	0.212824	7.21679e-06		0.182013	-0.129672	-0.0894131	-0.0585382	-0.310528	0.231538	-0.248184	0.277366	0.125034	0.157853	-0.150845	0.0635638	-0.0290169	-0.00206366	-0.222882	-0.132562	0.221811	-0.0416753	0.106464	0.0497368		-0.0349975	-0.0631813	-0.0311062		1373250_at	Rn.163364
1371926_at	1.3987	1.42725	1.39253	1.41398	1.60944	1.49371	1.39384	1.63721	1.52257	1.39707	1.51945	1.44831	1.37982	1.67106	1.66607	1.70876	1.73323	1.65295	1.63183	1.61639	1.48369e-11		-0.137011	-0.10846	-0.143177	-0.121728	0.0737329	-0.0419956	-0.14187	0.101502	-0.0131416	-0.138633	-0.0162618	-0.0873954	-0.155882	0.135353	0.130359	0.173049	0.197525	0.117239	0.0961205	0.0806782		0.0527601	-0.0631599	0.00997277		1371926_at	Rn.203436
1378691_at	0.0177071	0.0238853	-0.0920805	-0.0374387	-0.107918	-0.0712595	0.0221509	-0.0633144	0.100695	0.010686	-0.207594	-0.103934	-0.165646	-0.177356	-0.0891097	-0.0469105	-0.0424696	0.187682	-0.0062004	0.213403	1.41794e-07		0.0494582	0.0556364	-0.0603294	-0.00568758	-0.0761666	-0.0395084	0.053902	-0.0315633	0.132446	0.0424371	-0.175843	-0.072183	-0.133895	-0.145605	-0.0573586	-0.0151594	-0.0107185	0.219433	0.0255507	0.245154		-0.0279219	-0.0631572	0.0327153		1378691_at	Rn.8155
1386922_at	0.386655	0.363561	0.241686	0.501484	0.345808	0.494728	0.466756	0.272015	0.313921	0.179394	0.414282	0.431023	0.365574	0.129181	0.284287	0.474196	0.497385	0.579032	0.503505	0.596365	3.09865e-08		-0.00538684	-0.0284809	-0.150356	0.109442	-0.0462341	0.102686	0.0747145	-0.120027	-0.0781207	-0.212648	0.0222402	0.0389806	-0.0264676	-0.26286	-0.107755	0.0821541	0.105344	0.18699	0.111463	0.204323		0.0227206	-0.0631437	0.0456141		1386922_at	Rn.26083
1382278_at	0.122863	0.285623	0.072824	0.158678	-0.052637	0.277659	0.183132	0.182331	0.329706	0.16318	-0.145972	0.0395595	-0.226408	0.0556368	-0.12556	0.0171481	0.044706	0.139994	0.384824	0.105827	4.66399e-06		0.0222075	0.184967	-0.0278318	0.0580225	-0.153293	0.177004	0.0824763	0.0816757	0.229051	0.0625239	-0.246628	-0.0610963	-0.327064	-0.0450189	-0.226216	-0.0835077	-0.0559498	0.0393382	0.284168	0.00517089		-0.0912003	-0.0629333	0.019049		1382278_at	Rn.21549
1379833_at	0.870068	0.981646	0.860625	0.719619	0.575934	1.14567	0.895894	1.01487	0.728138	0.768819	0.759634	1.0319	0.70506	0.73265	0.551849	0.983762	0.824832	1.02063	0.895178	0.85266	1.04305e-05		0.0240962	0.135675	0.0146529	-0.126352	-0.270038	0.299698	0.0499226	0.168898	-0.117834	-0.0771526	-0.086338	0.185928	-0.140912	-0.113322	-0.294122	0.13779	-0.0211401	0.174658	0.0492061	0.0066878		-0.0283914	-0.0628366	0.00207645		1379833_at	Rn.21421
1370034_at	-0.00729148	-0.0711912	-0.0146549	-0.00148428	-0.0605242	0.216275	0.156329	0.0974403	-0.0125526	0.0664935	-0.125885	0.125195	-0.0736353	-0.471537	-0.367303	-0.0542788	-0.0293327	0.142984	-0.0891185	0.0719815	1.47268e-06		0.017813	-0.0460867	0.0104496	0.0236202	-0.0354197	0.24138	0.181434	0.122545	0.0125519	0.091598	-0.100781	0.1503	-0.0485308	-0.446433	-0.342198	-0.0291744	-0.0042282	0.168089	-0.064014	0.0970859		-0.0821871	-0.0627077	0.00506552		1370034_at	Rn.11312
1369625_at	0.261771	0.186575	0.0172343	0.297134	0.302176	0.313094	0.123732	0.167278	0.266926	0.233724	0.125099	0.0882411	0.166097	0.111825	0.32266	0.226871	0.358521	0.379345	0.485258	0.342469	5.89575e-06		0.0229696	-0.0522264	-0.221567	0.0583325	0.0633748	0.074292	-0.115069	-0.0715238	0.0281242	-0.00507766	-0.113702	-0.15056	-0.0727049	-0.126976	0.0838586	-0.0119303	0.119719	0.140543	0.246457	0.103667		0.00789555	-0.0625552	0.0360143		1369625_at	Rn.1618
1379205_at	0.97088	0.887135	0.9577	0.860473	0.979587	1.08341	1.10098	1.10591	1.00177	0.928724	0.928954	0.852901	0.886172	1.08441	0.999158	1.133	1.08983	1.11191	1.03471	1.03768	3.37053e-07		-0.0308841	-0.114629	-0.0440644	-0.141291	-0.0221773	0.0816419	0.0992127	0.104142	1.04527e-06	-0.07304	-0.0728101	-0.148863	-0.115593	0.0826474	-0.00260667	0.131238	0.0880642	0.110143	0.0329478	0.0359185		-0.003661	-0.0623315	-0.00672502		1379205_at	Rn.148149
1374366_at	1.169	1.11326	1.25743	1.20073	1.16164	1.28094	1.22686	1.29787	1.21349	1.33088	1.16861	1.36673	1.14198	1.20332	1.11369	1.24124	1.47195	1.43227	1.20892	1.33712	2.00492e-12		-0.0778994	-0.133635	0.0105338	-0.0461632	-0.0852559	0.034044	-0.0200398	0.050971	-0.0334055	0.083981	-0.0782896	0.119838	-0.104917	-0.0435727	-0.133205	-0.00565658	0.225057	0.185372	-0.0379787	0.090223		0.00491172	-0.0622783	0.00109049		1374366_at	Rn.7960
1393739_at	0.360481	0.206538	0.139401	0.405032	0.335463	0.225033	0.160174	0.249228	0.485366	0.327436	0.442203	0.239702	0.198632	0.496799	0.138436	0.469638	0.475033	0.443919	0.463379	0.526861	6.74644e-07		0.0210435	-0.132899	-0.200036	0.0655938	-0.00397515	-0.114405	-0.179264	-0.0902094	0.145928	-0.0120018	0.102765	-0.0997355	-0.140806	0.157362	-0.201002	0.1302	0.135595	0.104482	0.123941	0.187424		0.0369938	-0.0622717	0.0313097		1393739_at	---
1385127_at	0.178696	0.0792365	-0.0425229	0.118048	0.00525438	0.163268	0.157183	0.0553974	0.268339	-0.0104352	0.0104679	0.163455	0.187254	0.00302228	0.199303	0.262272	0.154968	0.355845	0.270379	0.212356	0.00145429		0.0391068	-0.060353	-0.182112	-0.0215412	-0.134335	0.0236789	0.017594	-0.0841921	0.12875	-0.150025	-0.129122	0.0238655	0.0476645	-0.136567	0.0597137	0.122683	0.0153789	0.216256	0.13079	0.0727667		0.0271711	-0.061823	0.00802143		1385127_at	Rn.135799
1377016_at	1.31712	1.73447	1.23276	1.59237	1.44679	1.62311	1.39159	1.41306	1.53134	1.57542	1.44155	1.5318	1.41334	1.26105	1.26275	1.32377	1.65241	1.60368	1.71294	1.58896	4.77173e-06		-0.165394	0.251954	-0.249749	0.109856	-0.0357202	0.140596	-0.0909273	-0.0694555	0.0488237	0.092903	-0.0409635	0.0492851	-0.0691696	-0.221467	-0.219764	-0.158742	0.169892	0.121165	0.230427	0.106451		-0.0187798	-0.0617995	0.0278996		1377016_at	Rn.19198
1371775_at	1.18861	0.93129	0.869607	1.0092	0.995111	1.2395	0.928981	0.87442	1.266	0.95997	1.23146	1.18294	1.05496	1.15806	1.29375	1.26665	1.19145	1.40563	1.05242	1.42578	6.86626e-16		0.0623169	-0.194999	-0.256682	-0.11709	-0.131178	0.11321	-0.197307	-0.251869	0.139709	-0.166319	0.105171	0.0566517	-0.0713316	0.0317703	0.167463	0.140361	0.0651597	0.279339	-0.0738706	0.299494		0.0862068	-0.0615886	-0.0065447		1371775_at	Rn.130237
1384841_at	0.486344	0.354667	0.350597	0.480663	0.596475	0.528926	0.348777	0.533634	0.648957	0.403004	0.351058	0.428491	0.367103	0.255447	0.4925	0.47998	0.508113	0.684386	0.483555	0.696675	2.64874e-08		0.0123763	-0.119301	-0.123371	0.00669545	0.122508	0.0549582	-0.12519	0.0596663	0.17499	-0.0709637	-0.122909	-0.0454761	-0.106865	-0.218521	0.0185327	0.00601273	0.034145	0.210418	0.00958717	0.222707		-0.0144715	-0.0615411	0.0279814		1384841_at	Rn.122504
1386633_at	-0.250571	-0.337749	-0.153073	-0.255991	-0.0353611	-0.111502	-0.138362	-0.13637	0.0210181	-0.193819	-0.217774	-0.115775	-0.477265	-0.0924048	-0.0227117	-0.188997	-0.0476547	-0.00857473	-0.0440398	0.0342609	0.00275204		-0.111935	-0.199113	-0.014437	-0.117355	0.103275	0.0271335	0.000273631	0.0022662	0.159654	-0.0551835	-0.0791385	0.0228611	-0.338629	0.0462309	0.115924	-0.0503613	0.090981	0.130061	0.094596	0.172897		0.00374313	-0.0614719	-0.00136903		1386633_at	Rn.19125
1394283_at	0.326462	0.405351	0.246149	0.464794	0.346895	0.360119	0.394209	0.273217	0.455697	0.330788	0.189689	0.0323115	0.217051	0.323526	0.30707	0.334088	0.50433	0.478352	0.428366	0.474967	9.73451e-09		-0.0182095	0.0606798	-0.098523	0.120122	0.00222359	0.0154474	0.0495375	-0.0714549	0.111025	-0.0138835	-0.154982	-0.31236	-0.12762	-0.0211452	-0.0376014	-0.0105833	0.159659	0.13368	0.0836939	0.130295		-0.0300136	-0.0613489	0.0469315		1394283_at	Rn.191093
1395201_at	-0.112553	-0.236798	-0.26745	-0.210893	-0.23118	-0.199458	-0.175435	-0.280449	-0.255516	-0.242381	-0.309136	-0.27978	-0.139318	-0.0999302	-0.0595734	-0.160572	-0.0929061	-0.00557682	0.0855745	0.12191	4.25877e-06		0.0450183	-0.0792271	-0.109879	-0.0533221	-0.0736092	-0.0418873	-0.0178637	-0.122878	-0.0979454	-0.0848097	-0.151565	-0.122209	0.0182535	0.0576409	0.0979976	-0.00300083	0.0646649	0.151994	0.243146	0.279481		0.0518728	-0.0608728	0.0345573		1395201_at	Rn.22364
1370154_at	1.7536	1.72779	1.59764	1.4773	1.53456	1.81953	1.57785	1.74383	1.59681	1.64082	1.61583	1.70636	1.60624	1.63924	1.64101	1.81375	1.7535	1.82673	1.74877	1.78833	4.29523e-11		0.0731274	0.0473177	-0.0828303	-0.203174	-0.145917	0.139053	-0.102625	0.0633512	-0.0836595	-0.0396515	-0.0646481	0.0258846	-0.0742335	-0.0412371	-0.0394675	0.133279	0.0730287	0.146259	0.0682911	0.107853		0.0184267	-0.0608218	0.0103654		1370154_at	Rn.2283
1390783_at	1.48491	1.50149	1.27084	1.423	1.45018	1.54974	1.49335	1.46863	1.63664	1.26267	1.42212	1.46562	1.43729	1.55114	1.63003	1.57902	1.52577	1.73998	1.60303	1.68179	3.19112e-09		-0.023953	-0.00737547	-0.238021	-0.0858573	-0.0586824	0.0408808	-0.0155104	-0.0402344	0.127776	-0.246191	-0.0867408	-0.0432415	-0.0715707	0.0422757	0.121168	0.0701593	0.0169067	0.231117	0.0941718	0.172924		0.040131	-0.0607848	0.0050419		1390783_at	Rn.22789
1389966_at	0.621848	0.617318	0.449873	0.685359	0.474262	0.631377	0.686845	0.716726	0.62811	0.748533	0.477118	0.685809	0.552105	0.592504	0.552771	0.652276	0.626085	0.656806	0.760787	0.830504	3.50036e-12		-0.0105025	-0.0150324	-0.182478	0.0530084	-0.158089	-0.000974302	0.0544942	0.0843752	-0.0042407	0.116182	-0.155233	0.0534579	-0.0802455	-0.0398467	-0.0795794	0.0199254	-0.00626612	0.0244549	0.128436	0.198153		-0.0112223	-0.0607165	-0.00555092		1389966_at	Rn.219672
1385540_at	0.130527	0.162878	0.227762	0.185745	0.245608	0.220378	0.342598	0.376259	0.225769	0.322876	0.222601	0.682116	0.347787	0.381891	0.356103	0.368433	0.244407	0.530213	0.42542	0.694916	3.5115e-07		-0.204188	-0.171837	-0.106953	-0.148969	-0.0891064	-0.114337	0.00788375	0.0415446	-0.108945	-0.0118387	-0.112113	0.347402	0.013073	0.0471764	0.0213891	0.0337182	-0.0903073	0.195499	0.0907057	0.360202		0.0750372	-0.0606548	-0.0267891		1385540_at	Rn.24369
1393627_at	-0.535182	-0.0657265	-0.39596	-0.0422746	-0.0190943	-0.0547361	-0.071035	-0.441189	-0.185332	-0.149452	-0.0277267	0.185416	0.0380525	0.261009	-0.0862982	0.289874	0.0728584	0.184265	0.236678	-0.164395	0.00105238		-0.48667	-0.0172141	-0.347447	0.00623782	0.0294181	-0.00622363	-0.0225226	-0.392677	-0.13682	-0.10094	0.0207858	0.233928	0.086565	0.309522	-0.0377857	0.338387	0.121371	0.232777	0.285191	-0.115883		0.135739	-0.0603936	-0.0105617		1393627_at	Rn.105851
1391227_at	0.462687	0.312805	0.429722	0.437931	0.411143	0.595385	0.438927	0.489178	0.461568	0.357761	0.16415	0.518479	-0.0297273	-0.0539527	-0.142294	0.486172	0.321414	0.2809	0.231559	0.524441	5.95733e-10		0.127775	-0.0221075	0.09481	0.103019	0.0762304	0.260473	0.104015	0.154265	0.126656	0.0228487	-0.170763	0.183567	-0.36464	-0.388865	-0.477206	0.15126	-0.0134981	-0.0540122	-0.103353	0.189528		-0.122567	-0.0603784	0.0485923		1391227_at	Rn.20252
1373901_at	1.88527	1.89381	1.89493	2.02878	1.97504	2.02812	2.00473	2.06501	1.87477	2.04207	2.10733	2.10197	1.91473	1.9822	1.91056	2.08645	2.1187	2.15888	2.13455	2.12965	5.6645e-22		-0.131607	-0.123066	-0.121952	0.0118977	-0.0418411	0.0112387	-0.0121428	0.0481294	-0.142108	0.0251907	0.0904565	0.0850942	-0.102144	-0.0346732	-0.10632	0.0695749	0.101823	0.142004	0.117672	0.112774		0.0326033	-0.0603191	0.0018891		1373901_at	Rn.20584
1375504_at	0.557609	1.03893	0.853247	0.896589	0.870442	0.763461	0.864191	1.07709	1.12721	0.854918	0.789236	0.980451	0.752288	0.756169	0.692662	0.826921	0.973217	1.10162	0.900594	0.961899	5.75084e-07		-0.324328	0.15699	-0.0286902	0.0146516	-0.0114949	-0.118476	-0.0177463	0.195151	0.245275	-0.0270187	-0.092701	0.0985137	-0.129649	-0.125768	-0.189275	-0.0550158	0.0912802	0.219683	0.0186571	0.0799625		-0.0255214	-0.0602851	0.00616517		1375504_at	Rn.25075
1392870_at	-0.228901	0.0459751	0.0291429	0.228611	-0.43107	-0.261723	-0.175435	0.110304	-0.0551355	-0.149085	-0.323185	0.140641	-0.14753	0.236979	-0.324132	-0.156386	-0.0129539	0.0614261	0.214551	0.422733	0.000226317		-0.190142	0.0847337	0.0679014	0.26737	-0.392311	-0.222964	-0.136676	0.149063	-0.0163769	-0.110326	-0.284426	0.179399	-0.108771	0.275737	-0.285373	-0.117628	0.0258046	0.100185	0.253309	0.461492		0.038637	-0.0602652	0.0447843		1392870_at	---
1380895_at	-0.163205	-0.00833832	-0.104011	0.00738448	-0.0330811	-0.0907223	-0.0512503	-0.0451687	0.185619	-0.0224419	-0.0125506	-0.159653	-0.128734	-0.106888	-0.0478541	-0.0677755	0.109826	0.0546865	0.130931	0.139316	0.00256674		-0.142509	0.0123573	-0.0833156	0.0280801	-0.0123855	-0.0700267	-0.0305547	-0.0244731	0.206315	-0.00174628	0.00814498	-0.138958	-0.108039	-0.0861925	-0.0271585	-0.0470799	0.130521	0.0753821	0.151627	0.160011		-0.00345054	-0.0601145	0.0168082		1380895_at	Rn.203919
1370676_at	1.00255	0.783318	0.524827	0.830093	0.679888	1.20089	0.70532	0.769387	0.882672	0.703796	1.00205	0.844316	0.752001	0.84411	0.900616	0.876902	0.92702	0.992774	0.895457	1.14998	0.000604113		0.13915	-0.0800796	-0.338571	-0.0333055	-0.18351	0.337496	-0.158078	-0.094011	0.0192743	-0.159602	0.138647	-0.0190822	-0.111397	-0.0192882	0.0372183	0.0135038	0.0636219	0.129376	0.0320594	0.286577		0.039573	-0.0600445	-0.00930649		1370676_at	Rn.203038
1390812_a_at	0.130175	0.0138977	0.068598	0.101742	-0.0753329	0.186301	-0.0505425	-0.0293353	0.118585	0.0742233	-0.0872111	0.0927023	0.043639	0.125386	0.168346	0.345684	0.0720027	0.209039	0.240129	0.27054	0.000777228		0.0292465	-0.0870308	-0.0323305	0.000813808	-0.176261	0.0853725	-0.151471	-0.130264	0.0176563	-0.0267052	-0.18814	-0.00822619	-0.0572894	0.0244575	0.0674179	0.244756	-0.0289257	0.10811	0.139201	0.169612		0.0341197	-0.0599012	0.0253053		1390812_a_at	Rn.19093
1379544_at	-0.437832	-0.0094697	-0.25154	-0.0812495	-0.275982	-0.0267898	-0.417863	-0.133709	0.0692887	-0.418995	-0.386125	-0.44258	-0.108015	-0.39895	-0.424688	-0.356033	-0.0982387	0.00484923	-0.309172	0.0854452	0.00368871		-0.21695	0.211413	-0.0306576	0.139633	-0.0550995	0.194093	-0.196981	0.0871732	0.290171	-0.198113	-0.165242	-0.221698	0.112868	-0.178067	-0.203805	-0.13515	0.122644	0.225732	-0.0882893	0.306327		-0.0373287	-0.0598948	0.0389364		1379544_at	Rn.147930
1367652_at	1.82414	1.66476	1.78386	1.73484	1.57551	1.76618	1.82058	1.89795	1.81098	1.79587	1.82743	1.86836	1.68605	1.74239	1.87784	1.89723	1.97814	1.87682	1.90821	1.85455	1.17861e-24		0.0145507	-0.144822	-0.0257206	-0.074747	-0.234072	-0.0434024	0.0109949	0.0883701	0.00140008	-0.0137181	0.0178467	0.0587712	-0.123536	-0.0671952	0.0682583	0.0876452	0.168553	0.0672369	0.0986219	0.0449655		0.0258787	-0.0598208	-0.0115515		1367652_at	Rn.26369
1388336_at	1.08647	0.994186	1.13833	1.06412	1.30645	1.29413	1.06801	1.23065	1.11257	1.18597	1.46579	1.06359	1.07429	1.06704	1.31055	1.31179	1.32535	1.21	1.45378	1.27164	5.73344e-05		-0.115266	-0.207549	-0.0634062	-0.137617	0.104717	0.092399	-0.133729	0.0289157	-0.0891601	-0.0157668	0.264054	-0.138147	-0.127445	-0.134693	0.108813	0.110051	0.123614	0.00826089	0.252047	0.0699058		0.0391793	-0.0594949	0.0025991		1388336_at	Rn.98797
1373957_at	1.29051	1.34217	1.24189	1.29402	1.16683	1.26985	1.37535	1.52552	1.34576	1.20684	1.30287	1.48935	1.29618	1.35938	1.2832	1.49757	1.43388	1.33064	1.4551	1.57154	6.7909e-15		-0.0634076	-0.0117572	-0.112032	-0.0598983	-0.187097	-0.0840762	0.0214297	0.171594	-0.00816445	-0.14708	-0.0510515	0.135427	-0.0577397	0.00545631	-0.0707214	0.143645	0.079957	-0.0232775	0.10118	0.217615		0.0328881	-0.0593641	-0.00326942		1373957_at	Rn.98353
1397251_at	0.321129	0.257013	0.0766292	0.146201	0.176084	0.194518	0.18242	0.251592	0.263419	0.171876	0.0460246	0.0641757	0.0425276	0.057523	0.125627	0.195839	0.215612	0.367817	0.226803	0.397263	3.65301e-07		0.132124	0.0680086	-0.112375	-0.0428039	-0.0129207	0.00551309	-0.0065849	0.0625878	0.0744143	-0.0171284	-0.14298	-0.124829	-0.146477	-0.131482	-0.0633773	0.00683472	0.0266069	0.178812	0.0377983	0.208258		-0.0293532	-0.0592317	0.0399056		1397251_at	---
1398528_at	-0.470436	-0.268976	-0.264205	-0.195873	-0.328442	-0.338169	-0.283483	-0.157028	-0.267985	-0.264377	-0.234785	-0.129496	-0.382686	-0.385785	-0.455728	-0.176113	-0.31503	-0.220118	-0.107796	0.0227092	0.00220451		-0.209246	-0.00778552	-0.00301517	0.0653174	-0.0672519	-0.0769793	-0.0222926	0.104162	-0.00679517	-0.00318707	0.0264047	0.131694	-0.121495	-0.124595	-0.194538	0.0850772	-0.0538403	0.041072	0.153394	0.283899		0.00831365	-0.0590711	0.0181571		1398528_at	Rn.128129
1383486_at	1.12739	1.09039	0.781367	0.746165	0.951838	1.39307	0.963214	1.06584	0.934816	0.934727	0.842962	0.88046	0.629337	0.818889	0.771857	0.866013	0.914401	1.25579	0.73467	1.10397	2.06572e-10		0.187035	0.150029	-0.158991	-0.194193	0.0114797	0.452714	0.0228553	0.125478	-0.00554248	-0.00563122	-0.0973968	-0.0598989	-0.311022	-0.12147	-0.168502	-0.0743459	-0.0259573	0.315434	-0.205689	0.163614		-0.0772325	-0.0590709	0.00866091		1383486_at	Rn.35842
1376501_at	0.459369	0.197942	0.530601	0.159281	0.434835	0.471893	0.34814	0.533459	0.560479	0.286037	0.293471	0.289396	0.225335	0.381071	0.343895	0.449687	0.502973	0.334328	0.536411	0.504455	7.8801e-06		0.0672162	-0.19421	0.138448	-0.232872	0.0426821	0.0797398	-0.0440127	0.141306	0.168326	-0.106116	-0.0986823	-0.102757	-0.166818	-0.0110821	-0.0482574	0.0575342	0.11082	-0.0578246	0.144258	0.112302		-0.0224379	-0.0590173	0.00901474		1376501_at	Rn.7830
1385154_at	-0.189358	-0.0964793	-0.179109	-0.0734214	0.0412373	-0.0911693	0.0480167	0.0919197	-0.0747601	0.185999	-0.490694	-0.247498	-0.403013	-0.241729	-0.455728	-0.156386	-0.16288	0.0055711	-0.114481	-0.272529	0.00364962		-0.0455337	0.0473454	-0.0352848	0.0704033	0.185062	0.0526554	0.191841	0.235744	0.0690646	0.329823	-0.34687	-0.103674	-0.259188	-0.0979045	-0.311903	-0.0125616	-0.0190557	0.149396	0.0293435	-0.128704		-0.130278	-0.0589493	0.0176366		1385154_at	Rn.18862
1372390_at	0.0799813	0.201308	0.159489	0.263729	0.0679292	0.129925	0.269399	0.260185	0.438059	0.11681	0.0855213	0.239702	-0.0641725	-0.150745	-0.0850655	0.018	0.195573	0.175782	0.311631	0.300522	3.94384e-07		-0.0706968	0.0506294	0.00881085	0.113051	-0.0827489	-0.0207532	0.11872	0.109507	0.287381	-0.0338678	-0.0651569	0.0890242	-0.214851	-0.301423	-0.235744	-0.132678	0.0448947	0.0251037	0.160953	0.149844		-0.0653241	-0.0586513	0.0184163		1372390_at	Rn.49740
1380616_at	-0.326051	-0.486246	-0.423204	-0.521581	-0.537933	-0.324957	-0.260832	-0.255842	-0.243031	-0.530475	-0.488115	-0.315262	-0.0913548	-0.736428	-0.329089	-0.386711	-0.417038	-0.204472	-0.272931	-0.210433	0.00124977		0.0420482	-0.118146	-0.0551046	-0.153482	-0.169834	0.043142	0.107267	0.112258	0.125068	-0.162376	-0.120016	0.0528378	0.276745	-0.368329	0.0390105	-0.0186113	-0.0489384	0.163627	0.0951685	0.157666		0.00534577	-0.0586216	-0.0216672		1380616_at	---
1370913_at	0.526593	0.616622	0.574818	0.473044	0.664649	0.660829	0.6033	0.602011	0.556774	0.458119	0.525149	0.786797	0.592974	0.470965	0.600165	0.776627	0.689753	0.928319	0.632435	0.729717	1.37969e-09		-0.09689	-0.00686069	-0.0486646	-0.150439	0.0411659	0.0373459	-0.0201832	-0.0214723	-0.0667091	-0.165364	-0.0983337	0.163314	-0.0305093	-0.152518	-0.0233179	0.153144	0.0662702	0.304836	0.00895171	0.106234		0.037438	-0.0585398	0.026527		1370913_at	Rn.14882
1379449_at	0.166731	0.17544	-0.00942294	0.207745	0.159958	0.471213	0.085948	0.0703999	0.35093	0.0929883	0.147286	-0.115775	-0.0475871	0.0476154	0.0681234	0.0905902	0.17002	0.367859	0.161603	0.250804	0.000137979		0.0211076	0.0298163	-0.155046	0.0621218	0.0143345	0.325589	-0.0596754	-0.0752235	0.205307	-0.0526352	0.00166267	-0.261398	-0.193211	-0.0980081	-0.0775	-0.0550333	0.0243961	0.222235	0.01598	0.10518		-0.048016	-0.0584732	0.0197408		1379449_at	Rn.33137
1369249_at	0.553334	0.597486	0.608472	0.705731	0.687652	0.550421	0.690055	0.70092	0.612123	0.767861	0.536935	0.717518	0.529447	0.572705	0.417737	0.567512	0.667336	0.828477	0.658178	0.976851	4.81702e-11		-0.0940032	-0.0498515	-0.038866	0.0583935	0.0403147	-0.0969164	0.0427175	0.0535821	-0.0352147	0.120523	-0.110403	0.0701808	-0.117891	-0.0746323	-0.2296	-0.0798259	0.0199988	0.181139	0.0108409	0.329513		-0.0144299	-0.0584077	0.0281357		1369249_at	Rn.211841
1383502_at	0.217269	0.203799	0.166606	0.13596	0.0988067	0.345819	0.137165	0.20051	0.233408	0.215717	0.193831	0.259748	0.149345	0.0956366	0.142518	0.278888	0.145922	0.390975	0.337513	0.402581	4.32223e-05		-0.000332194	-0.0138018	-0.0509951	-0.0816407	-0.118794	0.128218	-0.0804354	-0.017091	0.0158068	-0.00188397	-0.02377	0.0421471	-0.0682556	-0.121964	-0.0750829	0.0612873	-0.0716786	0.173374	0.119912	0.18498		0.00724254	-0.0581174	0.00968758		1383502_at	Rn.204161
1387351_at	0.545282	0.58864	0.247335	0.512822	0.366945	0.337667	0.595225	0.400071	0.565025	0.451307	0.663741	0.490127	0.495794	0.436941	0.269571	0.703818	0.437491	0.617775	0.669558	0.687608	0.0011241		0.0411446	0.0845028	-0.256803	0.00868479	-0.137192	-0.16647	0.091088	-0.104066	0.060888	-0.0528304	0.159603	-0.0140099	-0.00834283	-0.0671963	-0.234566	0.199681	-0.066646	0.113638	0.165421	0.183471		0.0302891	-0.0579433	0.0225998		1387351_at	Rn.12759
1387029_at	2.08635	2.20818	1.89437	1.84155	1.9746	2.22438	2.03369	1.92786	2.03851	1.88831	1.92123	1.66	1.85852	1.9108	1.94692	2.10286	2.13919	2.21544	2.02744	1.87967	0.00205046		0.0973524	0.21919	-0.0946219	-0.147447	-0.0143925	0.23539	0.0446929	-0.0611331	0.0495195	-0.100686	-0.0677604	-0.328995	-0.130474	-0.0781922	-0.0420697	0.113871	0.150192	0.226447	0.0384445	-0.109328		-0.0370601	-0.0579017	0.0393048		1387029_at	Rn.203038
1388628_at	0.599159	0.421001	0.594944	0.298683	0.599528	0.688437	0.482339	0.859388	0.591866	0.693776	0.41561	0.723566	0.449171	0.36877	0.659656	0.601766	0.728242	0.480049	0.6277	0.684633	0.000101294		0.0207447	-0.157413	0.0165301	-0.279731	0.0211136	0.110023	-0.0960755	0.280974	0.0134518	0.115362	-0.162804	0.145152	-0.129243	-0.209644	0.0812421	0.0233517	0.149828	-0.0983654	0.0492858	0.106219		-0.0233216	-0.0578728	-0.0250053		1388628_at	Rn.98226
1383003_at	1.68005	1.67949	1.7126	1.66164	1.67837	1.86714	1.67295	1.72089	1.89266	1.61603	1.72592	1.93801	1.6482	1.63183	1.85227	1.77274	1.88042	1.95915	1.78619	1.94786	5.84125e-13		-0.0861703	-0.0867325	-0.0536164	-0.104577	-0.0878491	0.100921	-0.0932697	-0.0453294	0.12644	-0.150193	-0.040303	0.171791	-0.118024	-0.134389	0.0860453	0.00652178	0.114202	0.192931	0.0199652	0.181636		0.0334509	-0.0577721	-0.00183651		1383003_at	Rn.23016
1368300_at	0.154867	0.257635	0.285015	0.294992	0.252048	0.318004	0.400175	0.243554	0.334319	0.304925	0.322118	0.512089	0.313007	0.394436	0.418377	0.588748	0.437546	0.451729	0.479231	0.421567	1.65556e-11		-0.204352	-0.101584	-0.0742043	-0.0642268	-0.107171	-0.0412151	0.040956	-0.115665	-0.0248998	-0.0542941	-0.0371012	0.15287	-0.0462121	0.0352168	0.059158	0.229529	0.0783264	0.09251	0.120012	0.0623476		0.0606538	-0.0576386	-0.00927235		1368300_at	Rn.11180
1368490_at	0.994795	0.73082	1.03696	1.11596	1.1528	1.0942	0.988539	0.91313	0.952585	0.771499	1.30045	1.70932	1.70955	1.55342	1.68001	1.60473	1.48734	1.5121	1.68892	1.44716	6.82839e-65		-0.277419	-0.541394	-0.235257	-0.156256	-0.119412	-0.17801	-0.283676	-0.359084	-0.319629	-0.500716	0.0282371	0.437104	0.43734	0.281209	0.407791	0.332516	0.215126	0.239882	0.416702	0.174946		0.292312	-0.0575603	-0.0145213		1368490_at	Rn.42942
1386529_at	0.112554	0.0204699	-0.194552	-0.0381821	0.0959355	-0.121619	0.079786	0.113375	0.230085	-0.00987353	-0.0383405	0.10824	-0.0157675	0.023258	-0.0184818	0.17467	0.24613	0.150924	0.179123	0.00149396	1.41817e-05		0.0575927	-0.0344915	-0.249513	-0.0931435	0.0409741	-0.176581	0.0248246	0.0584137	0.175124	-0.0648349	-0.0933019	0.053279	-0.070729	-0.0317034	-0.0734433	0.119708	0.191168	0.0959625	0.124162	-0.0534674		0.0116429	-0.0574705	0.00932943		1386529_at	Rn.160464
1374432_at	0.98744	1.27351	0.81828	1.10996	1.0233	1.23542	1.13739	1.04488	1.21852	0.786391	0.921416	1.01429	0.978484	0.866413	0.958252	0.924206	1.06401	1.36305	1.04592	1.27383	1.3519e-06		-0.064808	0.221265	-0.233968	0.0577147	-0.0289496	0.183167	0.0851445	-0.00737273	0.166276	-0.265857	-0.130832	-0.0379534	-0.0737642	-0.185835	-0.0939959	-0.128043	0.0117582	0.310802	-0.00632857	0.22158		-0.0259108	-0.0573799	0.0269856		1374432_at	---
1387721_at	0.325629	0.262053	0.584366	0.528568	0.216716	0.538082	0.456494	0.64259	0.629325	0.653067	0.0751753	0.0566319	0.175948	0.238853	0.384497	0.414948	0.377619	0.0396754	0.430763	0.522253	5.42298e-08		-0.0520339	-0.11561	0.206704	0.150905	-0.160946	0.160419	0.0788312	0.264927	0.251662	0.275404	-0.302487	-0.321031	-0.201715	-0.13881	0.00683447	0.0372853	-4.38752e-05	-0.337987	0.0531003	0.144591		-0.128182	-0.0572889	-0.0141076		1387721_at	Rn.32078
1377375_at	1.97388	2.19385	1.94595	1.93142	1.88591	1.94328	1.95627	2.16974	2.05913	1.89078	2.17582	1.71545	2.05241	2.18529	2.26597	2.13739	2.22346	2.28894	2.22883	2.12179	2.32217e-07		-0.0934018	0.126568	-0.121331	-0.135854	-0.18137	-0.123993	-0.11101	0.102459	-0.00814269	-0.176501	0.10854	-0.351823	-0.0148698	0.118009	0.198692	0.0701165	0.156183	0.22166	0.161556	0.0545121		0.0601902	-0.0572324	0.0139524		1377375_at	Rn.198671
1389728_at	0.106836	0.00144184	0.0241759	0.094124	0.0703358	0.135143	0.136665	0.101685	0.125441	0.0321139	-0.0407458	0.0607719	0.152599	0.0148411	0.0626885	0.190683	0.284857	0.262198	0.0422412	0.223783	0.00142685		0.00274183	-0.102652	-0.079918	-0.00996986	-0.033758	0.0310493	0.0325711	-0.0024091	0.0213468	-0.07198	-0.14484	-0.043322	0.0485054	-0.0892528	-0.0414054	0.0865892	0.180763	0.158104	-0.0618527	0.119689		0.0071805	-0.0571765	0.0157034		1389728_at	Rn.45546
1390738_at	1.70589	2.43616	2.29235	2.06019	2.27245	2.07329	2.37596	2.41261	2.08504	2.05609	2.14481	2.34011	2.17034	2.22464	1.81928	2.1085	2.23304	2.29035	2.4366	2.39127	0.000370348		-0.490563	0.239709	0.0958966	-0.136257	0.0760055	-0.123163	0.179512	0.216164	-0.111409	-0.140355	-0.0516383	0.143661	-0.0261064	0.028188	-0.377168	-0.0879497	0.0365954	0.0939049	0.240154	0.194819		0.00528846	-0.0571314	0.016032		1390738_at	Rn.32168
1381663_at	-0.238562	-0.327867	-0.325888	-0.328776	-0.18626	-0.220935	-0.271278	-0.244873	-0.244276	-0.107518	-0.1859	-0.296601	0.00191219	-0.266992	-0.315219	-0.0108758	0.0333695	-0.0785252	-0.245966	-0.191744	0.00362931		-0.0359228	-0.125228	-0.123249	-0.126138	0.0163782	-0.0182966	-0.0686395	-0.0422344	-0.0416377	0.0951207	0.0167389	-0.0939624	0.204551	-0.0643535	-0.11258	0.191763	0.236008	0.124114	-0.0433272	0.0108952		0.0328148	-0.0570563	0.00126247		1381663_at	Rn.210062
1382715_at	-0.113957	-0.139648	0.0331123	-0.077011	0.07723	-0.196083	-0.148247	0.0895527	0.232456	0.0232263	-0.131168	0.314339	0.0729086	0.253389	0.00903235	0.326268	0.116883	0.0139462	0.225982	0.279668	8.09682e-07		-0.177051	-0.202742	-0.0299817	-0.140105	0.014136	-0.259177	-0.211341	0.0264586	0.169362	-0.0398678	-0.194262	0.251245	0.00981455	0.190295	-0.0540617	0.263174	0.0537892	-0.0491479	0.162888	0.216574		0.0723885	-0.0567436	-0.00129594		1382715_at	Rn.7255
1388747_at	1.03349	1.06921	0.986309	0.894512	0.948321	1.22094	1.07453	1.11144	1.01194	0.981294	0.961979	1.1689	0.953733	0.926112	1.13581	0.975082	1.11699	1.00748	1.10989	1.49744	0.00202864		-0.0257804	0.0099438	-0.0729606	-0.164758	-0.110948	0.161668	0.0152631	0.0521653	-0.0473346	-0.0779759	-0.0972914	0.109626	-0.105537	-0.133158	0.0765391	-0.0841879	0.0577229	-0.0517936	0.0506226	0.438175		0.0105297	-0.0565603	-0.00602354		1388747_at	Rn.162464
1368621_at	1.76661	1.89984	1.73715	1.72235	1.73765	1.85189	1.8691	1.86691	1.9418	1.80738	1.91567	1.93351	1.89055	1.98628	2.03457	1.92329	1.87591	2.24272	1.98153	2.0259	2.27515e-22		-0.133925	-0.000686528	-0.163377	-0.178179	-0.162878	-0.0486383	-0.0314328	-0.0336181	0.0412698	-0.0931511	0.0151411	0.0329822	-0.00998441	0.0857465	0.134039	0.0227581	-0.0246232	0.342186	0.0809976	0.125372		0.0660195	-0.0563847	-0.0217733		1368621_at	Rn.30018
1371334_at	1.07907	1.06969	1.25035	1.19064	1.21862	1.14739	1.17419	1.2392	1.32772	1.20134	1.09715	1.54829	1.28355	1.2575	1.33231	1.47625	1.23886	1.20575	1.46166	1.5626	1.08321e-14		-0.189032	-0.198421	-0.0177561	-0.0774677	-0.0494836	-0.12072	-0.0939129	-0.028906	0.0596159	-0.0667663	-0.17096	0.280187	0.0154464	-0.0106062	0.0642029	0.208145	-0.0292516	-0.0623575	0.193552	0.294493		0.0652041	-0.0561897	-0.0049521		1371334_at	Rn.8450
1373626_at	1.31396	1.50381	1.09132	1.35384	1.66097	1.68442	1.30588	1.42824	1.62432	1.22715	1.62416	1.25269	1.21909	1.30176	1.71919	1.32195	1.58015	1.91998	1.37043	1.52937	0.0016272		-0.137673	0.0521795	-0.360317	-0.0977957	0.209332	0.232785	-0.145757	-0.0233934	0.172683	-0.224485	0.172529	-0.198949	-0.23254	-0.149874	0.267557	-0.12968	0.128519	0.468346	-0.0812018	0.0777335		0.0177977	-0.0560942	0.00232274		1373626_at	Rn.164897
1390227_at	0.261948	-0.282646	-0.00588256	-0.0615584	0.320291	0.181693	-0.192064	0.111614	0.00554913	-0.0150997	0.768298	0.604689	0.638903	0.373376	0.342205	0.902731	0.559746	0.394622	0.378968	0.364165	2.79829e-16		-0.0206292	-0.565223	-0.28846	-0.344136	0.0377139	-0.100884	-0.474641	-0.170964	-0.277028	-0.297677	0.48572	0.322112	0.356326	0.0907989	0.0596276	0.620153	0.277168	0.112045	0.0963905	0.0815879		0.243605	-0.0560373	-0.0171007		1390227_at	Rn.155340
1374531_at	1.52824	1.09343	1.40139	1.00488	1.38707	1.25057	1.06552	1.49249	1.53493	1.49151	1.40084	1.33513	1.30985	1.33405	1.26573	1.44516	1.5705	1.383	1.11623	1.69393	0.00195806		0.173021	-0.261787	0.0461636	-0.350342	0.0318472	-0.104653	-0.289697	0.137265	0.179705	0.136286	0.0456143	-0.0200955	-0.045369	-0.0211711	-0.0894943	0.0899363	0.215277	0.0277748	-0.238994	0.338714		0.0152265	-0.056013	-0.00346597		1374531_at	Rn.163580
1389688_at	-0.298417	-0.335098	-0.237925	-0.421815	-0.498423	-0.213845	-0.594211	-0.26318	-0.315995	-0.418995	-0.279135	-0.130141	-0.245616	-0.245884	-0.202815	-0.191619	-0.19847	-0.0585589	-0.0187403	-0.101249	0.00220112		-0.0349107	-0.071591	0.0255815	-0.158308	-0.234916	0.0496616	-0.330705	0.000326438	-0.0524882	-0.155488	-0.015628	0.133365	0.0178905	0.0176226	0.0606914	0.0718876	0.0650363	0.204948	0.244766	0.162258		0.0857244	-0.0559233	0.0150468		1389688_at	Rn.154093
1392973_at	0.830366	0.634095	0.688749	0.285288	0.477992	0.833246	0.654341	0.81843	0.62978	0.58633	0.447641	0.762855	0.499993	0.488363	0.395095	0.721484	0.502304	0.675586	0.74235	0.665188	6.39758e-06		0.213392	0.017121	0.0717757	-0.331686	-0.138982	0.216272	0.0373673	0.201456	0.0128063	-0.0306434	-0.169333	0.145881	-0.116981	-0.12861	-0.221879	0.10451	-0.114669	0.0586122	0.125377	0.0482143		-0.0443186	-0.0558801	-0.00343704		1392973_at	Rn.61136
1385713_at	0.418052	0.402102	0.442062	0.428829	0.336039	0.327947	0.305587	0.395552	0.537756	0.416709	0.379805	0.402714	0.386631	0.352267	0.375127	0.580535	0.446864	0.483638	0.586906	0.663027	5.84811e-11		-0.0153557	-0.0313055	0.00865508	-0.00457867	-0.0973686	-0.10546	-0.12782	-0.037855	0.104348	-0.0166986	-0.0536025	-0.0306937	-0.0467767	-0.0811403	-0.0582805	0.147127	0.0134564	0.0502303	0.153499	0.22962		0.0207216	-0.0558285	0.0352925		1385713_at	Rn.107308
1390901_at	0.18111	-0.0239892	0.0415297	0.0879628	0.0321307	0.197686	0.166732	0.194383	0.312943	0.104544	0.0687877	0.215352	0.127349	0.0135122	0.14401	0.103609	0.254534	0.165391	0.230618	0.283395	7.25882e-06		0.0360309	-0.169069	-0.10355	-0.0571166	-0.112949	0.0526063	0.0216525	0.0493032	0.167864	-0.0405359	-0.0762918	0.0702724	-0.0177302	-0.131567	-0.00106988	-0.0414705	0.109455	0.0203119	0.0855387	0.138315		-0.00133631	-0.0557498	-0.0198052		1390901_at	Rn.205647
1383998_at	0.308378	0.432518	0.00229687	0.258864	0.322197	0.615386	0.278151	0.201487	0.511612	0.10845	0.224798	0.234964	0.164569	0.113332	0.239864	0.243232	0.276076	0.583221	0.196432	0.469862	0.000497777		0.019094	0.143233	-0.286988	-0.0304201	0.0329128	0.326102	-0.0111332	-0.0877979	0.222327	-0.180835	-0.0644863	-0.054321	-0.124715	-0.175952	-0.0494204	-0.0460528	-0.0132089	0.293936	-0.0928524	0.180577		-0.0302098	-0.0554329	0.0111199		1383998_at	Rn.35621
1387024_at	1.2321	1.43308	1.19623	1.0796	0.949843	1.24431	1.50542	1.24519	1.15224	1.0389	0.59788	1.048	0.763513	0.800946	1.01912	1.04344	0.916326	1.24169	1.09419	1.27277	2.76951e-18		0.138361	0.339345	0.102494	-0.014136	-0.143897	0.150568	0.41168	0.151451	0.0584998	-0.0548387	-0.49586	-0.0457402	-0.330226	-0.292794	-0.0746207	-0.0503047	-0.177413	0.147947	0.000454256	0.179031		-0.130825	-0.0553747	0.04694		1387024_at	Rn.4313
1368151_at	0.820664	0.967025	0.686848	0.748152	0.716163	1.18007	0.823779	0.725566	0.991632	0.690521	0.643882	0.777269	0.563827	0.643356	0.655478	0.670325	0.707611	1.05552	0.744871	0.987954	3.2728e-07		0.0306386	0.176999	-0.103178	-0.041874	-0.0738634	0.390047	0.0337527	-0.0644597	0.201606	-0.0995045	-0.146144	-0.012757	-0.226199	-0.14667	-0.134548	-0.1197	-0.0824148	0.265495	-0.0451545	0.197928		-0.0617553	-0.0553692	0.0125734		1368151_at	Rn.29774
1368558_s_at	0.633934	0.542675	0.491318	0.547893	0.556016	0.874725	0.695657	0.63001	0.698157	0.377985	0.375703	0.670899	0.456771	0.489119	0.519446	0.608339	0.557616	0.629522	0.699047	0.733317	1.74311e-07		0.0445261	-0.0467328	-0.098089	-0.0415148	-0.0333917	0.285318	0.10625	0.0406029	0.10875	-0.211423	-0.213704	0.0814918	-0.132637	-0.100288	-0.0699611	0.0189313	-0.0317914	0.0401142	0.109639	0.143909		-0.0317893	-0.0553286	0.00156194		1368558_s_at	Rn.32080
1384288_at	0.0808542	-0.251243	-0.216621	-0.621348	-0.244234	-0.114988	-0.314173	-0.194549	0.0217794	-0.295434	-0.145847	-0.067168	0.0348331	0.0792946	-0.0140227	-0.0445612	0.281066	-0.045137	-0.00857655	-0.0761812	0.00189566		0.188667	-0.14343	-0.108808	-0.513535	-0.136421	-0.00717477	-0.20636	-0.0867363	0.129592	-0.187621	-0.0380345	0.0406448	0.142646	0.187107	0.0937901	0.0632516	0.388879	0.0626758	0.0992363	0.0316316		0.0943639	-0.0552938	-0.0199519		1384288_at	---
1379269_at	0.862579	0.914462	0.591424	0.812031	0.760667	1.00621	0.792568	0.754078	1.00276	0.677509	0.761123	0.697728	0.672355	0.710606	0.711599	0.89805	0.809401	0.991879	0.799162	0.894619	3.32173e-07		0.0565386	0.108422	-0.214617	0.00598999	-0.0453739	0.200171	-0.0134727	-0.0519629	0.19672	-0.128532	-0.0449178	-0.108312	-0.133685	-0.0954342	-0.0944414	0.092009	0.00336037	0.185838	-0.00687806	0.088578		-0.0261456	-0.055272	0.0185145		1379269_at	Rn.33933
1370111_at	0.458115	0.728958	0.463277	0.558147	0.597879	0.40337	0.62908	1.02926	0.658992	0.562288	0.312744	0.242944	0.334971	0.261742	0.239354	0.137327	0.401576	0.534975	0.82387	0.671233	3.29473e-07		-0.0443895	0.226453	-0.0392276	0.0556417	0.0953739	-0.0991346	0.126575	0.526751	0.156487	0.0597835	-0.18976	-0.259561	-0.167533	-0.240763	-0.263151	-0.365178	-0.100929	0.0324699	0.321365	0.168728		-0.124414	-0.0552693	0.0293103		1370111_at	Rn.44421
1389375_at	0.0555225	0.100074	0.15033	0.18879	0.0664049	0.148682	0.0969031	0.0434208	0.302416	0.159238	0.0759025	0.0839533	0.0652723	0.101592	0.0779976	0.188604	0.29953	0.228126	0.115967	0.354886	2.69361e-07		-0.0896581	-0.045107	0.00514919	0.0436097	-0.0787756	0.00350102	-0.0482775	-0.10176	0.157235	0.0140573	-0.0692781	-0.0612272	-0.0799083	-0.0435888	-0.067183	0.0434236	0.154349	0.0829458	-0.0292131	0.209705		0.000523846	-0.0550929	0.0200227		1389375_at	---
1388335_at	1.18891	1.16053	1.20787	1.13612	1.28982	1.28917	1.2819	1.41039	1.23975	1.2494	1.3942	1.28153	1.23358	1.32904	1.29112	1.44919	1.30045	1.12587	1.53154	1.52385	6.64461e-09		-0.1068	-0.135179	-0.0878451	-0.159588	-0.00588725	-0.00654289	-0.0138146	0.114682	-0.0559636	-0.0463098	0.0984872	-0.0141788	-0.062132	0.0333276	-0.00459444	0.153479	0.00474141	-0.169842	0.235823	0.228137		0.0354899	-0.0549941	-0.0155556		1388335_at	Rn.104497
1391435_at	0.694366	0.860108	1.02936	0.890967	0.779626	0.981934	0.970489	1.17859	0.746409	0.969442	0.804494	1.04703	0.859706	0.915073	0.937338	1.08064	0.922991	0.877384	0.997507	1.14247	3.4931e-07		-0.23993	-0.0741882	0.0950598	-0.0433292	-0.154671	0.0476379	0.036193	0.244291	-0.187887	0.0351458	-0.129802	0.112734	-0.0745907	-0.0192234	0.00304174	0.146348	-0.0113051	-0.0569123	0.0632112	0.208175		0.00806161	-0.0549877	-0.0172117		1391435_at	Rn.117434
1373438_at	0.418543	0.429802	0.461985	0.443847	0.480662	0.501808	0.53602	0.490348	0.442785	0.492104	0.407052	0.605295	0.564754	0.497041	0.397362	0.609422	0.557479	0.64663	0.59159	0.67925	2.05819e-14		-0.0941461	-0.0828865	-0.0507043	-0.0688418	-0.0320273	-0.0108814	0.023331	-0.0223405	-0.0699036	-0.020585	-0.105637	0.0926062	0.0520648	-0.0156478	-0.115327	0.0967327	0.0447902	0.133941	0.0789009	0.166561		0.02976	-0.0549528	0.00856024		1373438_at	Rn.209068
1372002_at	0.979177	0.96013	0.993816	1.02451	1.02652	1.1016	0.975562	1.06786	1.1679	0.927424	0.955571	1.27793	1.20104	1.17485	1.19495	1.25851	1.16444	1.23257	1.2026	1.32065	4.05877e-21		-0.131204	-0.15025	-0.116564	-0.0858715	-0.0838635	-0.00878077	-0.134819	-0.0425203	0.0575182	-0.182956	-0.15481	0.167553	0.0906604	0.0644712	0.0845661	0.148132	0.0540576	0.122192	0.0922155	0.210273		0.0755037	-0.0549487	-0.00639391		1372002_at	Rn.10346
1374903_at	0.107279	0.242347	0.16596	0.35222	0.272176	0.307108	0.377184	0.433501	0.485904	0.296681	0.249208	0.336464	0.276016	0.403138	0.391283	0.291269	0.275345	0.413912	0.33444	0.655338	2.88194e-06		-0.22606	-0.0909922	-0.167379	0.018881	-0.0611627	-0.0262307	0.0438452	0.100162	0.152565	-0.0366574	-0.084131	0.00312574	-0.0573225	0.0697997	0.0579447	-0.0420693	-0.057994	0.0805733	0.00110157	0.322		0.0121613	-0.0547586	-0.0331188		1374903_at	Rn.8807
1377804_at	-0.137915	-0.455631	-0.0302894	0.0299142	0.178538	-0.154719	-0.528245	0.105146	-0.352013	0.0428317	0.133695	0.0707705	-0.0707199	0.329083	0.135123	0.181813	0.173562	0.267351	0.0397584	0.482544	3.63927e-05		-0.159945	-0.477661	-0.0523194	0.00788428	0.156508	-0.176749	-0.550275	0.0831157	-0.374042	0.0208017	0.111665	0.0487405	-0.0927498	0.307054	0.113093	0.159783	0.151532	0.245321	0.0177285	0.460514		0.146403	-0.0544831	0.0373087		1377804_at	Rn.12313
1387283_at	0.265842	0.394282	0.438793	0.324271	0.331005	0.182629	0.307629	0.219403	0.438381	0.21057	0.299295	0.718581	0.457432	0.211083	-0.0257463	0.553224	0.378308	0.694787	0.401667	0.58494	0.000608013		-0.103477	0.0249635	0.0694745	-0.045048	-0.0383138	-0.18669	-0.0616901	-0.149916	0.0690621	-0.158749	-0.0700238	0.349262	0.0881129	-0.158236	-0.395065	0.183905	0.00898916	0.325468	0.0323486	0.215621		0.0497607	-0.0543608	0.0570425		1387283_at	Rn.10374
1391194_at	0.374243	0.694794	0.718838	1.1477	0.796148	0.230297	1.00075	0.918981	1.08257	1.00376	0.569886	0.280278	0.971149	0.665571	0.588418	0.750887	0.863531	0.368744	1.12187	0.826125	0.00238996		-0.374484	-0.053933	-0.0298893	0.398975	0.0474201	-0.518431	0.252025	0.170253	0.333848	0.255029	-0.178841	-0.468449	0.222421	-0.0831562	-0.16031	0.00215952	0.114804	-0.379984	0.373145	0.0773975		-0.0648564	-0.0542517	0.00989712		1391194_at	Rn.32153
1379815_at	-0.340649	-0.252713	-0.227206	0.0593889	0.0832665	-0.389826	0.0204136	-0.125869	-0.0551355	-0.0461948	-0.227523	0.0182654	-0.377571	-0.0111539	-0.068964	-0.0711871	0.0291255	0.0406474	-0.128612	0.204425	0.00328693		-0.247295	-0.15936	-0.133852	0.152742	0.17662	-0.296473	0.113767	-0.032515	0.0382181	0.0471588	-0.134169	0.111619	-0.284217	0.0821997	0.0243896	0.0221665	0.122479	0.134001	-0.0352588	0.297778		0.0220042	-0.0541551	0.0229516		1379815_at	---
1389725_at	1.55932	1.48432	1.75618	2.02554	1.6938	1.8806	1.95253	1.73718	1.85336	1.95207	2.07361	1.94885	1.79017	1.86933	2.1188	1.86932	1.86728	1.71715	2.30619	2.01251	2.05815e-10		-0.314083	-0.389081	-0.117228	0.152132	-0.179607	0.00719512	0.0791288	-0.136228	-0.0200419	0.0786633	0.20021	0.075445	-0.0832391	-0.00407668	0.245396	-0.00408667	-0.0061246	-0.156258	0.432783	0.139101		0.0673346	-0.0541313	-0.057011		1389725_at	Rn.8313
1391791_at	0.309261	0.351984	0.351875	0.58247	0.402837	0.355013	0.351211	0.31996	0.632532	0.261473	0.54533	0.53958	0.552844	0.48242	0.311525	0.703256	0.544103	0.594559	0.674483	0.546439	2.88168e-10		-0.161397	-0.118674	-0.118783	0.111813	-0.0678212	-0.115644	-0.119447	-0.150698	0.161875	-0.209185	0.0746726	0.0689221	0.0821859	0.0117625	-0.159133	0.232598	0.0734457	0.123901	0.203825	0.0757809		0.0687446	-0.0541086	0.0240328		1391791_at	Rn.6387
1390767_at	0.96984	1.18514	1.08838	1.09001	1.06981	1.02779	1.06628	1.20625	1.18082	1.19289	0.94229	1.38621	1.2247	1.0611	1.13585	1.04102	1.19766	1.31451	1.35277	1.38455	0.000113514		-0.186053	0.0292436	-0.0675154	-0.0658862	-0.0860879	-0.128102	-0.0896172	0.0503546	0.0249259	0.0370014	-0.213603	0.23032	0.0688043	-0.0947927	-0.020041	-0.114877	0.0417679	0.158621	0.196879	0.228658		0.0350656	-0.0539486	0.00272566		1390767_at	Rn.123918
1373433_at	0.312502	0.374435	0.341646	0.383368	0.267995	0.474176	0.288478	0.336723	0.46673	0.359157	0.307052	0.437005	0.306058	0.268324	0.292772	0.345193	0.382079	0.624547	0.443952	0.527135	1.35744e-06		-0.0644642	-0.00253134	-0.0353203	0.00640136	-0.108971	0.0972092	-0.0884883	-0.0402437	0.0897632	-0.0178095	-0.0699146	0.0600385	-0.0709086	-0.108642	-0.0841939	-0.0317729	0.00511297	0.24758	0.0669861	0.150169		0.00288582	-0.0539164	0.0137336		1373433_at	Rn.25395
1382142_at	0.125816	0.334602	0.135347	0.303466	0.311291	0.517864	0.326941	0.343249	0.470886	0.147911	0.272768	0.111083	0.0905442	0.0915303	0.251916	0.254662	0.210036	0.347931	0.253886	0.465115	6.94413e-06		-0.142526	0.0662595	-0.132995	0.0351236	0.0429489	0.249522	0.0585988	0.0749069	0.202544	-0.120431	0.00442588	-0.157259	-0.177798	-0.176812	-0.0164265	-0.0136806	-0.0583065	0.0795892	-0.0144566	0.196773		-0.0504194	-0.0537876	-0.00235028		1382142_at	Rn.3724
1369957_at	-0.14285	-0.218503	-0.181015	0.0413457	0.0205384	-0.090775	-0.26556	-0.168398	-0.0316219	-0.212861	-0.113091	0.176366	0.158672	0.131149	0.167103	0.311846	-0.00211676	0.13542	0.322438	0.23028	5.03145e-06		-0.156268	-0.231922	-0.194433	0.0279274	0.00712009	-0.104193	-0.278979	-0.181817	-0.0450402	-0.226279	-0.12651	0.162948	0.145254	0.117731	0.153684	0.298427	-0.0155351	0.122002	0.30902	0.216861		0.131109	-0.0537626	0.0250798		1369957_at	Rn.1150
1375040_at	-0.427574	-0.520975	-0.455964	-0.405452	-0.20009	-0.243278	-0.0849887	-0.410611	-0.329004	-0.353896	0.0392653	-0.261772	-0.108015	0.437568	0.158724	-0.419129	-0.342327	-0.0513323	0.516715	0.231487	0.000173131		-0.266042	-0.359442	-0.294431	-0.243919	-0.038558	-0.0817456	0.0765438	-0.249079	-0.167471	-0.192363	0.200798	-0.100239	0.0535179	0.599101	0.320256	-0.257597	-0.180795	0.1102	0.678247	0.393019		0.169048	-0.0536717	-0.0617681		1375040_at	Rn.137607
1367957_at	1.59616	1.70451	1.47641	1.09242	1.29244	1.48426	1.55382	1.68538	1.08179	1.17709	0.826583	1.31862	0.902396	1.13457	0.998474	1.44516	1.24432	1.63469	1.05093	1.41124	3.90231e-11		0.290592	0.398946	0.170849	-0.213142	-0.0131278	0.178696	0.248253	0.379817	-0.223776	-0.128468	-0.47898	0.0130618	-0.403168	-0.170989	-0.307089	0.139595	-0.0612406	0.329129	-0.254636	0.105677		-0.121875	-0.0536333	0.0846974		1367957_at	Rn.53900
1383099_at	-0.944535	-0.52211	-0.826817	-0.693479	-0.626583	-0.343867	-0.628656	-0.695065	-0.48716	-1.2204	-1.02415	-0.722052	-0.756106	-1.04635	-0.523455	-0.567333	-0.884048	-0.996397	-0.553072	-0.210433	0.00453975		-0.230932	0.191493	-0.113214	0.0201242	0.0870199	0.369736	0.0849473	0.0185381	0.226443	-0.506796	-0.310543	-0.00844911	-0.0425028	-0.332747	0.190148	0.146271	-0.170444	-0.282794	0.160531	0.50317		-0.0287807	-0.0534958	0.0227215		1383099_at	Rn.33325
1378100_at	1.22057	1.20947	1.28824	1.08065	1.19565	1.55143	1.13566	1.2962	1.20409	1.3603	1.10554	1.0742	0.95093	1.07452	1.24128	1.29041	1.09265	1.28473	1.07474	1.48944	6.27412e-10		0.00953961	-0.00156865	0.0772066	-0.130383	-0.0153897	0.340395	-0.0753709	0.085169	-0.00694748	0.149262	-0.105495	-0.136834	-0.260105	-0.13652	0.0302458	0.0793727	-0.118385	0.0736946	-0.136296	0.278409		-0.0600387	-0.0534857	0.00384655		1378100_at	Rn.103329
1370355_at	2.91532	3.01493	2.75621	2.6893	2.56183	2.90794	2.95295	3.02748	2.79961	2.9849	1.95546	1.85277	1.6841	1.87536	2.38612	1.97665	2.6274	2.39976	2.3631	2.52919	2.38192e-35		0.402303	0.501911	0.243187	0.176277	0.0488094	0.394918	0.439929	0.514465	0.286594	0.47188	-0.557562	-0.660252	-0.828918	-0.63766	-0.126898	-0.536369	0.11438	-0.113254	-0.149916	0.0161758		-0.37226	-0.0532382	0.0732263		1370355_at	Rn.1023
1374224_at	0.56206	0.288287	0.229645	0.302083	0.365553	0.425443	0.337502	0.33169	0.43364	0.495433	0.175644	0.454964	0.269827	0.366157	0.268075	0.4176	0.443229	0.583439	0.365155	0.470784	2.28458e-06		0.18275	-0.0910236	-0.149665	-0.0772279	-0.0137579	0.0461328	-0.0418089	-0.0476208	0.0543294	0.116123	-0.203667	0.0756539	-0.109483	-0.0131538	-0.111236	0.0382892	0.0639185	0.204129	-0.0141552	0.091474		-0.0117013	-0.0530856	0.014491		1374224_at	Rn.219585
1376599_at	-0.0680854	-0.0153385	-0.1803	-0.0874096	-0.186221	0.210466	-0.173243	-0.11633	-0.00161919	-0.0518281	-0.259042	-0.144391	-0.208153	-0.26749	-0.315219	-0.104987	-0.141106	0.0526098	-0.152288	0.0258092	0.000610317		0.0411229	0.0938698	-0.0710914	0.0217987	-0.0770124	0.319674	-0.0640352	-0.00712208	0.107589	0.0573802	-0.149834	-0.0351826	-0.0989444	-0.158282	-0.20601	0.00422159	-0.0318979	0.161818	-0.0430801	0.135018		-0.0579032	-0.0530833	0.0159151		1376599_at	Rn.6690
1371349_at	0.940538	0.85678	0.811048	0.929118	0.8202	0.976509	0.98689	1.041	0.911435	1.04017	0.978614	1.03637	0.915878	0.916148	0.966863	1.08644	1.02416	0.910866	1.09924	1.06342	6.30353e-14		-0.0250466	-0.108805	-0.154537	-0.0364665	-0.145385	0.0109239	0.0213051	0.0754186	-0.0541493	0.0745853	0.0130291	0.0707854	-0.0497071	-0.0494365	0.00127848	0.120857	0.0585749	-0.0547188	0.133654	0.0978395		0.0187036	-0.0530662	-0.0219151		1371349_at	Rn.107165
1370936_at	1.42725	1.33751	1.32999	1.38779	1.3465	1.43539	1.33915	1.42755	1.50572	1.35946	1.66651	1.20783	1.25854	1.41617	1.46683	1.54463	1.33488	1.51182	1.60709	1.61755	1.37922e-07		0.000846341	-0.0888991	-0.0964205	-0.0386218	-0.0799057	0.00898338	-0.0872585	0.00113823	0.0793128	-0.06695	0.240099	-0.218577	-0.167864	-0.0102373	0.0404187	0.118224	-0.0915266	0.085415	0.180685	0.191138		0.0238985	-0.0529391	0.00795192		1370936_at	Rn.3646
1372830_at	0.26337	0.351656	0.255893	0.274656	0.308488	0.330653	0.190654	0.307421	0.530425	0.283376	0.334584	0.203738	-0.00390923	0.341958	0.308089	0.440925	0.296353	0.47185	0.246437	0.524658	0.000134391		-0.0496941	0.0385923	-0.057171	-0.0384075	-0.0045757	0.0175892	-0.122409	-0.00564245	0.217361	-0.0296877	0.0215206	-0.109326	-0.316973	0.0288944	-0.00497501	0.127861	-0.0167103	0.158786	-0.0666271	0.211594		-0.00978603	-0.0528997	0.0214765		1372830_at	Rn.203188
1383019_at	0.685151	0.710936	0.718696	0.808099	0.720907	0.752661	0.725429	0.868835	0.718098	0.742582	0.680524	0.87151	0.708427	0.729166	0.700031	0.905444	0.758306	0.84397	0.875006	0.986826	8.76182e-08		-0.0903789	-0.0645938	-0.0568343	0.0325685	-0.0546232	-0.0228692	-0.0501012	0.0933047	-0.057432	-0.0329483	-0.0950061	0.0959801	-0.067103	-0.0463644	-0.0754995	0.129914	-0.0172243	0.0684401	0.099476	0.211295		0.017934	-0.0528348	0.0159972		1383019_at	Rn.166309
1380067_at	0.0143641	-0.707138	-0.136228	-0.145188	-0.461548	-0.100086	-0.245117	-0.261322	-0.386842	-0.353971	-0.481117	0.277006	0.0374517	-0.168352	0.11978	0.142092	-0.113761	0.084244	-0.00857655	-0.0747363	0.00413523		0.162816	-0.558686	0.0122238	0.00326466	-0.313096	0.0483663	-0.0966647	-0.11287	-0.23839	-0.205518	-0.332665	0.425458	0.185904	-0.0199001	0.268232	0.290544	0.0346911	0.232696	0.139876	0.073716		0.119966	-0.0527168	-0.0054252		1380067_at	Rn.2304
1373644_at	1.3195	1.13822	0.938112	1.08242	1.13072	1.30369	1.10092	1.13099	1.24217	0.889303	1.2259	0.993396	1.04741	1.12689	1.21165	1.32292	1.21449	1.34207	1.22948	1.2308	0.000634267		0.158444	-0.0228341	-0.222939	-0.0786348	-0.0303364	0.142635	-0.0601305	-0.0300575	0.0811184	-0.271748	0.064849	-0.167656	-0.113642	-0.0341593	0.0505941	0.161866	0.0534369	0.181014	0.0684306	0.0697496		0.0218314	-0.0527066	0.0240544		1373644_at	Rn.40435
1380824_at	0.359322	0.221624	0.262998	0.3207	0.146544	0.280186	0.0586649	0.266675	0.308482	0.323304	0.279654	0.0932135	0.29595	-0.0609636	0.585388	0.349133	0.294521	0.511626	0.379924	0.482289	0.00201124		0.0713604	-0.0663372	-0.0249641	0.0327382	-0.141418	-0.007776	-0.229297	-0.0212864	0.0205203	0.0353421	-0.00830801	-0.194748	0.00798861	-0.348925	0.297426	0.0611716	0.00655913	0.223664	0.0919621	0.194328		0.0224434	-0.0526195	0.0353287		1380824_at	Rn.203282
1388686_at	2.17787	2.27186	1.91843	2.00619	1.81903	2.0691	2.15536	2.16347	2.15688	2.15899	1.83416	2.07435	2.26434	2.22434	1.93782	2.21257	2.1748	2.0771	2.26993	2.11826	1.68003e-05		0.0736314	0.167617	-0.185808	-0.0980543	-0.285213	-0.0351455	0.0511221	0.0592302	0.0526415	0.0547457	-0.270084	-0.0298936	0.160102	0.120095	-0.166423	0.108324	0.0705604	-0.0271468	0.165686	0.014014		-0.000658191	-0.0526023	-0.00926858		1388686_at	Rn.12942
1392773_at	0.313728	0.259934	0.122804	0.150528	0.3456	0.316673	0.262043	0.21572	0.245416	0.477089	0.220405	0.177399	0.23829	0.220914	0.221254	0.340442	0.357647	0.268673	0.419012	0.374488	7.26832e-05		0.0363247	-0.017469	-0.154599	-0.126875	0.0681971	0.0392696	-0.0153601	-0.0616833	-0.031987	0.199686	-0.0569979	-0.100004	-0.039113	-0.0564892	-0.0561492	0.0630395	0.0802446	-0.00872979	0.141609	0.0970849		-0.00755872	-0.0525262	0.00878014		1392773_at	Rn.104002
1379089_at	-0.00379834	0.115914	-0.0158261	-0.0322093	-0.128027	0.139792	-0.118768	0.0259984	-0.0625286	0.0732116	-0.0283854	-0.417671	-0.124336	-0.0653046	-0.0595734	0.0530219	0.0874066	0.0344078	0.0324915	0.0525772	3.50549e-06		0.0182821	0.137994	0.00625426	-0.0101289	-0.105946	0.161872	-0.0966873	0.0480788	-0.0404482	0.0952919	-0.00630505	-0.395591	-0.102256	-0.0432242	-0.037493	0.0751023	0.109487	0.0564882	0.0545719	0.0746576		-0.034585	-0.0525019	0.0338173		1379089_at	Rn.149027
1387146_a_at	0.302839	0.434036	0.328041	0.470129	0.419401	0.446722	0.434403	0.403936	0.500224	0.330599	0.342665	0.642266	0.529414	0.467975	0.579011	0.591847	0.531165	0.674619	0.560598	0.658973	4.6798e-13		-0.179604	-0.048407	-0.154402	-0.0123145	-0.0630426	-0.0357215	-0.0480398	-0.0785074	0.017781	-0.151844	-0.139778	0.159823	0.0469705	-0.0144685	0.0965682	0.109404	0.0487217	0.192176	0.0781551	0.176529		0.0639586	-0.0524786	0.00337557		1387146_a_at	Rn.11412
1398421_at	0.636718	0.673247	0.526311	0.576921	0.598609	0.542277	0.686597	0.651323	0.68821	0.534784	0.544456	0.553752	0.501552	0.48466	0.51799	0.6272	0.681945	0.735988	0.733062	0.701618	4.21783e-14		0.026857	0.063386	-0.0835502	-0.03294	-0.0112519	-0.067584	0.0767359	0.0414626	0.0783486	-0.0750771	-0.0654051	-0.0561094	-0.108309	-0.125201	-0.0918713	0.0173387	0.0720841	0.126127	0.123201	0.0917573		-0.0141304	-0.0524011	0.0307911		1398421_at	Rn.22934
1379555_at	0.531508	0.594561	0.368323	0.595612	0.627714	0.727487	0.449469	0.448087	0.666709	0.505903	0.689583	0.478517	0.418497	0.401504	0.705119	0.551484	0.588684	0.97225	0.477175	0.833714	0.000118975		-0.0500869	0.012966	-0.213272	0.0140175	0.0461188	0.145892	-0.132126	-0.133508	0.0851145	-0.0756923	0.107988	-0.103078	-0.163098	-0.180091	0.123524	-0.0301107	0.00708887	0.390655	-0.10442	0.252119		0.0182953	-0.0523623	0.0228917		1379555_at	Rn.49292
1390591_at	1.03296	1.15339	1.10164	1.16119	1.33998	1.0328	1.08462	1.08176	1.0999	1.07351	1.08464	1.2875	1.1511	1.2257	1.13849	1.21891	1.25212	1.31632	1.45773	1.49826	6.13039e-20		-0.156666	-0.0362344	-0.0879864	-0.0284408	0.150353	-0.156824	-0.105003	-0.107866	-0.0897302	-0.116118	-0.104986	0.0978709	-0.0385287	0.0360747	-0.0511313	0.0292863	0.0624933	0.126694	0.268108	0.308634		0.0660843	-0.0523616	0.053074		1390591_at	Rn.16357
1367654_at	0.97863	0.980607	0.867014	0.936924	0.878012	0.796248	1.02173	1.1065	1.22902	1.08515	0.817155	0.863762	0.905894	0.922291	0.763045	1.04033	0.877674	0.869061	1.20966	0.957816	7.63964e-09		0.0233043	0.0252812	-0.0883125	-0.0184017	-0.0773143	-0.159079	0.066401	0.151176	0.273696	0.129824	-0.138171	-0.0915645	-0.0494325	-0.0330354	-0.192281	0.0850056	-0.0776522	-0.0862655	0.25433	0.00248994		-0.0493323	-0.0522667	-0.00375884		1367654_at	Rn.8633
1369415_at	0.888081	1.25758	0.623706	0.625629	0.576587	0.990468	1.09272	1.013	0.773582	0.796047	0.0443321	0.848463	0.592077	0.583721	0.237756	0.582761	0.302679	0.778115	0.996425	0.801818	2.15619e-10		0.167803	0.537307	-0.0965714	-0.0946481	-0.143691	0.27019	0.372441	0.292723	0.0533046	0.0757692	-0.675945	0.128186	-0.128201	-0.136556	-0.482521	-0.137517	-0.417598	0.0578374	0.276148	0.0815404		-0.163046	-0.0522112	0.0188837		1369415_at	Rn.81055
1368829_at	0.661261	0.622377	0.421348	0.559583	0.527005	0.542965	0.602162	0.680491	0.609576	0.47455	0.575557	0.757954	0.584542	0.570611	0.565066	0.722779	0.639081	0.699083	0.747529	0.845752	5.02507e-12		0.040797	0.00191371	-0.199116	-0.0608806	-0.0934586	-0.0774985	-0.0183011	0.0600271	-0.0108874	-0.145913	-0.0449068	0.13749	-0.0359217	-0.0498522	-0.0553978	0.102316	0.0186174	0.0786193	0.127065	0.225288		0.0387689	-0.0520888	0.0137771		1368829_at	Rn.12759
1389581_at	0.600458	0.723077	0.736085	0.793868	0.83884	0.657878	0.839385	0.77374	0.903202	0.672617	0.938274	0.915963	0.97046	1.00074	1.07864	0.899844	0.913616	1.09004	1.14477	1.07116	1.59725e-29		-0.277675	-0.155055	-0.142048	-0.0842646	-0.0392925	-0.220254	-0.0387477	-0.104392	0.0250694	-0.205516	0.0601413	0.0378304	0.0923273	0.122606	0.200512	0.0217111	0.0354835	0.211904	0.266635	0.193024		0.113895	-0.0520571	-0.00996159		1389581_at	Rn.106849
1370155_at	1.30287	1.22207	1.1349	1.27177	1.07134	1.27127	1.38993	1.43048	1.24743	1.31475	1.24535	1.33082	1.07435	1.14858	1.19163	1.30213	1.30757	1.16629	1.36685	1.3677	3.43813e-09		0.0449651	-0.0358341	-0.123006	0.0138636	-0.186561	0.0133693	0.132024	0.172571	-0.0104755	0.0568418	-0.0125494	0.072914	-0.183556	-0.109321	-0.0662703	0.0442295	0.0496609	-0.0916111	0.108948	0.109796		-0.024263	-0.0519808	-0.0154637		1370155_at	Rn.107239
1370959_at	2.3254	2.27529	2.14073	2.26068	2.03914	2.35146	2.31757	2.32815	2.28014	2.24488	2.3288	2.29815	2.10907	2.27375	2.27563	2.41882	2.35436	2.29059	2.38918	2.31087	6.8561e-15		0.0447708	-0.00534445	-0.1399	-0.0199554	-0.241492	0.0708262	0.0369351	0.047515	-0.000492396	-0.0357518	0.0481699	0.017519	-0.171561	-0.00688832	-0.00499981	0.138182	0.0737235	0.00995608	0.108549	0.0302378		0.00966122	-0.0519453	-0.0099617		1370959_at	Rn.3247
1375853_at	0.883937	0.995186	0.67657	0.884049	1.00592	1.10273	0.903016	0.793462	1.16565	0.753409	0.887789	1.03517	0.793041	0.841194	1.09065	0.891889	1.03889	1.28784	0.902957	1.09331	0.000269602		-0.0673963	0.0438527	-0.274763	-0.0672847	0.0545884	0.151397	-0.048317	-0.157872	0.214312	-0.197924	-0.0635441	0.0838415	-0.158292	-0.110139	0.139312	-0.0594443	0.0875599	0.336509	-0.0483761	0.141979		0.0220174	-0.05189	0.00477344		1375853_at	Rn.22501
1377048_at	2.04701	2.09812	1.74114	1.55248	1.69524	2.02003	1.90974	2.16316	1.70526	2.01394	1.87086	1.80749	1.72409	1.75994	1.76401	1.91772	1.9597	1.99973	1.79572	1.83888	3.11638e-07		0.177795	0.228904	-0.12807	-0.316729	-0.173967	0.150818	0.0405261	0.293946	-0.163954	0.144728	0.00164376	-0.0617244	-0.145126	-0.109276	-0.105203	0.048512	0.0904851	0.130521	-0.0734959	-0.0303334		-0.0424127	-0.0518802	-0.0129374		1377048_at	Rn.55630
1399101_at	0.906871	0.847066	0.84046	0.82749	0.750914	0.930174	0.959693	0.73019	0.983558	0.789814	0.540652	0.802192	0.777144	0.789048	0.779012	0.787667	0.909608	0.935884	0.976085	0.930836	7.71611e-09		0.0671534	0.00734782	0.000741802	-0.0122283	-0.0888033	0.090456	0.119975	-0.109528	0.14384	-0.0499034	-0.299066	-0.0375256	-0.0625743	-0.0506696	-0.0607062	-0.0520512	0.0698897	0.096166	0.136368	0.0911186		-0.0304693	-0.0517284	0.0235532		1399101_at	Rn.8555
1390170_at	-1.184	-0.726719	-0.492681	-0.575475	-0.243176	-0.469277	-0.593159	-0.658919	-0.265836	-0.149048	-0.954186	-0.741819	0.0205311	-0.64742	-0.245129	-0.844894	-0.276175	-0.641472	-0.495103	-0.210433	0.00392274		-0.664284	-0.206999	0.0270384	-0.0557556	0.276543	0.0504427	-0.0734392	-0.139199	0.253884	0.370672	-0.434466	-0.222099	0.540251	-0.1277	0.274591	-0.325174	0.243544	-0.121753	0.024617	0.309286		-0.00287594	-0.0515244	-0.0595098		1390170_at	---
1398262_at	0.243042	0.152209	0.246004	0.328843	0.0947561	0.24449	0.0970362	0.379773	0.323339	0.186196	0.169878	0.545979	0.212035	0.473423	0.202565	0.299118	0.402622	0.321671	0.483622	0.564009	6.32783e-09		-0.0554882	-0.146321	-0.0525261	0.0303121	-0.203775	-0.0540408	-0.201494	0.0812423	0.0248085	-0.112335	-0.128652	0.247449	-0.0864958	0.174892	-0.0959652	0.00058784	0.104092	0.0231406	0.185091	0.265479		0.057564	-0.0515201	0.00409137		1398262_at	Rn.11320
1374448_at	0.323025	0.234541	0.241929	0.267549	0.255594	0.330599	0.252436	0.349158	0.347165	0.359208	0.310005	0.525361	0.410753	0.452426	0.324818	0.508139	0.426284	0.419881	0.50166	0.51776	4.21625e-16		-0.0448893	-0.133373	-0.125985	-0.100365	-0.11232	-0.0373158	-0.115479	-0.0187569	-0.0207493	-0.00870645	-0.0579093	0.157447	0.0428381	0.0845112	-0.0430962	0.140224	0.0583698	0.0519662	0.133746	0.149845		0.0594052	-0.0514548	-0.00951974		1374448_at	Rn.7365
1383336_at	-0.0998101	0.164054	0.133272	0.151363	0.0508183	-0.0486607	0.156945	0.0810535	0.28659	0.203204	-0.0553385	-0.071853	0.0504232	0.165324	0.047144	0.0671432	0.10457	0.0967675	0.271835	0.336191	0.000154502		-0.204362	0.0595021	0.0287205	0.0468115	-0.0537335	-0.153212	0.0523931	-0.0234982	0.182038	0.0986526	-0.15989	-0.176405	-0.0541286	0.0607723	-0.0574078	-0.0374086	1.7714e-05	-0.00778429	0.167284	0.231639		-0.016973	-0.051438	0.0145441		1383336_at	Rn.38987
1390136_at	0.441949	0.386093	0.327635	0.331311	0.382325	0.380952	0.386597	0.404515	0.41896	0.374862	0.437554	0.499204	0.289978	0.40371	0.240626	0.557566	0.396245	0.505444	0.588573	0.520779	4.37627e-06		0.028205	-0.0276506	-0.0861087	-0.0824332	-0.0314191	-0.0327918	-0.0271469	-0.00922851	0.00521572	-0.0388817	0.0238105	0.08546	-0.123766	-0.0100338	-0.173118	0.143822	-0.0174991	0.0917	0.17483	0.107035		0.0186062	-0.0512123	0.0205915		1390136_at	Rn.167512
1374747_at	0.183523	0.172501	0.0570614	0.163391	0.149227	0.406778	0.141499	0.216235	0.288604	-0.0380538	0.149817	0.230219	0.141225	0.0539293	0.205495	0.296786	0.269532	0.24998	0.179977	0.393329	0.00198686		-0.0120297	-0.0230518	-0.138491	-0.032162	-0.0463258	0.211225	-0.0540538	0.0206828	0.0930511	-0.233606	-0.0457357	0.0346659	-0.054328	-0.141623	0.00994213	0.101234	0.0739796	0.0544271	-0.0155759	0.197776		0.00831894	-0.0511961	0.00659893		1374747_at	Rn.12908
1368851_at	0.870804	0.812365	0.807309	0.818098	0.790135	0.893267	0.775957	0.924512	0.855324	0.833355	0.803238	0.884941	0.833273	0.829346	0.857643	0.95695	0.921036	0.995242	0.947867	1.0094	3.92164e-07		-0.000199245	-0.0586376	-0.0636942	-0.0529046	-0.0808674	0.0222638	-0.0950456	0.053509	-0.0156786	-0.0376477	-0.0677653	0.0139381	-0.0377295	-0.041657	-0.01336	0.0859468	0.0500335	0.124239	0.0768643	0.138392		0.0207506	-0.0510256	0.0122894		1368851_at	Rn.88756
1373023_at	0.465927	0.581541	0.337344	0.441185	0.262001	0.476251	0.458808	0.383952	0.556867	0.317317	0.28806	0.567272	0.334272	0.329976	0.407923	0.449938	0.448232	0.631469	0.436711	0.715412	0.00185369		0.0214041	0.137018	-0.107179	-0.0033378	-0.182522	0.0317276	0.0142855	-0.0605707	0.112344	-0.127206	-0.156462	0.122749	-0.110251	-0.114547	-0.0366002	0.0054154	0.00370897	0.186946	-0.00781225	0.270889		0.00450605	-0.0509455	0.02352		1373023_at	Rn.220166
1368570_at	0.45095	0.540326	0.259797	0.362809	0.35152	0.792344	0.436936	0.213508	0.500884	0.105263	0.487994	0.592398	0.36275	0.418791	0.38508	0.388276	0.553992	0.696639	0.437591	0.759101	1.84139e-05		-0.00389725	0.0854782	-0.19505	-0.0920382	-0.103327	0.337496	-0.0179119	-0.24134	0.0460363	-0.349584	0.0331461	0.137551	-0.0920972	-0.0360564	-0.069767	-0.0665717	0.0991443	0.241792	-0.0172564	0.304253		0.0424177	-0.0509398	0.0150319		1368570_at	Rn.137431
1378982_at	0.18992	0.194781	-0.0114952	0.00669194	-0.000512672	0.0957527	-0.0648557	0.0492822	-0.0525002	-0.245937	0.140315	0.295395	0.004623	0.254753	0.145749	0.537096	0.173842	0.323276	0.236522	0.326782	2.11332e-09		0.0599464	0.0648074	-0.141469	-0.123282	-0.130487	-0.0342213	-0.19483	-0.0806918	-0.182474	-0.375911	0.0103414	0.165421	-0.125351	0.124779	0.0157746	0.407122	0.043868	0.193302	0.106548	0.196808		0.108915	-0.0509343	0.0561822		1378982_at	---
1382780_at	0.210385	0.126598	0.098129	0.116751	0.420365	0.316115	0.248652	0.346738	0.257901	0.403503	0.162154	0.454185	0.450801	0.404572	0.364725	0.359533	0.393854	0.436703	0.310964	0.514343	7.99018e-05		-0.109464	-0.19325	-0.22172	-0.203097	0.100516	-0.00373391	-0.0711961	0.0268894	-0.0619475	0.0836549	-0.157695	0.134337	0.130953	0.0847234	0.0448769	0.0396842	0.074005	0.116854	-0.00888468	0.194494		0.050917	-0.0509225	-0.0323607		1382780_at	Rn.21060
1389142_at	1.36244	1.74172	1.28016	1.78505	1.19156	1.1044	0.880645	1.25702	1.51817	1.61186	1.47755	1.41875	1.17029	1.20558	1.3374	1.34002	1.66849	1.68984	1.81922	1.4605	2.01489e-10		-0.0535972	0.32569	-0.135871	0.36902	-0.224475	-0.311634	-0.535388	-0.159015	0.10214	0.195824	0.0615158	0.00271364	-0.245746	-0.210452	-0.0786301	-0.0760124	0.252458	0.273808	0.403185	0.044464		0.0391268	-0.0509129	0.109343		1389142_at	Rn.1416
1378361_at	0.509717	0.504901	0.404358	0.486157	0.495934	0.514517	0.645991	0.615541	0.723764	0.516452	0.50074	0.630609	0.566696	0.465247	0.493318	0.672953	0.459328	0.504066	0.605705	0.824725	1.3596e-05		-0.047319	-0.0521347	-0.152677	-0.0708791	-0.0611024	-0.0425187	0.0889546	0.0585047	0.166728	-0.0405839	-0.0562963	0.0735728	0.00965964	-0.0917889	-0.0637174	0.115917	-0.0977075	-0.0529699	0.0486687	0.267689		-0.000193577	-0.0507733	-0.0197418		1378361_at	Rn.37783
1378682_at	-0.0261124	0.174039	-0.110583	0.0584516	0.00972131	-0.183974	0.0530208	0.0898801	0.149172	0.0712253	-0.0365791	-0.0133705	-0.123666	0.00948727	-0.267539	0.00284714	0.0138909	0.131485	0.0955435	0.229577	0.00311855		-0.0424382	0.157713	-0.126909	0.0421258	-0.00660453	-0.2003	0.0366949	0.0735542	0.132846	0.0548995	-0.0529049	-0.0296964	-0.139992	-0.00683857	-0.283865	-0.0134787	-0.0024349	0.115159	0.0792177	0.213251		-0.0242864	-0.0503998	0.0337686		1378682_at	Rn.208964
1374320_at	1.61814	1.60331	1.64967	1.57266	1.49863	1.64551	1.48828	1.70695	1.79896	1.5804	1.64611	1.69127	1.63401	1.55587	1.63319	1.72151	1.5815	1.797	1.73761	1.8604	6.52532e-13		-0.0329099	-0.0477368	-0.00137609	-0.0783853	-0.152415	-0.00554171	-0.162766	0.055903	0.147912	-0.0706468	-0.00493998	0.0402151	-0.0170409	-0.0951765	-0.0178619	0.0704594	-0.0695508	0.145952	0.0865582	0.209348		0.022173	-0.0503864	0.00328684		1374320_at	Rn.82910
1373302_at	0.377193	0.507591	0.454668	0.717026	0.545445	0.458953	0.472342	0.385939	0.714642	0.495275	0.608928	0.617597	0.636353	0.65735	0.390572	0.785141	0.728216	0.723652	0.717045	0.581848	1.3959e-11		-0.201596	-0.0711981	-0.12412	0.138238	-0.0333441	-0.119836	-0.106447	-0.192849	0.135853	-0.0835142	0.0301388	0.0388085	0.0575638	0.0785612	-0.188216	0.206352	0.149427	0.144864	0.138256	0.00305915		0.0563891	-0.0503621	0.0246169		1373302_at	Rn.6387
1377697_at	0.398059	0.338383	0.332952	0.174384	0.222984	0.286412	0.381396	0.352418	0.250632	0.256764	0.226285	0.35318	0.272369	0.238384	0.102942	0.413693	0.356136	0.33152	0.519544	0.378024	0.00398214		0.0887362	0.0290603	0.0236291	-0.134939	-0.0863391	-0.0229109	0.0720725	0.0430949	-0.0586906	-0.0525594	-0.083038	0.0438568	-0.0369538	-0.0709391	-0.206381	0.10437	0.0468127	0.0221965	0.210221	0.068701		-0.00169861	-0.050362	0.0286919		1377697_at	Rn.24283
1393365_at	0.122509	-0.0194326	-0.18372	-0.0277317	-0.126117	0.172884	0.0911227	-0.20761	0.0900261	-0.0878281	-0.307729	0.0376045	-0.108015	0.0167069	-0.0676652	0.121636	-0.040008	0.0643184	0.0439542	0.0739658	0.00309864		0.139565	-0.00237617	-0.166664	-0.0106752	-0.10906	0.189941	0.108179	-0.190554	0.107083	-0.0707717	-0.290673	0.054661	-0.090958	0.0337634	-0.0506088	0.138692	-0.0229516	0.0813749	0.0610107	0.0910222		-0.012877	-0.0503273	0.0114946		1393365_at	Rn.218360
1373822_at	1.31941	1.24439	1.27308	1.20768	1.20963	1.42854	1.22547	1.40929	1.30113	1.24631	1.28392	1.48141	1.28765	1.23259	1.25043	1.41052	1.30261	1.35861	1.40329	1.54425	1.21548e-05		-0.00160469	-0.0766162	-0.0479335	-0.113332	-0.111383	0.107534	-0.0955359	0.0882798	-0.0198816	-0.0747052	-0.0370897	0.160402	-0.0333645	-0.0884199	-0.0705794	0.0895108	-0.0183999	0.0375989	0.0822771	0.223241		0.021356	-0.0502697	-0.00343933		1373822_at	---
1377051_at	1.17451	1.22011	1.16521	1.20562	1.23684	1.35327	1.05444	1.29012	1.30112	1.14907	1.43403	1.44603	1.34133	1.4334	1.35877	1.471	1.29769	1.50848	1.46296	1.54425	1.47028e-26		-0.147899	-0.102305	-0.157205	-0.116796	-0.0855712	0.0308543	-0.26797	-0.0322909	-0.0212933	-0.173341	0.111613	0.123616	0.0189184	0.110991	0.0363584	0.14859	-0.0247211	0.186065	0.140549	0.221839		0.0971934	-0.0502301	-0.00584563		1377051_at	---
1384312_at	0.26694	0.0172263	0.0453947	0.143687	0.102226	0.286494	0.161436	0.143078	0.0335063	-0.0586081	0.146559	0.274253	0.32695	0.198062	0.201163	0.428144	0.0702739	0.405138	0.410954	0.329205	3.83031e-07		0.0703357	-0.179378	-0.151209	-0.0529167	-0.094378	0.0898899	-0.0351678	-0.0535259	-0.163098	-0.255212	-0.0500451	0.0776486	0.130346	0.00145758	0.00455923	0.23154	-0.12633	0.208534	0.21435	0.132601		0.0728879	-0.0501766	0.0142988		1384312_at	Rn.46018
1374585_at	0.354413	0.344605	0.438028	0.206596	0.359707	0.497516	0.436361	0.404085	0.524943	0.308032	0.287781	0.643452	0.390027	0.389706	0.430584	0.321814	0.544755	0.664136	0.386462	0.604218	0.000438702		-0.0724477	-0.082256	0.0111664	-0.220265	-0.067154	0.0706545	0.00949966	-0.0227757	0.0980823	-0.118829	-0.13908	0.216591	-0.0368339	-0.0371556	0.00372315	-0.105047	0.117894	0.237275	-0.0403989	0.177357		0.0256347	-0.0500394	-0.0144363		1374585_at	Rn.4220
1388720_at	1.53466	1.58007	1.41043	1.63015	1.458	1.42698	1.63113	1.74909	1.5324	1.61405	1.22661	1.24164	1.5586	1.48995	1.50859	1.63943	1.46271	1.48545	1.69675	1.56645	1.78991e-10		0.0125009	0.0579172	-0.11173	0.107994	-0.0641551	-0.0951806	0.108973	0.226933	0.0102469	0.0918888	-0.295547	-0.280516	0.0364416	-0.0322055	-0.0135656	0.117274	-0.0594436	-0.0367105	0.174592	0.0442923		-0.0489113	-0.0499715	0.0169997		1388720_at	Rn.1130
1382027_at	0.901865	0.859162	0.945835	0.929544	0.687881	0.805191	0.933831	1.0268	0.857705	0.892386	0.858141	0.981687	0.85913	0.979614	0.916379	1.06939	1.004	0.964094	1.014	1.08339	7.05968e-09		-0.026637	-0.0693393	0.0173336	0.00104213	-0.240621	-0.12331	0.00532946	0.0982972	-0.0707964	-0.0361157	-0.0703605	0.0531853	-0.0693711	0.0511127	-0.0121225	0.140891	0.0754948	0.0355925	0.0855022	0.154892		0.0327768	-0.0498851	0.00754973		1382027_at	Rn.17129
1371823_at	0.665114	0.703322	0.369564	0.51363	0.514133	1.0342	0.535902	0.445483	0.7823	0.399593	0.488756	0.467231	0.4439	0.43996	0.589307	0.4502	0.564746	0.888562	0.425823	0.793312	0.00191712		0.0893624	0.12757	-0.206187	-0.0621223	-0.061619	0.458446	-0.0398494	-0.130269	0.206548	-0.176159	-0.0869958	-0.108521	-0.131852	-0.135792	0.0135551	-0.125552	-0.0110056	0.31281	-0.149928	0.217561		-0.0352878	-0.04987	0.0052437		1371823_at	Rn.29288
1392640_at	0.763026	0.797821	0.612245	0.598682	0.381727	0.885979	0.659075	0.903427	0.567997	0.586169	0.430206	0.869723	0.530838	0.57724	0.363857	0.875843	0.618731	0.862615	0.611996	0.504892	0.00126559		0.112922	0.147716	-0.0378595	-0.0514227	-0.268378	0.235875	0.00897072	0.253323	-0.0821076	-0.0639359	-0.219899	0.219619	-0.119267	-0.0728641	-0.286247	0.225739	-0.0313732	0.21251	-0.0381083	-0.145212		-0.0404049	-0.0496736	0.00499398		1392640_at	Rn.43646
1372587_at	0.236392	0.131708	-0.0126437	0.154085	0.177856	0.379881	0.109297	0.114429	0.25906	0.241739	0.237285	0.237278	0.142508	0.158352	0.185212	0.310975	0.156975	0.37924	0.151383	0.418933	0.00280647		0.0278943	-0.0767888	-0.221141	-0.0544119	-0.0306409	0.171383	-0.0992004	-0.0940679	0.0505631	0.0332421	0.0287878	0.0287808	-0.0659889	-0.0501454	-0.0232852	0.102478	-0.0515226	0.170742	-0.057114	0.210435		0.0157572	-0.0496684	-0.00757437		1372587_at	Rn.8542
1388945_at	1.16941	1.15644	1.36781	1.31972	1.186	1.22741	1.25485	1.50531	1.22977	1.33052	1.03854	1.26591	1.11317	1.17132	1.13119	1.26372	1.20808	1.27869	1.37733	1.36766	1.02391e-10		-0.0787284	-0.091705	0.119665	0.0715822	-0.062143	-0.020737	0.00670361	0.257168	-0.0183768	0.0823806	-0.209599	0.0177693	-0.13497	-0.0768212	-0.116957	0.0155744	-0.0400583	0.0305483	0.129183	0.119521		-0.0407776	-0.0496474	0.0138501		1388945_at	Rn.6535
1391489_at	0.794638	0.964783	0.778745	0.970958	0.944452	0.718585	0.990658	0.937998	0.988864	0.909563	0.805282	0.923327	0.84453	0.927965	0.782239	0.965823	0.978813	1.02284	1.1065	0.952935	2.13896e-10		-0.120837	0.0493084	-0.13673	0.0554835	0.0289773	-0.19689	0.0751832	0.0225234	0.0733895	-0.00591214	-0.110193	0.00785224	-0.0709452	0.0124895	-0.133236	0.0503479	0.0633377	0.107366	0.191024	0.0374603		0.00402963	-0.0496095	0.0239028		1391489_at	Rn.20356
1397164_at	0.401068	0.286716	0.589732	0.566686	0.559686	0.202412	0.125615	0.32839	0.618842	0.661368	0.448051	0.543758	0.462382	0.628917	0.655794	0.762367	0.688359	0.652664	0.687218	0.689782	9.68263e-10		-0.126922	-0.241274	0.0617419	0.0386955	0.0316953	-0.325578	-0.402375	-0.1996	0.090852	0.133378	-0.0799389	0.0157672	-0.0656081	0.100926	0.127804	0.234377	0.160368	0.124674	0.159227	0.161791		0.0879662	-0.0496017	0.0496667		1397164_at	Rn.153998
1389332_at	1.21744	1.1837	1.1032	1.11071	1.14993	1.28658	1.14227	1.33982	1.20292	1.10284	1.17301	1.11304	1.098	0.990395	1.1516	1.26877	1.15947	1.24456	1.27704	1.2683	7.1956e-05		0.038261	0.00452158	-0.0759765	-0.0684681	-0.0292528	0.107398	-0.0369077	0.160644	0.0237412	-0.0763401	-0.00617369	-0.0661439	-0.0811782	-0.188786	-0.027578	0.0895932	-0.0197109	0.0653791	0.0978627	0.0891151		-0.018198	-0.0494527	0.0109425		1389332_at	Rn.13202
1368460_at	0.858711	0.910742	0.935196	0.8252	0.690539	1.14209	1.00094	1.26981	0.878238	0.935758	0.597287	0.597231	0.773539	0.645048	0.702499	0.756681	0.895731	0.773713	0.780354	0.81753	1.50255e-29		0.0193688	0.0714003	0.0958543	-0.0141415	-0.148803	0.302753	0.161595	0.43047	0.0388963	0.0964158	-0.242055	-0.242111	-0.0658035	-0.194294	-0.136843	-0.0826608	0.0563893	-0.065629	-0.0589882	-0.0218125		-0.125782	-0.0494282	-0.0203659		1368460_at	Rn.10900
1383107_at	0.129436	0.256063	-0.110167	0.0439799	-0.122106	0.306304	0.175075	0.239493	0.307437	0.0338122	-0.128211	0.118942	-0.0180392	-0.091261	-0.144758	0.103702	-0.297396	0.36719	0.157076	-0.0125514	4.62758e-05		0.0637354	0.190362	-0.175868	-0.0217212	-0.187807	0.240603	0.109374	0.173792	0.241736	-0.0318889	-0.193912	0.0532411	-0.0837403	-0.156962	-0.210459	0.0380006	-0.363097	0.301489	0.0913745	-0.0782525		-0.0786776	-0.0492451	-0.0210436		1383107_at	Rn.18606
1384824_at	0.17157	0.246578	0.17243	0.265177	0.247132	0.297195	0.32694	0.389974	0.325952	0.0659669	0.226754	0.394402	0.153844	0.200934	0.374865	0.206515	0.365383	0.517575	0.239436	0.520585	0.000396107		-0.113891	-0.0388823	-0.11303	-0.0202834	-0.0383286	0.0117344	0.0414791	0.104514	0.0404913	-0.219494	-0.0587061	0.108942	-0.131617	-0.084526	0.0894048	-0.0789458	0.0799231	0.232114	-0.046024	0.235125		0.0220484	-0.0491098	0.00025316		1384824_at	Rn.61115
1397608_at	-0.112561	-0.169241	-0.364014	-0.114995	-0.146931	-0.15196	-0.105908	-0.327711	-0.169504	-0.229549	-0.198486	-0.229122	-0.307637	-0.143971	-0.0556139	-0.0186727	-0.0467539	-0.0831324	-0.145057	0.0975078	0.00317462		0.0386044	-0.0180751	-0.212849	0.0361709	0.00423428	-0.00079414	0.0452578	-0.176545	-0.0183387	-0.0783833	-0.0473201	-0.0779566	-0.156472	0.00719462	0.0955517	0.132493	0.104412	0.0680332	0.00610887	0.248673		0.0283289	-0.0490521	0.031606		1397608_at	Rn.207801
1391372_at	0.278517	0.279114	0.0935899	0.327683	0.135013	0.190783	0.314448	0.222041	0.209925	0.212758	-0.104962	0.227307	0.114066	0.149663	0.11479	0.299835	0.20997	0.328879	0.282296	0.308041	4.649e-05		0.0688291	0.0694264	-0.116098	0.117995	-0.0746744	-0.0189045	0.10476	0.012353	0.000236813	0.00307033	-0.31465	0.0176192	-0.0956223	-0.0600248	-0.0948983	0.0901468	0.000281974	0.119191	0.0726085	0.0983536		-0.0283392	-0.0490143	0.0372457		1391372_at	Rn.210919
1372316_at	0.957921	0.842773	0.921492	0.961833	0.840665	0.915612	0.883084	1.01501	1.18142	0.955115	0.855962	0.768259	1.116	0.946545	0.878854	1.07416	0.968315	0.975155	1.1156	0.967789	2.96892e-06		0.000843138	-0.114305	-0.0355864	0.00475496	-0.116413	-0.0414664	-0.0739936	0.0579304	0.224341	-0.00196347	-0.101116	-0.188819	0.15892	-0.0105329	-0.0782239	0.117084	0.0112369	0.018077	0.158522	0.0107105		-0.00428303	-0.0490058	-0.00327748		1372316_at	Rn.27
1385165_at	0.686934	1.18701	0.958922	0.970031	1.0953	1.26643	1.04191	1.11728	1.12447	0.96088	0.590354	0.876998	0.972666	1.06164	1.10499	0.750788	1.05503	1.20843	1.14474	1.04737	0.00023131		-0.324175	0.175905	-0.0521875	-0.0410779	0.0841937	0.255319	0.0307994	0.106168	0.113361	-0.0502289	-0.420756	-0.134111	-0.0384433	0.0505322	0.0938855	-0.260321	0.0439223	0.197319	0.13363	0.0362653		-0.0457927	-0.0489809	-0.00824774		1385165_at	Rn.153360
1385047_x_at	-0.147913	-0.0909664	-0.323538	-0.247193	-0.0343748	0.0467771	0.00572078	-0.0510902	0.216455	0.0526	-0.14921	0.140641	0.232379	0.0459682	-0.0324644	0.0293244	-0.000465334	-0.129778	0.14497	0.0792646	0.00128285		-0.137268	-0.0803217	-0.312893	-0.236549	-0.0237301	0.0574217	0.0163654	-0.0404455	0.2271	0.0632446	-0.138566	0.151286	0.243023	0.0566128	-0.0218198	0.0399691	0.0101793	-0.119133	0.155614	0.0899093		0.0287124	-0.0489679	-0.0723483		1385047_x_at	Rn.217945
1391269_at	0.295857	0.208906	0.360695	0.206732	0.216314	0.362372	0.241289	0.368231	0.290853	0.259963	0.204851	0.336945	0.222308	0.252479	0.192255	0.431138	0.237564	0.366608	0.39091	0.430554	1.79244e-05		0.00201537	-0.0849354	0.0668538	-0.0871089	-0.0775274	0.068531	-0.0525522	0.0743899	-0.00298817	-0.0338786	-0.0889899	0.043104	-0.0715328	-0.0413618	-0.101587	0.137297	-0.0562774	0.0727664	0.0970689	0.136713		0.000298293	-0.048884	0.0120592		1391269_at	---
1368627_at	2.32855	2.32179	2.01431	2.24667	2.18615	2.33012	2.12703	2.2126	2.3641	2.05563	2.40972	2.28858	2.31021	2.35821	2.42825	2.42483	2.44731	2.57374	2.37325	2.4032	7.0256e-21		0.0183331	0.0115774	-0.295902	-0.0635396	-0.124062	0.0199072	-0.183182	-0.0976092	0.0538844	-0.254582	0.0995057	-0.0216354	-1.21657e-06	0.0479969	0.118039	0.11462	0.137097	0.263529	0.0630407	0.0929828		0.0824176	-0.0488153	0.0106477		1368627_at	Rn.10006
1381018_a_at	0.15478	0.148724	0.183072	0.153635	0.0896548	0.183366	0.231937	0.331325	0.108141	0.0095387	0.0847833	0.0206679	0.0370874	-0.0388209	-0.132868	0.236555	0.041492	0.133544	0.197251	0.308668	0.00056785		0.0306529	0.024597	0.0589456	0.0295083	-0.0344719	0.0592392	0.10781	0.207198	-0.0159853	-0.114588	-0.0393433	-0.103459	-0.0870393	-0.162948	-0.256995	0.112428	-0.0826346	0.00941784	0.0731239	0.184542		-0.0479368	-0.0487204	0.0338381		1381018_a_at	Rn.63466
1387703_a_at	0.13999	0.608911	0.389176	0.424674	-0.0229765	0.572159	0.233722	0.641679	0.69771	0.291799	0.243332	0.192184	0.630504	0.155122	0.0533437	0.372734	0.169929	0.339294	0.666848	0.210325	0.000997453		-0.210533	0.258388	0.0386536	0.0741508	-0.373499	0.221636	-0.116801	0.291156	0.347187	-0.0587243	-0.107191	-0.158339	0.279981	-0.195401	-0.297179	0.0222114	-0.180594	-0.011229	0.316325	-0.140198		-0.065433	-0.048624	-0.0279015		1387703_a_at	Rn.203590
1370047_at	1.45325	1.41975	1.40284	1.42106	1.42265	1.43955	1.37129	1.42679	1.47981	1.37516	1.44267	1.5631	1.17372	1.497	1.46999	1.55422	1.50493	1.58362	1.54296	1.65445	1.48421e-15		-0.00668778	-0.040188	-0.0571003	-0.0388818	-0.0372882	-0.0203905	-0.0886542	-0.0331525	0.0198685	-0.0847758	-0.0172672	0.103156	-0.286224	0.0370579	0.0100489	0.0942772	0.0449936	0.123681	0.0830196	0.194507		0.0287418	-0.0486066	0.0268463		1370047_at	Rn.1199
1397011_at	0.00914031	0.0983429	0.0398041	0.190543	0.125812	-0.166565	0.139246	0.272867	0.13918	0.283861	0.0502788	0.230396	0.182078	0.243213	0.0868768	0.145618	0.234568	0.187271	0.319883	0.399161	0.00430991		-0.151438	-0.0622358	-0.120775	0.0299645	-0.0347667	-0.327143	-0.0213328	0.112289	-0.0213987	0.123282	-0.1103	0.0698173	0.0214992	0.0826341	-0.0737019	-0.0149606	0.0739892	0.026692	0.159304	0.238582		0.0359087	-0.0485786	0.00466253		1397011_at	Rn.153647
1368698_at	0.155108	0.375984	0.140328	-0.00136125	0.271268	0.14689	0.260883	0.303202	0.216334	0.221359	0.14851	0.420987	0.215102	0.202791	0.255713	0.328923	0.263721	0.309914	0.467552	0.373607	2.74913e-05		-0.0987324	0.122144	-0.113513	-0.255202	0.0174272	-0.10695	0.00704201	0.0493612	-0.0375072	-0.0324821	-0.105331	0.167146	-0.0387386	-0.0510501	0.00187246	0.075082	0.00988032	0.0560737	0.213711	0.119766		0.0333732	-0.0483724	0.00501036		1368698_at	Rn.90982
1389353_at	0.309296	0.325212	0.402658	0.455697	0.32941	0.2866	0.475065	0.481441	0.555746	0.540559	0.357628	0.438953	0.379086	0.376319	0.353589	0.443307	0.496179	0.336713	0.541355	0.565417	0.000352477		-0.113216	-0.097299	-0.0198536	0.0331857	-0.0931011	-0.135912	0.0525534	0.0589294	0.133234	0.118047	-0.064883	0.0164417	-0.0434252	-0.0461929	-0.0689223	0.0207959	0.0736673	-0.0857989	0.118843	0.142905		-0.00809331	-0.0483531	-0.0106484		1389353_at	Rn.8257
1368418_a_at	2.14962	2.16152	1.91812	2.08162	2.01778	2.25735	2.06153	2.06388	2.25695	1.8643	2.07244	1.87176	1.87967	2.11521	2.0157	2.03373	2.15804	2.23742	2.2041	2.09747	3.95327e-10		0.0737062	0.0856079	-0.157789	0.00570904	-0.058128	0.181437	-0.0143797	-0.0120285	0.181035	-0.211609	-0.00346662	-0.204152	-0.19624	0.0392976	-0.0602075	-0.0421828	0.0821317	0.161509	0.128195	0.0215551		-0.0196423	-0.0483366	0.0222778		1368418_a_at	Rn.32777
1398508_at	1.32713	1.09823	1.1823	1.09939	1.10884	1.21914	1.2018	1.49042	1.17238	1.15822	1.06789	1.22954	1.1441	1.15537	0.984149	1.28096	1.07823	1.33512	1.24367	1.27621	0.000244044		0.134477	-0.0944278	-0.0103565	-0.0932614	-0.0838162	0.0264893	0.00915072	0.297767	-0.0202767	-0.0344338	-0.124766	0.036881	-0.0485565	-0.0372844	-0.208505	0.0883044	-0.114422	0.142461	0.0510194	0.0835563		-0.0273028	-0.0482994	0.00250421		1398508_at	Rn.15682
1373628_at	0.144612	0.316673	-0.220371	0.296224	-0.057435	0.142	0.142801	0.167289	0.00319147	0.00498963	-0.0225557	0.139232	0.076741	0.0829453	0.0183495	0.129795	0.230336	0.158266	0.224445	0.319862	0.0041392		0.0297428	0.201803	-0.33524	0.181355	-0.172305	0.0271302	0.027931	0.0524199	-0.111678	-0.10988	-0.137425	0.0243625	-0.0381286	-0.0319242	-0.0965201	0.0149253	0.115466	0.0433966	0.109575	0.204993		0.0105713	-0.0481806	0.0308782		1373628_at	Rn.1026
1393634_at	-0.720277	-0.591718	-0.364717	-0.439172	-0.769875	-0.436403	-0.593159	-0.418534	-0.371996	-0.385523	-0.503482	-0.160014	-0.403013	-0.470739	-0.470547	-0.448994	-0.366174	-0.426475	-0.379532	-0.280414	0.00243874		-0.27024	-0.14168	0.0853205	0.0108654	-0.319837	0.0136353	-0.143121	0.0315037	0.0780419	0.0645151	-0.0534442	0.290024	0.0470253	-0.0207014	-0.0205095	0.00104405	0.083864	0.0235634	0.0705058	0.169624		0.0446159	-0.0481574	-0.0394009		1393634_at	Rn.198811
1376337_at	0.828811	0.801389	0.781013	0.788887	0.784627	0.742897	0.834845	0.956124	0.839102	0.775621	0.66749	0.70352	0.73936	0.692532	0.806514	0.851655	0.800619	0.857107	0.893339	0.984671	2.75111e-05		0.0223049	-0.00511725	-0.0254936	-0.0176195	-0.0218788	-0.0636092	0.0283393	0.149618	0.0325962	-0.030885	-0.139016	-0.102987	-0.0671463	-0.113974	7.85561e-06	0.0451487	-0.00588756	0.0506008	0.0868331	0.178165		-0.0189787	-0.0481556	0.0229764		1376337_at	Rn.94939
1392806_at	0.36372	0.354823	0.345105	0.377418	0.409887	0.38677	0.487471	0.357541	0.409158	0.431554	0.28601	0.434819	0.260171	0.383197	0.356832	0.333966	0.500749	0.45104	0.49101	0.605903	0.000254867		-0.0376372	-0.0465342	-0.0562522	-0.0239395	0.00852995	-0.014587	0.0861135	-0.0438163	0.00780057	0.0301972	-0.115347	0.0334622	-0.141186	-0.0181605	-0.0445249	-0.0673914	0.0993916	0.0496826	0.0896527	0.204546		-0.00322996	-0.048155	0.0136424		1392806_at	Rn.200475
1368325_at	0.238209	0.175241	0.295575	0.333293	0.330619	0.246656	0.0976541	0.263148	0.276098	0.304929	0.558674	0.300162	0.387458	0.543442	0.557539	0.568782	0.537899	0.520093	0.458073	0.633672	7.68127e-14		-0.143152	-0.20612	-0.0857856	-0.0480674	-0.0507414	-0.134705	-0.283707	-0.118213	-0.105263	-0.0764317	0.177314	-0.0811992	0.0060968	0.162081	0.176178	0.187422	0.156538	0.138732	0.0767119	0.252311		0.118199	-0.0481512	0.0157906		1368325_at	Rn.6075
1374519_at	0.148274	0.111414	0.0899642	0.0376008	0.0271313	0.0634927	0.0849175	0.0307137	0.0847309	0.103707	-0.0317334	-0.013684	-0.307637	-0.110543	-0.117355	0.0545322	0.0640696	0.15666	0.103372	0.134645	0.00032615		0.11256	0.0757003	0.0542506	0.00188728	-0.00858225	0.0277792	0.049204	-0.00499984	0.0490173	0.0679934	-0.0674469	-0.0493976	-0.343351	-0.146257	-0.153069	0.0188186	0.0283561	0.120946	0.0676582	0.0989313		-0.0538532	-0.0481257	0.0508533		1374519_at	Rn.179721
1374558_at	1.2346	1.08255	1.1696	1.18618	1.11958	1.32595	1.13572	1.22829	1.23889	1.2451	1.17049	1.13789	1.15371	1.18399	1.14729	1.42919	1.1454	1.23563	1.3158	1.22119	1.49581e-08		0.0292501	-0.1228	-0.0357502	-0.0191745	-0.0857767	0.120595	-0.069633	0.0229409	0.0335409	0.0397502	-0.0348633	-0.0674643	-0.0516408	-0.0213642	-0.058059	0.223836	-0.0599495	0.0302778	0.110449	0.0158352		-0.00466783	-0.0481164	7.87078e-05		1374558_at	Rn.203823
1382270_at	0.302284	0.239045	0.060562	0.0141893	0.105683	0.510509	0.216676	0.143149	0.299607	-0.0025482	0.0605329	0.247652	0.103982	0.124845	0.152754	0.227758	0.210205	0.413072	0.110581	0.271746	0.0031202		0.11167	0.0484308	-0.130052	-0.176425	-0.0849316	0.319895	0.0260618	-0.0474647	0.108993	-0.193162	-0.130081	0.0570374	-0.0866324	-0.0657692	-0.0378605	0.0371435	0.0195912	0.222458	-0.0800334	0.0811316		-0.0122614	-0.0480724	-0.00346515		1382270_at	Rn.164820
1373970_at	0.792054	0.992561	0.861169	0.947129	0.98148	0.830054	1.02867	0.950816	1.14745	0.778612	1.00187	1.19102	1.14349	1.22299	1.26259	0.997414	1.0596	1.32401	1.2606	1.32123	6.60919e-21		-0.262687	-0.0621797	-0.193572	-0.107612	-0.0732604	-0.224687	-0.0260713	-0.103925	0.0927094	-0.276129	-0.0528673	0.136276	0.0887528	0.168254	0.207846	-0.0573271	0.00485884	0.269269	0.205861	0.266492		0.114277	-0.0479951	-0.0133555		1373970_at	Rn.106849
1388857_at	1.24447	1.08166	1.09559	1.36898	1.48507	1.35811	1.24898	1.43333	1.43357	1.49598	1.54928	1.24573	1.13162	1.29028	1.55566	1.32387	1.4395	1.37783	1.39244	1.48647	1.24328e-05		-0.10745	-0.270265	-0.256331	0.0170576	0.133147	0.00618687	-0.102937	0.0814137	0.0816522	0.144056	0.197358	-0.106191	-0.220302	-0.0616418	0.203745	-0.028055	0.0875814	0.0259078	0.0405162	0.134551		0.0121712	-0.0479439	-0.0318924		1388857_at	Rn.8735
1378136_at	0.487359	0.644315	0.390914	0.565853	0.371887	0.573256	0.574417	0.53312	0.599965	0.623554	0.44753	0.375209	0.524014	0.340318	0.528403	0.656323	0.333968	0.519653	0.690354	0.640782	8.59526e-06		-0.0337006	0.123255	-0.130146	0.0447935	-0.149172	0.0521962	0.0533574	0.0120605	0.0789047	0.102494	-0.0735299	-0.145851	0.00295458	-0.180742	0.00734363	0.135264	-0.187092	-0.00140695	0.169295	0.119723		-0.0296669	-0.0479361	0.00134942		1378136_at	Rn.145216
1373922_at	0.486886	0.581283	0.45996	0.718805	0.600967	0.486378	0.687567	0.668266	0.687056	0.701209	0.530722	0.68549	0.50631	0.552064	0.53819	0.656784	0.665804	0.617772	0.670421	0.765936	2.82926e-10		-0.126508	-0.0321109	-0.153433	0.105412	-0.0124266	-0.127016	0.0741731	0.0548722	0.0736628	0.0878159	-0.0826713	0.0720967	-0.107083	-0.0613292	-0.0752032	0.0433903	0.0524105	0.00437848	0.0570274	0.152543		-0.00783242	-0.0478646	0.000678367		1373922_at	Rn.18449
1370824_at	1.76783	1.82013	1.71022	1.73715	1.7282	1.74363	1.77933	1.91628	1.76214	1.7804	1.77994	1.78994	1.76518	1.83353	1.81473	1.87477	1.7984	1.77585	2.14871	1.90696	0.000153347		-0.0438374	0.00846135	-0.101449	-0.0745173	-0.083463	-0.0680328	-0.0323385	0.104616	-0.049528	-0.0312693	-0.0317218	-0.0217291	-0.0464844	0.0218679	0.00306736	0.0631033	-0.013265	-0.0358129	0.337039	0.0952935		0.0255539	-0.0478447	0.00584755		1370824_at	Rn.32067
1390637_at	0.234424	0.313897	0.0683953	0.188602	0.281653	0.247909	0.184619	0.333411	0.311233	0.110887	0.179965	0.161566	0.154204	0.165195	0.130946	0.330402	0.277645	0.297773	0.222447	0.427393	0.000103027		0.00329534	0.0827686	-0.162733	-0.0425264	0.0505252	0.0167806	-0.0465095	0.102283	0.0801044	-0.120242	-0.0511632	-0.0695623	-0.0769244	-0.0659335	-0.100182	0.099274	0.0465164	0.0666447	-0.0086811	0.196265		-0.00779699	-0.0478226	0.025165		1390637_at	---
1383172_at	0.12057	0.317068	0.0897105	0.229822	0.123614	0.559398	0.22508	0.0379418	0.467638	0.0655101	0.0124732	-0.141888	0.0380525	0.0974303	-0.0317563	-0.0554486	0.23329	0.392242	0.120201	0.155775	0.00169201		-0.032266	0.164231	-0.0631257	0.0769862	-0.0292222	0.406562	0.0722439	-0.114894	0.314802	-0.0873261	-0.140363	-0.294724	-0.114784	-0.0554058	-0.184592	-0.208285	0.0804538	0.239406	-0.0326354	0.00293884		-0.0863621	-0.0477795	0.0140725		1383172_at	Rn.101115
1387859_at	1.44656	1.42605	1.46747	1.40268	1.56647	1.49931	1.36347	1.63401	1.51253	1.39004	1.55302	1.50541	1.42988	1.64412	1.68217	1.61337	1.66777	1.68703	1.64617	1.65337	2.6797e-11		-0.0929846	-0.113492	-0.0720777	-0.136864	0.0269217	-0.0402402	-0.176071	0.0944619	-0.0270114	-0.149508	0.013476	-0.0341401	-0.109661	0.104577	0.142629	0.0738215	0.128224	0.147489	0.106626	0.113822		0.0586693	-0.0477555	0.00789097		1387859_at	Rn.3151
1381196_at	1.4032	1.52142	1.54241	1.49888	1.59664	1.57773	1.60877	1.71117	1.45653	1.82836	1.31516	1.52337	1.44637	1.32269	1.25055	1.33321	1.61646	1.40899	1.54634	1.6879	9.65054e-19		-0.106605	0.011609	0.0325987	-0.0109311	0.0868288	0.0679245	0.0989625	0.201363	-0.0532799	0.318555	-0.194642	0.0135622	-0.0634412	-0.18712	-0.259253	-0.176599	0.106655	-0.100813	0.036536	0.178088		-0.0810627	-0.0472934	-0.000354806		1381196_at	Rn.198368
1384110_at	0.0932304	-0.231723	-0.273211	-0.0252021	-0.115216	0.0375576	-0.00102462	-0.0765991	0.136928	-0.23487	-0.140592	-0.141888	0.124194	-0.0129791	0.12936	-0.030185	-0.040008	0.052577	0.202649	0.102952	0.0026693		0.115433	-0.20952	-0.251009	-0.00299956	-0.0930138	0.0597601	0.0211779	-0.0543966	0.159131	-0.212668	-0.118389	-0.119686	0.146397	0.00922342	0.151563	-0.00798251	-0.0178055	0.0747795	0.224851	0.125154		0.0341787	-0.0472084	-0.0139998		1384110_at	---
1368260_at	0.0313289	-0.021623	0.215409	0.0792235	-0.364522	0.298594	0.0475797	0.186439	0.0334191	0.356081	0.0053979	0.0376045	0.198048	-0.342809	-0.138227	-0.0425584	0.121787	-0.0924412	0.0382809	0.134016	0.000469053		-0.00772246	-0.0606743	0.176358	0.0401721	-0.403574	0.259542	0.00852832	0.147388	-0.0056323	0.317029	-0.0336535	-0.00144689	0.158996	-0.38186	-0.177278	-0.0816098	0.0827358	-0.131493	-0.000770532	0.0949648		-0.0656635	-0.0470632	-0.0362833		1368260_at	Rn.10865
1373043_at	1.739	1.84592	1.73179	1.77291	1.73966	1.77405	1.79192	1.69699	1.75694	1.79877	1.63727	2.01942	1.84003	1.66873	1.69713	1.78274	1.90345	1.94655	1.92469	1.96775	1.57098e-12		-0.0627826	0.0441321	-0.0699961	-0.0288789	-0.0621293	-0.0277329	-0.00986199	-0.104798	-0.0448421	-0.00301932	-0.16452	0.217638	0.0382441	-0.133053	-0.104652	-0.0190424	0.101663	0.144761	0.122902	0.165967		0.0272174	-0.0470061	0.0247725		1373043_at	Rn.1414
1393064_at	0.371322	0.273362	0.16258	0.333772	0.252401	0.453293	0.278913	0.367857	0.505939	0.283456	0.34779	0.484797	0.385833	0.309923	0.35405	0.476644	0.447499	0.527863	0.328371	0.408586	0.000688361		0.00360915	-0.0943508	-0.205132	-0.0339407	-0.115311	0.0855806	-0.0887997	0.000144807	0.138227	-0.0842566	-0.0199224	0.117085	0.0181202	-0.0577897	-0.0136628	0.108931	0.0797862	0.16015	-0.0393416	0.0408739		0.0261081	-0.0470017	-0.0190655		1393064_at	Rn.22807
1368755_at	1.6779	1.78711	1.8008	1.78858	1.85156	1.7329	1.8983	1.98848	1.74046	1.73859	1.80124	1.90831	1.65995	1.7566	1.7938	1.89374	1.80127	1.83217	1.92643	2.06512	4.42272e-11		-0.144264	-0.0350544	-0.0213679	-0.0335894	0.0293924	-0.0892658	0.0761386	0.166316	-0.081709	-0.0835762	-0.0209252	0.086146	-0.162219	-0.0655642	-0.028362	0.0715756	-0.0208923	0.0100022	0.10426	0.242959		0.0101757	-0.0469992	0.0117106		1368755_at	Rn.9886
1367985_at	0.687289	0.53055	0.521935	0.517381	0.537838	0.754476	0.623085	0.613017	0.503523	0.501425	0.641199	0.740527	0.674748	0.454872	0.579697	0.839032	0.635352	0.710837	0.604343	0.785132	1.44306e-07		0.0644763	-0.0922627	-0.100878	-0.105432	-0.0849746	0.131663	0.000271698	-0.00979567	-0.11929	-0.121388	0.018386	0.117714	0.0519351	-0.167941	-0.0431161	0.216219	0.0125387	0.0880237	-0.0184698	0.162319		0.0326597	-0.046862	0.00479311		1367985_at	Rn.32517
1386980_at	2.37553	2.37869	2.56545	2.34564	2.40509	2.54592	2.49837	2.56739	2.4538	2.57605	2.48017	2.54403	2.52149	2.50305	2.57127	2.55796	2.64378	2.60782	2.52229	2.54133	2.17214e-24		-0.134722	-0.131566	0.0551955	-0.164613	-0.105166	0.0356604	-0.0118894	0.0571328	-0.0564532	0.0657895	-0.0300844	0.0337726	0.0112369	-0.0072067	0.061013	0.0477049	0.133522	0.0975682	0.0120302	0.0310743		0.0252614	-0.046768	-0.0255315		1386980_at	Rn.262
1387679_at	1.68219	1.68606	1.58741	1.69818	1.77329	1.81281	1.72368	1.58192	1.87524	1.6379	1.96348	1.82939	1.75609	1.82408	1.91056	1.89316	1.85383	1.9186	1.85636	2.02219	2.14834e-15		-0.11213	-0.108264	-0.206905	-0.0961408	-0.0210331	0.0184951	-0.0706445	-0.212402	0.0809157	-0.156424	0.169161	0.0350736	-0.0382347	0.0297626	0.116238	0.0988384	0.0595114	0.124275	0.0620402	0.227867		0.0782613	-0.0467059	-0.00812464		1387679_at	Rn.48740
1380525_at	0.330049	0.339862	0.37531	0.345994	0.336893	0.540189	0.517205	0.525016	0.493942	0.353256	0.378555	0.416081	0.48529	0.380831	0.447397	0.422331	0.536728	0.442724	0.472644	0.506726	1.3456e-05		-0.102302	-0.092489	-0.0570417	-0.0863569	-0.0954582	0.107838	0.0848537	0.0926643	0.0615912	-0.079095	-0.0537961	-0.0162701	0.0529386	-0.0515203	0.0150461	-0.0100203	0.104377	0.0103726	0.040293	0.0743752		0.00141431	-0.0467042	-0.0304097		1380525_at	Rn.79118
1388618_at	0.499947	0.384031	0.298937	0.383527	0.36469	0.476985	0.449273	0.392174	0.483652	0.461801	0.360639	0.421218	0.341965	0.338298	0.337044	0.467353	0.42502	0.530522	0.439825	0.539003	1.3522e-07		0.0801516	-0.0357644	-0.120858	-0.0362682	-0.055105	0.0571895	0.0294776	-0.0276211	0.0638566	0.0420055	-0.0591562	0.00142311	-0.0778303	-0.081497	-0.0827512	0.0475578	0.00522443	0.110727	0.0200301	0.119208		-0.0125833	-0.0466914	0.00553779		1388618_at	Rn.98892
1373499_at	0.232736	0.251796	0.182962	0.169867	0.104391	0.3428	0.149365	0.157859	0.447858	0.211802	0.157765	0.136069	0.0737707	0.0571689	0.224611	0.323207	0.113146	0.212109	0.260481	0.393029	0.00303962		0.0225964	0.0416565	-0.0271774	-0.0402724	-0.105748	0.13266	-0.0607746	-0.0522811	0.237718	0.00166211	-0.0523744	-0.0740707	-0.136369	-0.152971	0.0144718	0.113067	-0.0969933	0.00196902	0.0503412	0.182889		-0.0284312	-0.0466577	0.00678626		1373499_at	Rn.14733
1389075_at	1.26399	1.32097	1.07923	1.05942	1.20427	1.3998	1.315	1.47787	1.25593	1.30185	1.07695	0.9888	0.980585	1.19066	1.24825	1.19932	1.22977	1.25334	1.18972	1.16422	2.13533e-14		0.0539884	0.11097	-0.130765	-0.150578	-0.00572374	0.189806	0.105	0.267872	0.0459311	0.0918536	-0.133043	-0.221196	-0.229412	-0.0193395	0.0382499	-0.0106753	0.019771	0.043346	-0.0202761	-0.0457802		-0.075333	-0.0465838	-0.0200413		1389075_at	Rn.216483
1380598_at	0.949947	0.617848	0.932484	0.897611	0.623559	0.762795	0.629686	1.00629	1.0031	0.804199	0.739567	0.617921	0.94018	0.543871	0.510963	1.21999	0.618701	0.589441	1.11313	0.674276	0.000417888		0.160169	-0.17193	0.142706	0.107833	-0.166219	-0.0269827	-0.160092	0.216508	0.213325	0.0144218	-0.0502108	-0.171856	0.150402	-0.245906	-0.278815	0.430212	-0.171077	-0.200337	0.32335	-0.115501		-0.045444	-0.0465679	0.0273514		1380598_at	---
1393690_at	2.11331	2.00943	2.05402	1.96075	2.09237	2.14136	1.81343	2.096	1.99661	1.91667	2.08251	2.07204	1.87926	2.12984	2.0532	2.18836	2.14775	2.34702	2.16584	2.13052	5.69154e-13		0.0437953	-0.0600895	-0.0154924	-0.108766	0.0228558	0.0718499	-0.256084	0.0264813	-0.0729009	-0.152842	0.0129976	0.00252905	-0.190252	0.0603281	-0.0163146	0.118844	0.078232	0.277505	0.0963208	0.0610026		0.0425383	-0.0464798	0.0424644		1393690_at	Rn.16736
1374060_at	1.03291	1.18568	1.02627	1.25165	1.26765	1.16452	1.10423	1.25964	1.33277	1.07709	1.47009	1.2887	1.19731	1.19184	1.49063	1.31777	1.24024	1.4888	1.32192	1.53074	4.03222e-17		-0.229111	-0.0763399	-0.235755	-0.0103758	0.00562443	-0.097498	-0.157789	-0.00238593	0.0707498	-0.184932	0.208069	0.0266804	-0.0647137	-0.0701837	0.228612	0.0557473	-0.0217841	0.226775	0.0598952	0.268716		0.0819223	-0.0464797	-0.00663606		1374060_at	Rn.28354
1390455_at	1.28223	1.37037	1.64999	1.60817	1.70171	1.33706	1.44039	1.56131	1.68775	1.79659	1.3949	1.40624	1.47408	1.33465	1.47313	1.4145	1.57577	1.44923	1.70703	1.73436	7.23318e-06		-0.237745	-0.149603	0.130021	0.0881977	0.181737	-0.182908	-0.0795838	0.0413337	0.167776	0.27662	-0.125072	-0.113729	-0.045897	-0.185321	-0.0468381	-0.105476	0.055797	-0.0707464	0.187056	0.214383		-0.0360272	-0.0464691	0.0224433		1390455_at	Rn.136611
1391421_at	0.722771	0.680041	0.688037	0.641092	0.667178	0.650784	0.61619	0.749812	0.777499	0.606159	0.69289	0.662146	0.69902	0.662903	0.727635	0.754089	0.769489	0.863217	0.843892	0.859407	2.44033e-15		0.00605882	-0.0366713	-0.0286758	-0.0756206	-0.0495347	-0.0659289	-0.100522	0.0330991	0.0607865	-0.110553	-0.0238222	-0.0545667	-0.017693	-0.05381	0.0109228	0.0373767	0.0527761	0.146505	0.127179	0.142694		0.027022	-0.0464358	0.0234074		1391421_at	Rn.8978
1382127_at	-0.0608285	-0.168582	-0.239103	-0.299098	0.10267	-0.0741375	0.0285305	0.0874061	0.0330304	-0.149048	-0.066387	0.0562525	0.152521	0.0550596	-0.0448176	0.0730275	0.137465	0.167371	0.190979	-0.280414	0.00238245		-0.0459234	-0.153677	-0.224198	-0.284193	0.117575	-0.0592324	0.0434357	0.102311	0.0479356	-0.134143	-0.0514818	0.0711576	0.167426	0.0699647	-0.0299124	0.0879326	0.152371	0.182276	0.205884	-0.265509		0.0455596	-0.0463812	-0.0330509		1382127_at	Rn.25033
1374444_at	0.0858249	-0.147998	0.150684	0.0394371	-0.116308	0.202761	0.011212	0.151616	0.109391	0.197393	0.248971	0.192406	0.175947	0.294872	0.146995	0.38715	0.0984357	0.164859	0.162389	0.267272	6.17438e-07		-0.0553405	-0.289163	0.00951823	-0.101728	-0.257474	0.0615952	-0.129953	0.0104509	-0.0317743	0.0562273	0.107806	0.0512405	0.0347816	0.153707	0.00582909	0.245985	-0.0427297	0.0236931	0.0212236	0.126106		0.0590984	-0.0463622	-0.042867		1374444_at	Rn.26773
1381741_at	-0.0895579	-0.090364	0.0253898	0.0288078	0.0342763	-0.100184	0.0159205	0.169692	0.0444279	0.21848	-0.0541692	0.243006	0.0940907	0.0410752	0.24897	0.133176	0.222574	0.0759275	0.0277227	0.361734	0.00283129		-0.172108	-0.172914	-0.05716	-0.0537419	-0.0482734	-0.182733	-0.0666293	0.087142	-0.0381218	0.13593	-0.136719	0.160456	0.0115409	-0.0414745	0.166421	0.0506266	0.140024	-0.00662221	-0.0548271	0.279184		0.0444444	-0.0463458	-0.019619		1381741_at	Rn.61660
1393411_at	0.807805	0.889776	0.953038	0.917831	0.808462	0.887778	1.02867	0.984284	0.89033	0.843048	0.918547	0.942333	0.865082	0.843336	0.854075	1.06103	0.953668	0.863271	1.02755	1.07178	0.00115483		-0.112779	-0.0308083	0.0324531	-0.00275309	-0.112123	-0.0328064	0.108085	0.0636996	-0.0302549	-0.0775364	-0.00203744	0.0217485	-0.0555029	-0.0772482	-0.0665095	0.14045	0.0330832	-0.0573132	0.106961	0.151192		0.00761039	-0.046327	0.00635317		1393411_at	Rn.204119
1379212_at	0.233242	-0.0721845	0.20439	0.671408	0.414045	0.460775	0.356421	0.583249	0.38422	0.767703	0.105721	0.665146	0.601991	0.515977	0.858814	0.299982	0.770936	0.479119	0.522912	0.442271	0.00106763		-0.230065	-0.535491	-0.258916	0.208101	-0.0492621	-0.00253201	-0.106886	0.119942	-0.0790874	0.304396	-0.357586	0.201839	0.138685	0.0526699	0.395507	-0.163324	0.307629	0.0158126	0.059605	-0.0210356		0.0460136	-0.0462689	-0.0777476		1379212_at	---
1392713_a_at	0.192139	0.11917	0.189563	0.158511	0.263783	0.359028	0.0889703	0.266839	0.351451	-0.134489	0.305276	0.407095	0.282014	0.377793	0.273961	0.421694	0.295334	0.484821	0.407429	0.4117	2.94767e-07		-0.0839656	-0.156935	-0.0865409	-0.117593	-0.0123211	0.0829243	-0.187134	-0.00926474	0.0753468	-0.410593	0.0291719	0.130991	0.0059097	0.101689	-0.002143	0.14559	0.0192302	0.208717	0.131324	0.135596		0.0819505	-0.0462464	0.0076169		1392713_a_at	---
1381989_at	0.467766	0.438003	0.326599	0.241789	0.391978	0.62713	0.356488	0.358843	0.500832	0.328891	0.282064	0.203754	0.172372	0.203019	0.200613	0.490351	0.387505	0.428427	0.344316	0.279964	3.42682e-08		0.11623	0.0864675	-0.0249357	-0.109746	0.0404428	0.275595	0.0049526	0.00730793	0.149297	-0.0226445	-0.0694707	-0.147782	-0.179164	-0.148516	-0.150922	0.138816	0.0359701	0.0768916	-0.00721952	-0.0715709		-0.0659419	-0.0462336	0.0221574		1381989_at	---
1385160_at	1.24144	1.15079	1.04867	1.21316	1.15458	1.23731	1.06742	1.07089	1.20209	1.17181	1.26572	1.27785	1.17042	1.25682	1.20205	1.37214	1.28345	1.309	1.37753	1.36741	1.11922e-26		0.0194095	-0.071236	-0.17336	-0.00886964	-0.067444	0.0152871	-0.15461	-0.151134	-0.0199376	-0.0502139	0.0436936	0.0558225	-0.0516103	0.034791	-0.019979	0.150111	0.0614229	0.0869722	0.155499	0.145386		0.0575802	-0.0460763	0.020073		1385160_at	Rn.127827
1371500_at	1.22542	0.855836	1.08249	0.997257	0.833701	1.09748	1.07891	1.0457	0.856092	1.04991	0.881326	0.961675	0.714183	0.691099	0.854545	1.03638	0.977227	0.933693	0.973144	1.14282	2.37063e-12		0.260973	-0.108608	0.118047	0.0328138	-0.130743	0.133032	0.114466	0.081255	-0.108352	0.0854667	-0.0831179	-0.00276854	-0.250261	-0.273345	-0.109898	0.0719336	0.012783	-0.0307505	0.00870011	0.178373		-0.0601175	-0.0460169	0.0354629		1371500_at	Rn.7961
1376074_at	0.0418503	0.1163	0.0674791	0.00939946	0.21121	0.219838	0.0829239	0.149975	0.122225	-0.0252912	0.175189	0.248893	0.0823131	0.0754162	0.0689589	0.175403	0.208139	0.291671	0.267595	0.249302	0.000641057		-0.100089	-0.025639	-0.0744605	-0.13254	0.0692702	0.0778987	-0.0590157	0.00803557	-0.0197143	-0.167231	0.0332496	0.106954	-0.0596264	-0.0665233	-0.0729807	0.0334634	0.0661991	0.149732	0.125655	0.107363		0.0320992	-0.0460101	0.012839		1376074_at	Rn.7938
1396344_at	-0.112899	0.282839	0.0696817	0.14668	0.088558	-0.00917792	0.217976	-0.000349923	0.0956905	0.310959	0.164856	0.148935	0.420157	0.046195	0.440363	0.0804288	0.331926	0.416963	0.285389	0.421202	9.65357e-07		-0.305218	0.0905202	-0.122637	-0.0456384	-0.103761	-0.201497	0.0256575	-0.192669	-0.0966281	0.11864	-0.0274625	-0.0433834	0.227839	-0.146124	0.248044	-0.11189	0.139608	0.224644	0.0930703	0.228883		0.0736562	-0.0459348	-0.00178706		1396344_at	---
1391034_at	-0.342436	-0.210204	-0.364014	-0.189282	-0.461548	-0.151886	-0.113432	-0.120196	-0.291527	-0.2181	-0.181279	-0.297847	-0.586889	-0.64742	-0.395266	-0.537647	-0.235937	-0.337157	-0.347796	-0.0181902	0.00494456		-0.0400331	0.092199	-0.0616117	0.113121	-0.159146	0.150516	0.18897	0.182206	0.0108759	0.0843026	0.121124	0.00455567	-0.284487	-0.345017	-0.0928633	-0.235244	0.0664655	-0.034754	-0.0453932	0.284212		-0.0723745	-0.0458565	-0.00824648		1391034_at	Rn.23506
1372145_at	1.52259	1.54979	1.49703	1.50482	1.4744	1.22654	1.46786	1.65989	1.50896	1.68209	1.27979	1.64188	1.35441	1.54058	1.44417	1.58706	1.59147	1.68138	1.44713	1.72312	3.76731e-06		0.00333833	0.0305415	-0.0222165	-0.0144338	-0.0448497	-0.292707	-0.0513862	0.140644	-0.0102886	0.162842	-0.239454	0.122632	-0.164838	0.0213325	-0.0750744	0.0678068	0.0722222	0.16213	-0.0721158	0.203874		-0.00026133	-0.0458527	0.0308842		1372145_at	Rn.22757
1387995_a_at	2.05874	2.0152	2.16024	1.97613	1.96846	1.95858	2.13522	2.24213	2.01058	1.98957	2.14654	2.18947	2.00821	2.12275	2.09569	2.16743	2.12659	2.16306	2.31505	2.23946	1.19946e-17		-0.0457154	-0.0892533	0.0557809	-0.128323	-0.135992	-0.145877	0.0307619	0.13768	-0.0938734	-0.114884	0.0420834	0.0850121	-0.0962492	0.0182952	-0.00876218	0.0629771	0.0221354	0.058601	0.210596	0.135007		0.0426042	-0.0457812	0.00511857		1387995_a_at	Rn.145191
1368420_at	2.49428	2.5343	2.24278	2.42423	2.32648	2.59289	2.39181	2.42226	2.54322	2.22699	2.40705	2.19831	2.17748	2.46325	2.397	2.39627	2.51266	2.51699	2.53079	2.43478	3.88325e-10		0.0825921	0.122611	-0.168907	0.0125361	-0.0852137	0.181198	-0.0198802	0.0105713	0.13153	-0.184702	-0.0046405	-0.213384	-0.234208	0.0515547	-0.0146875	-0.0154221	0.100964	0.105298	0.119101	0.0230881		-0.0198156	-0.0457708	0.0223813		1368420_at	Rn.32777
1380743_at	0.0556364	0.0981464	0.116488	0.139293	0.23646	0.0298483	0.0517009	0.193951	0.139895	0.17781	0.162964	0.212077	0.124115	0.218494	0.0865649	0.291982	0.255225	0.303464	0.223186	0.33944	6.14219e-09		-0.117201	-0.0746908	-0.0563492	-0.0335437	0.0636233	-0.142989	-0.121136	0.021114	-0.0329418	0.00497289	-0.00987351	0.0392396	-0.0487217	0.0456572	-0.0862723	0.119145	0.0823878	0.130627	0.0503488	0.166603		0.0399861	-0.0456501	0.0240548		1380743_at	Rn.171475
1388212_a_at	1.73448	1.8103	1.85796	1.66862	1.79482	1.83967	1.81535	1.83856	1.81465	1.8088	1.78566	1.78529	1.71041	1.8411	1.74367	1.9166	1.88441	1.97063	1.9339	1.72501	1.41489e-08		-0.0795113	-0.0036942	0.0439666	-0.145375	-0.0191714	0.0256774	0.00135173	0.0245641	0.000651182	-0.00519229	-0.0283387	-0.0287059	-0.103582	0.0271074	-0.0703287	0.10261	0.070413	0.156638	0.119902	-0.0889824		0.00392635	-0.0456311	0.00745184		1388212_a_at	---
1382601_at	0.260676	0.240594	-0.01748	0.172198	0.228958	0.400656	0.339834	0.225285	0.333764	0.0268652	0.0856336	0.346525	0.13407	0.0112664	0.130029	0.164307	0.145021	0.356437	0.265949	0.341084	0.00161225		0.0510921	0.0310107	-0.227064	-0.0373856	0.0193746	0.191072	0.13025	0.015701	0.124181	-0.182718	-0.12395	0.136941	-0.0755135	-0.198317	-0.0795548	-0.0452765	-0.0645627	0.146853	0.0563655	0.1315		-0.0251696	-0.0455014	-0.00128186		1382601_at	Rn.25444
1380850_at	-0.261834	-0.252712	-0.370938	-0.27155	-0.311483	-0.232875	-0.286439	-0.236993	-0.287835	-0.385523	-0.267928	-0.517477	-0.519464	-0.208075	-0.264631	-0.529134	-0.281268	0.0415598	-0.205538	-0.0456962	0.00141274		0.0229574	0.03208	-0.086146	0.0132414	-0.0266912	0.0519165	-0.00164741	0.0477983	-0.0030432	-0.100731	0.0168634	-0.232686	-0.234672	0.0767167	0.0201611	-0.244342	0.00352327	0.326352	0.0792536	0.239096		-0.00539726	-0.045475	0.0283676		1380850_at	Rn.26628
1373140_at	1.06814	0.983029	0.896392	1.07743	1.08267	1.04634	1.01684	1.06657	1.16648	0.980653	1.08637	1.05015	0.941067	1.07479	1.06831	1.18261	1.18185	1.00256	1.05528	1.34457	2.56925e-10		-0.000462978	-0.0855751	-0.172213	0.00882366	0.0140661	-0.022268	-0.0517668	-0.0020316	0.0978785	-0.087952	0.0177636	-0.0184591	-0.127537	0.00618051	-0.000294842	0.114006	0.113247	-0.0660454	-0.0133236	0.275964		0.0193137	-0.0454542	0.010235		1373140_at	Rn.203119
1388484_at	0.657175	0.461411	0.726074	0.627415	0.196693	1.03084	0.530855	0.672941	0.55995	0.896213	0.46163	0.841308	0.653539	0.24248	0.300592	0.468057	0.630735	0.606594	0.608586	0.54264	9.47072e-07		0.0713882	-0.124375	0.140288	0.0416282	-0.389093	0.445056	-0.0549315	0.0871544	-0.0258367	0.310427	-0.124156	0.255521	0.0677522	-0.343306	-0.285195	-0.117729	0.0449481	0.0208072	0.0227996	-0.0431467		-0.0686579	-0.0453884	-0.0400412		1388484_at	Rn.3102
1371732_at	2.12406	1.96284	2.0256	2.02088	1.89451	2.21409	2.1752	2.19083	2.14115	2.15082	1.79256	1.84806	1.80481	1.89308	2.05058	1.94181	1.80185	1.92366	2.03848	2.28611	3.58267e-16		0.110015	-0.0512105	0.0115552	0.00682774	-0.11954	0.200039	0.161154	0.176777	0.127104	0.136773	-0.221486	-0.165993	-0.209236	-0.120965	0.0365263	-0.0722364	-0.212203	-0.0903911	0.0244305	0.27206		-0.0936885	-0.045354	-0.0177227		1371732_at	Rn.8396
1367814_at	0.535681	0.694775	0.574823	0.624321	0.547789	0.496293	0.631	0.734447	0.693205	0.505088	0.466576	0.776797	0.601837	0.470844	0.529047	0.60186	0.566793	0.845146	0.742813	0.759406	1.93543e-05		-0.0842461	0.0748477	-0.0451045	0.00439436	-0.0721378	-0.123634	0.0110732	0.11452	0.0732776	-0.114839	-0.153351	0.15687	-0.0180897	-0.149083	-0.0908798	-0.0180672	-0.0531341	0.225219	0.122886	0.139479		0.00570718	-0.0453355	0.0214213		1367814_at	Rn.8925
1389296_at	0.661582	0.772805	0.512049	0.594934	0.608885	0.897278	0.577679	0.531366	0.762775	0.494669	0.61599	0.585154	0.4419	0.501017	0.55281	0.656821	0.66903	0.81194	0.679429	0.665289	4.36648e-07		0.0319115	0.143134	-0.117621	-0.034736	-0.0207848	0.267608	-0.0519913	-0.0983045	0.133105	-0.135001	-0.0136804	-0.0445157	-0.18777	-0.128653	-0.0768596	0.0271508	0.0393603	0.18227	0.0497592	0.0356189		-0.0229877	-0.0453182	0.026571		1389296_at	Rn.203197
1394778_at	0.334916	0.290717	0.136441	0.410652	0.383716	0.427771	0.292137	0.438517	0.333036	0.237868	0.340982	0.40286	0.108441	0.229487	0.25803	0.444462	0.283387	0.428382	0.305891	0.547136	0.00186671		0.00317448	-0.0410243	-0.195301	0.0789109	0.0519749	0.09603	-0.0396047	0.106776	0.00129419	-0.0938738	0.00924103	0.0711182	-0.223301	-0.102254	-0.0737117	0.112721	-0.0483545	0.0966405	-0.0258507	0.215395		-0.0081701	-0.0451333	0.0172211		1394778_at	Rn.206780
1381336_at	0.894843	0.974819	0.958951	0.982777	0.999301	0.939767	0.975759	1.06772	1.05914	0.91692	0.778342	0.886379	0.911217	0.904745	0.904448	0.82941	1.01969	1.04407	1.13599	1.11568	2.44831e-10		-0.070156	0.00982024	-0.00604757	0.0177778	0.0343027	-0.0252313	0.0107602	0.102725	0.0941405	-0.0480785	-0.186657	-0.0786201	-0.0537815	-0.0602539	-0.0605509	-0.135588	0.0546913	0.0790748	0.170996	0.150678		-0.0234683	-0.0451275	0.0235169		1381336_at	Rn.14788
1383069_at	0.0151686	0.0834704	-0.0067763	0.108493	0.0457338	0.105184	0.129151	0.138668	0.150912	-0.0137627	-0.103899	0.204155	0.148523	0.110321	0.0369082	0.10252	0.185205	0.310037	0.0518411	0.239389	8.43305e-06		-0.0868935	-0.0185917	-0.108838	0.00643045	-0.0563283	0.00312216	0.0270891	0.0366054	0.0488502	-0.115825	-0.205961	0.102093	0.0464611	0.00825896	-0.0651539	0.000458082	0.0831431	0.207975	-0.050221	0.137327		0.0149415	-0.0450673	0.00291059		1383069_at	Rn.135690
1367847_at	1.41877	1.18599	1.18432	0.926999	0.993484	1.08494	1.22693	1.15284	1.22621	1.15947	0.596311	0.737854	0.844504	0.582455	0.693832	0.795823	0.961781	1.02638	1.10213	1.04555	3.51693e-40		0.421443	0.188661	0.186995	-0.0703299	-0.00384486	0.0876108	0.229596	0.155515	0.228884	0.162144	-0.401018	-0.259475	-0.152825	-0.414874	-0.303497	-0.201506	-0.0355482	0.0290519	0.104796	0.0482211		-0.173003	-0.0449722	0.0650025		1367847_at	Rn.11182
1382314_at	0.820717	0.933443	0.940807	0.79193	0.901002	0.763905	0.88225	0.90391	0.779799	0.862275	0.989921	1.27517	0.814529	0.862337	0.678408	1.02056	0.898745	1.18117	1.15705	0.982932	1.68519e-10		-0.101326	0.0113995	0.0187642	-0.130113	-0.021041	-0.158138	-0.0397928	-0.0181329	-0.142244	-0.0597679	0.0678777	0.35313	-0.107514	-0.0597061	-0.243635	0.098518	-0.0232986	0.259126	0.235007	0.060889		0.0565868	-0.0449526	0.0315022		1382314_at	Rn.198318
1396759_at	0.550757	0.465711	0.487953	0.526214	0.445444	0.309888	0.473845	0.624278	0.527289	0.439137	0.380536	0.492014	0.557914	0.487867	0.452357	0.764092	0.48366	0.592479	0.625559	0.622905	1.26228e-08		0.0352619	-0.0497838	-0.0275415	0.0107189	-0.0700509	-0.205607	-0.0416503	0.108783	0.0117942	-0.0763577	-0.134959	-0.0234813	0.0424194	-0.0276281	-0.0631378	0.248597	-0.0318345	0.0769838	0.110064	0.10741		0.021669	-0.0448505	0.0327873		1396759_at	Rn.172725
1377013_at	1.12842	1.08237	0.985488	0.886272	0.89546	1.04908	1.01584	1.06913	0.928985	1.08804	1.01511	0.962647	0.820346	0.980007	0.859886	1.20374	1.00037	1.00582	1.01612	1.12537	9.09401e-08		0.122499	0.0764432	-0.0204364	-0.119652	-0.110464	0.043153	0.00991202	0.0632015	-0.0769392	0.0821165	0.00918475	-0.0432782	-0.185578	-0.0259178	-0.146039	0.197814	-0.00555678	-0.000104	0.0101966	0.119445		-0.0184558	-0.0448322	0.01982		1377013_at	---
1376845_at	2.39713	2.38701	2.49939	2.51674	2.21766	2.45477	2.41782	2.65217	2.47375	2.41753	2.60161	2.63557	2.28222	2.01229	2.06174	2.41367	2.32384	2.40458	2.48324	2.63503	1.8008e-05		-0.0172584	-0.0273816	0.085007	0.102355	-0.196729	0.0403803	0.00343379	0.237779	0.0593618	0.00314555	0.18722	0.221186	-0.132171	-0.402095	-0.35265	-0.000715059	-0.0905467	-0.00980727	0.0688489	0.220637		-0.0425097	-0.0447795	0.00675829		1376845_at	Rn.22509
1370893_at	1.61172	1.74041	1.361	1.2969	1.42131	1.67579	1.57117	1.78892	1.43167	1.78708	1.06765	1.25982	1.15226	1.17941	1.06536	1.36207	1.33117	1.35099	1.31703	1.38307	2.38589e-40		0.203976	0.332671	-0.0467411	-0.110842	0.0135657	0.268049	0.163433	0.381176	0.0239332	0.379338	-0.340092	-0.147915	-0.255484	-0.228325	-0.342383	-0.0456738	-0.0765671	-0.0567453	-0.0907075	-0.0246677		-0.180023	-0.0447476	0.00731409		1370893_at	Rn.163753
1370108_a_at	0.157689	0.21412	-0.0710593	0.0625461	0.23104	0.284776	0.182243	0.141536	0.280099	0.0663043	0.150804	0.291592	0.135261	0.13611	0.209812	0.134016	0.228402	0.363049	0.240405	0.34104	0.000425089		-0.0313004	0.0251303	-0.260049	-0.126443	0.0420511	0.0957868	-0.00674621	-0.0474529	0.0911094	-0.122685	-0.0381855	0.102603	-0.0537279	-0.052879	0.020823	-0.0549733	0.0394131	0.174059	0.0514155	0.152051		0.0221207	-0.0446768	-0.00772602		1370108_a_at	Rn.31766
1389020_at	0.379639	0.327511	0.455132	0.339391	0.44842	0.418922	0.466822	0.492081	0.372567	0.425015	0.375968	0.541229	0.362674	0.445896	0.463952	0.446672	0.576025	0.55921	0.406695	0.666818	4.07047e-05		-0.0688928	-0.121021	0.00659985	-0.109141	-0.000111954	-0.0296098	0.0182897	0.0435489	-0.0759648	-0.023517	-0.0725643	0.0926969	-0.0858576	-0.00263559	0.0154202	-0.00186038	0.127493	0.110678	-0.0418369	0.218286		0.0250429	-0.0446673	0.00325674		1389020_at	Rn.216524
1367791_at	0.81396	0.758792	0.77187	0.79507	0.757182	0.930716	0.858009	0.980478	0.858497	0.81144	0.868882	1.00558	0.837402	0.875869	0.878553	0.965644	0.884448	0.906144	0.930651	1.0042	4.71628e-12		-0.0607094	-0.115878	-0.1028	-0.0795991	-0.117488	0.0560462	-0.0166606	0.105808	-0.0161727	-0.0632295	-0.00578743	0.130913	-0.0372671	0.00119992	0.00388342	0.090975	0.00977883	0.0314751	0.0559818	0.129529		0.0279957	-0.0446193	-0.0251969		1367791_at	Rn.12265
1373566_at	1.51873	1.30342	1.74904	1.51834	1.29563	1.17817	1.43038	1.77219	1.77351	1.60785	1.24522	1.25898	1.64957	1.2031	1.17746	1.75666	1.31871	1.28294	1.73032	1.28017	0.00010007		0.0662068	-0.149098	0.296518	0.0658188	-0.156891	-0.274346	-0.0221377	0.319671	0.320987	0.15533	-0.207299	-0.193538	0.197047	-0.249422	-0.275056	0.304146	-0.13381	-0.169581	0.277801	-0.172346		-0.0761177	-0.0442995	0.0174767		1373566_at	Rn.216552
1371393_at	0.594147	0.446536	0.540209	0.495421	0.516872	0.550921	0.518831	0.744006	0.457648	0.541478	0.46409	0.575178	0.501416	0.570318	0.453345	0.622119	0.653043	0.503802	0.631226	0.721591	0.00110576		0.0390367	-0.108574	-0.0149009	-0.0596886	-0.0382376	-0.00418915	-0.0362791	0.188896	-0.0974623	-0.0136316	-0.0910199	0.0200678	-0.0536935	0.0152086	-0.101765	0.0670087	0.0979332	-0.0513082	0.0761165	0.166482		0.00325556	-0.0442897	0.0094552		1371393_at	Rn.99876
1377246_at	0.345212	0.58459	0.501571	0.545475	0.582244	0.559427	0.642709	0.571882	0.598445	0.535478	0.507095	0.627641	0.617422	0.443378	0.481681	0.568376	0.549546	0.603773	0.674227	0.745647	1.47031e-06		-0.219079	0.0202991	-0.0627201	-0.018816	0.0179532	-0.00486382	0.078418	0.00759105	0.0341543	-0.0288127	-0.0571955	0.0633496	0.0531307	-0.120913	-0.0826103	0.0040855	-0.0147448	0.0394822	0.109936	0.181356		0.00549109	-0.0442709	-0.002421		1377246_at	Rn.201702
1373092_at	0.660424	0.495892	0.631362	0.58467	0.606976	0.687955	0.623612	0.6708	0.70757	0.613982	0.66417	0.66019	0.661815	0.692212	0.684033	0.749314	0.763549	0.738665	0.708514	0.770815	2.81649e-11		-0.00840207	-0.172934	-0.0374642	-0.0841564	-0.0618498	0.0191289	-0.045214	0.00197384	0.0387442	-0.0548437	-0.00465577	-0.00863578	-0.0070108	0.0233863	0.015207	0.080488	0.0947228	0.0698392	0.0396879	0.101989		0.0290491	-0.0442276	-0.0067818		1373092_at	Rn.8191
1388190_at	2.84906	2.9431	2.6548	2.73194	2.60782	2.94166	2.61619	2.72914	2.85384	2.58512	2.8883	2.76294	2.6898	2.70271	2.68209	2.86016	2.78526	2.96064	2.8912	2.90523	0.000227043		0.0670135	0.161053	-0.127252	-0.0501147	-0.174229	0.159607	-0.165859	-0.0529129	0.0717897	-0.19693	0.106248	-0.0191051	-0.0922457	-0.0793406	-0.0999631	0.0781068	0.00320754	0.178591	0.109155	0.123181		0.0218777	-0.0441786	0.0287223	B100	1388190_at	Rn.33815
1374188_at	1.31327	1.4249	1.19326	1.32918	1.34478	1.53083	1.30522	1.39054	1.43201	1.15951	1.36915	1.43485	1.29482	1.28119	1.2999	1.35691	1.37799	1.54764	1.32353	1.59987	0.00329632		-0.0521951	0.0594286	-0.172205	-0.0362861	-0.0206913	0.165361	-0.0602437	0.025077	0.0665382	-0.20596	0.0036861	0.0693843	-0.0706457	-0.0842804	-0.065564	-0.00856035	0.0125239	0.18217	-0.0419367	0.234399		0.0121465	-0.0440539	0.00747364		1374188_at	Rn.98327
1387609_at	1.02553	0.980998	1.03743	0.87259	0.726481	1.07455	0.945492	1.07088	1.08341	0.964646	1.41157	0.992819	0.967473	1.28014	1.35524	1.20913	1.17892	1.08913	1.20785	1.24321	5.87753e-16		-0.0603417	-0.104878	-0.0484429	-0.213285	-0.359395	-0.0113284	-0.140384	-0.014994	-0.0024616	-0.12123	0.325698	-0.0930562	-0.118402	0.194266	0.269365	0.123255	0.0930464	0.00325538	0.121978	0.157336		0.0964104	-0.0440117	-0.0402829		1387609_at	Rn.9988
1370259_a_at	0.785232	0.656686	0.7995	0.709189	0.791461	0.833243	0.767213	0.837016	0.817934	0.85874	0.833806	0.979708	0.790665	0.819367	0.819588	1.00174	0.82579	0.848124	0.873948	0.994425	3.19158e-16		-0.0469371	-0.175483	-0.0326685	-0.12298	-0.0407073	0.0010744	-0.0649561	0.00484755	-0.0142349	0.0265715	0.00163702	0.147539	-0.0415036	-0.0128017	-0.0125807	0.16957	-0.0063784	0.0159552	0.0417795	0.162256		0.0349541	-0.0438989	-0.0127529		1370259_a_at	Rn.48025
1373878_at	0.629088	0.736958	0.529719	0.689761	0.570967	0.925273	0.568446	0.615287	0.825867	0.493905	0.549119	0.499379	0.43466	0.461518	0.537729	0.537374	0.539199	0.837624	0.509633	0.853184	5.81804e-09		0.0118539	0.119723	-0.0875154	0.0725267	-0.0462676	0.308038	-0.0487886	-0.00194714	0.208632	-0.123329	-0.0681156	-0.117856	-0.182574	-0.155717	-0.0795053	-0.079861	-0.0780354	0.22039	-0.107602	0.23595		-0.0539255	-0.0437887	0.0201838		1373878_at	Rn.203664
1373748_at	0.509358	0.39578	0.388053	0.192485	0.169856	0.582093	0.296988	0.265583	0.0681083	0.0682019	0.206267	0.476229	0.131505	0.626578	0.112413	0.384405	0.423724	0.53488	0.504619	0.502104	8.23173e-05		0.167397	0.0538188	0.0460917	-0.149477	-0.172106	0.240132	-0.0449733	-0.0763782	-0.273853	-0.27376	-0.135695	0.134267	-0.210456	0.284617	-0.229549	0.0424432	0.0817624	0.192918	0.162657	0.160142		0.04208	-0.0437483	0.0502466		1373748_at	Rn.3111
1369720_at	0.669751	0.796455	0.592831	0.770603	0.746276	0.735475	0.665941	0.784907	0.882666	0.644135	0.613733	0.81053	0.80633	0.755926	0.79235	0.777411	0.729605	0.971891	0.782928	1.01443	9.66159e-08		-0.0974572	0.0292464	-0.174378	0.00339396	-0.0209327	-0.0317337	-0.101268	0.0176986	0.115457	-0.123074	-0.153475	0.0433216	0.0391215	-0.0112824	0.0251417	0.0102019	-0.0376035	0.204683	0.0157197	0.247219		0.0282504	-0.0437202	0.00942475		1369720_at	Rn.36339
1375420_at	0.336565	0.228853	0.396669	0.279678	0.299902	0.388631	0.355698	0.38497	0.29799	0.332181	0.462071	0.27865	0.260864	0.182437	0.28027	0.474634	0.369503	0.4602	0.334837	0.403776	0.000538341		-0.00385379	-0.111565	0.0562497	-0.0607405	-0.0405173	0.0482116	0.015279	0.044551	-0.0424284	-0.00823803	0.121652	-0.0617693	-0.0795545	-0.157982	-0.0601489	0.134215	0.0290836	0.119781	-0.0055816	0.0633567		-0.000880183	-0.0436983	0.0103581		1375420_at	Rn.22267
1377640_at	1.00952	1.05628	0.920215	0.932651	0.939378	1.10598	0.939411	0.904118	1.16232	0.766935	0.979774	1.04163	0.994567	1.03646	1.07126	1.0217	1.05927	1.27672	1.03185	1.2469	5.84249e-11		-0.0153267	0.0314294	-0.104631	-0.0921945	-0.0854679	0.081131	-0.085435	-0.120728	0.137471	-0.257911	-0.0450722	0.0167855	-0.0302786	0.0116105	0.0464109	-0.00314179	0.0344218	0.251874	0.00699934	0.222053		0.0422114	-0.0436579	0.0157127		1377640_at	Rn.164355
1376298_at	-0.051956	0.151248	-0.0505699	0.107033	0.0732953	-0.0108354	-0.102912	0.0141925	0.281749	0.0771542	0.076027	-0.0377106	-0.0319153	0.0413115	0.0160567	0.0795164	0.0914232	0.22814	0.0936407	0.248912	0.000718261		-0.116646	0.086558	-0.11526	0.0423425	0.0086053	-0.0755254	-0.167602	-0.0504975	0.217059	0.0124641	0.0113369	-0.102401	-0.0966054	-0.0233785	-0.0486334	0.0148264	0.0267331	0.16345	0.0289506	0.184222		0.00612024	-0.0436345	0.0247364		1376298_at	Rn.29454
1368693_at	0.310848	0.149329	0.345974	0.16279	0.331029	0.386054	0.203453	0.374785	0.397738	0.14841	0.392509	0.537947	0.219223	0.420627	0.278771	0.563805	0.421818	0.289	0.402611	0.506477	3.04831e-06		-0.0313116	-0.192831	0.00381376	-0.17937	-0.0111307	0.0438947	-0.138707	0.0326249	0.0555785	-0.19375	0.050349	0.195787	-0.122936	0.0784673	-0.0633892	0.221645	0.0796583	-0.0531603	0.0604507	0.164317		0.0510292	-0.0436153	-0.00325976		1368693_at	Rn.11309
1383248_at	0.144936	0.370666	0.549728	0.856414	0.386039	0.50495	1.0565	0.2076	0.767442	0.558249	0.886541	0.675491	1.2337	1.29301	1.08768	0.636913	0.391144	0.875114	1.68223	0.814438	4.69629e-14		-0.604003	-0.378272	-0.199211	0.107475	-0.3629	-0.243989	0.307556	-0.541339	0.0185036	-0.190689	0.137602	-0.0734477	0.484761	0.54407	0.338743	-0.112026	-0.357794	0.126175	0.933288	0.065499		0.197498	-0.0435692	-0.093587		1383248_at	Rn.7038
1368593_at	0.919513	0.994025	0.771682	0.874765	0.852024	0.929822	0.863367	0.834869	1.02706	0.743034	0.896849	0.903489	0.959664	0.936846	0.95483	1.00233	0.964788	1.12379	1.00834	1.08459	3.24722e-18		-0.0127711	0.061741	-0.160601	-0.0575189	-0.0802601	-0.00246199	-0.0689171	-0.0974152	0.0947768	-0.18925	-0.0354348	-0.0287948	0.0273802	0.00456254	0.0225462	0.0700473	0.0325046	0.19151	0.0760522	0.152304		0.0426054	-0.0434564	0.0184831		1368593_at	Rn.11120
1369665_a_at	0.2519	0.295025	0.183268	0.362176	0.0667978	0.317265	0.128061	0.221762	0.343768	0.122107	0.419958	0.430672	0.182743	0.27564	0.265683	0.410287	0.386554	0.355414	0.487728	0.399511	0.000302545		-0.0434156	-0.000291166	-0.112047	0.0668599	-0.228518	0.0219489	-0.167255	-0.0735541	0.0484521	-0.173209	0.124642	0.135356	-0.112573	-0.0196761	-0.0296326	0.114971	0.0912377	0.0600977	0.192412	0.104195		0.0578715	-0.0432606	0.015252		1369665_a_at	Rn.11118
1383929_at	0.281281	0.401928	0.195841	0.34809	0.267521	0.436191	0.346135	0.253679	0.363203	0.0733994	0.00266702	0.000768033	0.101716	0.0783026	0.296965	0.240062	0.34027	0.371149	0.184764	0.36616	0.00236094		0.0337765	0.154424	-0.0516633	0.100585	0.0200161	0.188686	0.0986307	0.00617483	0.115698	-0.174105	-0.244838	-0.246737	-0.145789	-0.169202	0.0494602	-0.00744245	0.0927652	0.123645	-0.0627402	0.118655		-0.0597869	-0.0431606	0.0470131		1383929_at	Rn.7599
1397676_at	0.475902	0.2947	0.25217	0.407301	0.266447	0.271506	0.640619	0.236671	0.406612	0.368737	0.356456	0.390734	0.596202	0.458446	0.694082	0.508499	0.588033	0.450812	0.474206	0.698083	1.37466e-08		0.0340916	-0.147111	-0.189641	-0.03451	-0.175364	-0.170305	0.198808	-0.20514	-0.0351988	-0.0730743	-0.0853552	-0.0510774	0.154391	0.0166353	0.252271	0.0666878	0.146222	0.0090006	0.0323955	0.256272		0.070017	-0.0431351	-0.0102689		1397676_at	---
1370474_at	0.157109	0.223309	0.212375	0.123041	0.122755	0.235783	-0.0430768	0.139068	0.183619	-0.00506816	0.0327231	0.320772	-0.307637	-0.0274959	-0.0427554	0.0918536	0.0429782	0.221311	0.271909	0.414157	0.00029149		0.0387724	0.104973	0.0940385	0.00470457	0.00441883	0.117446	-0.161413	0.0207317	0.065283	-0.123405	-0.0856134	0.202435	-0.425974	-0.145832	-0.161092	-0.0264829	-0.0753583	0.102974	0.153573	0.29582		-0.0242364	-0.0429227	0.0638067		1370474_at	Rn.88692
1374537_at	0.163304	0.129891	0.131203	0.139177	0.199219	0.217717	0.27548	0.245419	0.304099	0.112529	0.122678	0.198227	0.190705	0.170381	0.189301	0.361257	0.168093	0.201144	0.295587	0.278112	0.000241461		-0.0413724	-0.0747853	-0.073473	-0.0654994	-0.00545726	0.0130406	0.0708037	0.0407431	0.0994225	-0.0921467	-0.0819982	-0.00644877	-0.0139712	-0.0342953	-0.0153748	0.156581	-0.0365828	-0.00353214	0.0909104	0.073436		0.000686233	-0.0428753	-0.00583429		1374537_at	Rn.13788
1372352_at	2.16422	2.25112	2.09887	2.19563	2.15809	2.29804	2.23112	2.21174	2.22324	2.24322	2.25992	2.16941	2.15059	2.11953	2.16051	2.18661	2.34144	2.31503	2.31681	2.19591	1.50709e-14		-0.0503278	0.0365691	-0.115678	-0.018925	-0.0564665	0.083486	0.0165674	-0.00281428	0.00868972	0.0286653	0.0453647	-0.0451434	-0.0639652	-0.0950227	-0.0540469	-0.0279377	0.126891	0.10048	0.102254	-0.0186409		-0.00488522	-0.0427882	0.000251961		1372352_at	Rn.161941
1386865_at	0.103284	0.283616	0.232111	0.367016	0.298418	0.351107	0.287072	0.28233	0.108438	0.160398	0.337943	0.393159	0.193619	0.0913338	0.502634	0.101717	0.442087	0.497021	0.515512	0.515169	0.000195276		-0.199915	-0.0195832	-0.0710885	0.0638168	-0.00478096	0.0479078	-0.0161273	-0.0208694	-0.194761	-0.142801	0.0347442	0.0899594	-0.10958	-0.211865	0.199435	-0.201483	0.138888	0.193821	0.212312	0.21197		0.0479822	-0.0427618	0.0236279		1386865_at	Rn.3091
1384187_at	-0.119221	0.00603876	-0.113977	-0.165894	-0.0537837	-0.0722942	-0.0190843	-0.0672966	0.0449629	-0.2186	-0.241584	0.0432844	-0.0723956	-0.311649	-0.106943	-0.0824698	-0.114124	-0.0266585	-0.0308222	0.230007	0.00360007		-0.0445955	0.0806639	-0.0393514	-0.091269	0.0208415	0.00233094	0.0555409	0.00732856	0.119588	-0.143975	-0.166959	0.11791	0.00222957	-0.237024	-0.0323174	-0.00784463	-0.039499	0.0479666	0.043803	0.304632		-0.00707992	-0.0426992	0.0203871		1384187_at	Rn.17309
1376769_at	0.636964	0.383213	0.441782	0.285373	0.307631	0.581803	0.464845	0.529817	0.298027	0.307406	0.399266	0.562973	0.296004	0.487312	0.448348	0.589024	0.403382	0.747544	0.340428	0.624874	0.00268832		0.180163	-0.0735881	-0.015019	-0.171428	-0.14917	0.125003	0.0080439	0.0730158	-0.158774	-0.149394	-0.0575348	0.106172	-0.160797	0.0305113	-0.00845234	0.132224	-0.0534184	0.290743	-0.116373	0.168073		0.0232608	-0.0426908	0.0109993		1376769_at	Rn.52847
1386926_at	2.01811	2.11497	2.0525	2.15309	2.00058	2.1111	2.31383	2.19798	2.23655	2.23786	1.94126	2.03536	1.9357	1.98039	2.05432	1.9639	1.94334	2.0764	2.23426	2.22739	9.41472e-21		-0.0733317	0.0235246	-0.0389421	0.0616417	-0.090865	0.0196523	0.222389	0.106538	0.145102	0.146415	-0.150187	-0.0560826	-0.155743	-0.111059	-0.037123	-0.127546	-0.148099	-0.0150429	0.142817	0.135942		-0.0682607	-0.0426864	-0.0189512		1386926_at	Rn.105862
1374962_at	0.734834	0.100932	0.223947	0.137606	0.170743	0.10112	0.0809577	0.011586	0.577469	0.537063	0.705128	0.73207	0.251532	0.158888	0.669983	0.779337	0.763349	0.252581	0.135002	0.767843	0.000226387		0.340235	-0.293666	-0.170652	-0.256992	-0.223856	-0.293478	-0.313641	-0.383013	0.182871	0.142465	0.31053	0.337471	-0.143066	-0.235711	0.275385	0.384738	0.368751	-0.142018	-0.259597	0.373245		0.120343	-0.0426624	0.000695414		1374962_at	Rn.220185
1396099_at	0.112661	0.115038	0.33786	0.259651	0.230101	0.133198	0.261747	0.380119	0.223148	0.403043	0.154692	0.465366	0.326668	0.309046	0.259101	0.343219	0.402286	0.392432	0.310053	0.374889	0.0002695		-0.177055	-0.174678	0.0481446	-0.0300654	-0.059615	-0.156518	-0.0279694	0.090403	-0.066568	0.113328	-0.135023	0.17565	0.0369525	0.0193306	-0.0306152	0.0535033	0.11257	0.102716	0.020337	0.0851732		0.0328898	-0.0426187	-0.0107636		1396099_at	Rn.1696
1375628_at	1.33974	1.18059	1.24574	1.37407	1.2504	1.63044	1.39244	1.47471	1.428	1.14663	1.41098	1.65795	1.46906	1.42058	1.48804	1.44983	1.29727	1.50639	1.3844	1.76492	0.000701611		-0.0758679	-0.235021	-0.169872	-0.041535	-0.165207	0.214827	-0.0231727	0.0591044	0.0123862	-0.268976	-0.00463403	0.242344	0.0534528	0.00496709	0.0724323	0.0342246	-0.118342	0.0907844	-0.0312095	0.349315		0.056302	-0.0425821	-0.0464429		1375628_at	Rn.3383
1383938_at	0.475475	0.461393	0.257	0.483705	0.426978	0.573311	0.504167	0.650597	0.520258	0.371638	0.411737	0.442395	0.517575	0.366132	0.45332	0.48988	0.470855	0.649616	0.385748	0.588817	9.06477e-07		0.000445453	-0.013637	-0.21803	0.00867474	-0.0480523	0.0982816	0.0291375	0.175567	0.0452281	-0.103392	-0.063293	-0.0326352	0.042545	-0.108898	-0.0217098	0.0148499	-0.00417446	0.174586	-0.0892818	0.113788		-0.0106148	-0.0425508	-0.0136722		1383938_at	Rn.79194
1367729_at	1.75859	1.71076	1.81434	2.02554	1.82248	1.77628	1.74139	1.68096	2.16974	1.82561	2.27122	2.06076	2.33401	2.38156	2.39843	2.31387	1.93385	2.30249	2.34475	2.23025	2.12958e-44		-0.286253	-0.334082	-0.230508	-0.019308	-0.22236	-0.268564	-0.303452	-0.36388	0.124898	-0.219236	0.226374	0.0159123	0.289167	0.33672	0.353581	0.269023	-0.110991	0.257641	0.299909	0.185408		0.206535	-0.0425057	-0.0336309		1367729_at	Rn.1430
1372121_at	0.606934	0.75327	0.484324	0.591295	0.572806	0.753968	0.591798	0.639139	0.792534	0.449961	0.510858	0.573958	0.481635	0.522799	0.526445	0.607951	0.514088	0.781106	0.646579	0.750247	9.94285e-06		-0.00065086	0.145685	-0.123261	-0.0162899	-0.0347785	0.146383	-0.0157868	0.0315547	0.184949	-0.157624	-0.0967266	-0.0336266	-0.12595	-0.0847853	-0.0811396	0.000365894	-0.0934965	0.173521	0.0389941	0.142662		-0.027463	-0.0424633	0.0167241		1372121_at	Rn.7273
1376786_a_at	0.520351	0.47429	0.351074	0.358774	0.461877	0.431627	0.48125	0.578861	0.455204	0.455471	0.330873	0.316034	0.337709	0.425055	0.350615	0.527196	0.467363	0.459401	0.469255	0.519549	3.74e-05		0.0817592	0.0356983	-0.0875177	-0.0798179	0.0232858	-0.00696449	0.0426585	0.14027	0.0166128	0.0168795	-0.107718	-0.122558	-0.100882	-0.0135364	-0.087977	0.0886048	0.0287716	0.0208099	0.0306634	0.0809579		-0.0298854	-0.0424008	0.01584		1376786_a_at	Rn.161078
1370359_at	2.17523	2.34559	1.90541	2.06106	2.03133	2.22219	2.05657	2.05058	2.22251	1.96952	2.09317	2.00254	1.96642	2.0547	2.08129	2.21056	2.19138	2.35985	2.05719	2.10887	5.14549e-06		0.0669311	0.237295	-0.20289	-0.0472339	-0.0769716	0.113895	-0.0517293	-0.057714	0.114208	-0.138782	-0.0151292	-0.105754	-0.141881	-0.0535987	-0.0270104	0.102261	0.0830854	0.251556	-0.0511074	0.000569304		-0.00517545	-0.0423346	0.0293616		1370359_at	Rn.116361
1376071_at	0.724069	0.71258	0.509292	0.652991	0.679602	0.643237	0.768515	0.851275	0.65898	0.506319	0.548657	0.779932	0.612023	0.378069	0.667269	0.671415	0.714063	0.770981	0.66515	0.831209	0.000161068		0.0567874	0.0452985	-0.157989	-0.0142908	0.0123209	-0.0240448	0.101234	0.183994	-0.00830181	-0.160962	-0.118624	0.112651	-0.0552582	-0.289212	-1.21089e-05	0.00413369	0.0467813	0.1037	-0.00213196	0.163928		-0.0140703	-0.042305	0.0189644		1376071_at	Rn.3101
1374396_at	0.394361	0.472183	0.531392	0.658659	0.52784	0.611006	0.553507	0.465481	0.671422	0.524777	0.361799	0.828615	0.489604	0.588643	0.696109	0.594739	0.652672	0.702847	0.5382	0.846552	0.00348565		-0.191159	-0.113337	-0.0541286	0.0731388	-0.0576806	0.0254851	-0.0320134	-0.12004	0.0859015	-0.0607431	-0.223721	0.243094	-0.0959166	0.00312236	0.110589	0.00921885	0.0671517	0.117326	-0.0473199	0.261032		0.0341182	-0.0422481	-0.00226935		1374396_at	Rn.32254
1378978_a_at	-0.244423	-0.271342	-0.408017	-0.407334	-0.269474	-0.00691341	-0.369074	-0.240306	-0.325047	-0.232615	-0.0080308	-0.281522	-0.555922	-0.426888	-0.472152	-0.135702	-0.308411	-0.215593	-0.180468	-0.394442	0.00430431		0.0432603	0.0163419	-0.120333	-0.11965	0.0182099	0.28077	-0.0813904	0.0473773	-0.0373636	0.0550692	0.279653	0.0061617	-0.268238	-0.139204	-0.184468	0.151982	-0.0207267	0.0720913	0.107216	-0.106759		-0.0229675	-0.0421823	-0.00280261		1378978_a_at	Rn.17162
1376118_at	0.668301	0.659999	0.464516	0.532317	0.606871	0.817402	0.841016	0.678358	0.598246	0.811239	0.422133	0.494455	0.391155	0.250925	0.36315	0.530779	0.346837	0.604196	0.578294	0.574699	4.14189e-27		0.106556	0.0982547	-0.0972287	-0.0294273	0.045127	0.255658	0.279272	0.116614	0.0365013	0.249495	-0.139611	-0.0672893	-0.17059	-0.310819	-0.198595	-0.0309656	-0.214908	0.0424512	0.0165499	0.0129542		-0.123495	-0.0421502	-0.0090926		1376118_at	Rn.18862
1376170_at	0.667951	0.714332	0.559456	0.597576	0.585889	0.744198	0.758316	0.638097	0.767966	0.550357	0.645722	0.802858	0.572853	0.619255	0.6841	0.747648	0.70512	0.739483	0.758776	0.779697	3.67747e-05		-0.0140316	0.0323495	-0.122526	-0.0844067	-0.0960931	0.0622155	0.0763338	-0.0438854	0.0859832	-0.131625	-0.0362606	0.120875	-0.10913	-0.0627279	0.00211766	0.0656656	0.0231374	0.0575007	0.076794	0.0977141		0.0122014	-0.042046	-0.00442079		1376170_at	Rn.99441
1392842_at	-0.0818619	0.00277427	-0.0265162	-0.0220653	0.0384531	0.0378361	0.0565184	-0.0930404	0.0599052	-0.385523	0.0061081	0.17653	-0.1183	-0.0659465	0.071344	0.0712165	0.0162116	0.291151	0.0135207	0.29806	0.000399058		-0.0991806	-0.0145445	-0.0438349	-0.039384	0.0211343	0.0205174	0.0391997	-0.110359	0.0425864	-0.402842	-0.0112106	0.159211	-0.135619	-0.0832652	0.0540253	0.0538977	-0.00110715	0.273832	-0.00379808	0.280741		0.0520548	-0.0419976	0.0342011		1392842_at	Rn.113556
1387675_at	0.324834	0.389502	0.420422	0.314999	0.329866	0.354329	0.468407	0.568159	0.54053	0.369702	0.336625	0.413055	0.416184	0.329377	0.420077	0.307536	0.365998	0.41113	0.662094	0.532938	2.84568e-05		-0.0889538	-0.0242864	0.0066339	-0.0987896	-0.0839219	-0.0594595	0.0546187	0.15437	0.126741	-0.0440858	-0.0771632	-0.000733534	0.0023958	-0.0844112	0.00628903	-0.106252	-0.0477898	-0.00265802	0.248306	0.11915		-0.00733254	-0.0419896	-0.0154736		1387675_at	Rn.6064
1373463_at	0.339321	0.241412	0.0783752	0.294313	0.150254	0.164205	0.348788	0.438561	0.459601	0.265695	0.16265	0.286891	0.154962	0.247913	0.283351	0.180939	0.238938	0.278725	0.400941	0.422875	0.000737226		0.0673853	-0.0305231	-0.19356	0.0223775	-0.121682	-0.107731	0.0768523	0.166625	0.187666	-0.00624086	-0.109285	0.0149556	-0.116973	-0.0240229	0.0114159	-0.0909962	-0.032997	0.0067897	0.129005	0.15094		-0.0197643	-0.041975	-0.016584		1373463_at	Rn.164988
1389218_at	1.1085	1.31993	1.04737	1.07913	1.02188	1.27478	1.19336	1.28567	1.14999	1.10749	1.09824	1.23727	1.02835	0.98818	0.990296	1.10457	1.1147	1.24134	1.11499	1.30599	4.90583e-05		-0.032106	0.179332	-0.0932276	-0.0614727	-0.118726	0.134179	0.0527593	0.145067	0.00938999	-0.033112	-0.0423632	0.0966732	-0.112248	-0.152422	-0.150306	-0.0360326	-0.025903	0.100743	-0.0256158	0.165391		-0.0311101	-0.0419466	-0.00141572		1389218_at	Rn.166116
1367461_at	1.16874	1.28713	1.0794	1.14767	1.26769	1.22192	1.18682	1.23041	1.39395	1.10689	1.11804	1.1818	1.0686	1.14264	1.21403	1.15625	1.22576	1.44724	1.22026	1.29707	0.00237795		-0.0393728	0.0790141	-0.128712	-0.0604486	0.0595713	0.0138011	-0.0212915	0.0222903	0.185832	-0.101224	-0.0900796	-0.0263173	-0.139518	-0.0654746	0.00591365	-0.0518604	0.0176451	0.239127	0.0121502	0.0889545		-0.0117599	-0.0419378	0.0146409		1367461_at	Rn.4327
1372590_at	0.320312	0.265086	0.366403	0.25652	0.399575	0.38139	0.35625	0.389571	0.427332	0.476832	0.496692	0.777071	0.646969	0.450614	0.587011	0.694407	0.436981	0.592171	0.478708	0.677214	3.05543e-19		-0.153544	-0.20877	-0.107453	-0.217336	-0.07428	-0.0924653	-0.117605	-0.0842844	-0.0465233	0.00297623	0.0228365	0.303216	0.173114	-0.0232411	0.113155	0.220552	-0.0368746	0.118316	0.00485226	0.203358		0.0997072	-0.0418677	-0.0362989		1372590_at	Rn.53880
1384629_at	-0.115935	-0.167222	-0.0050332	-0.00816528	0.0394209	0.124472	-0.0397231	-0.293605	-0.122901	0.121486	-0.0649074	0.0562525	-0.132761	-0.116298	-0.00792683	0.0163353	0.0442968	0.0424763	0.129383	0.0868862	3.31189e-05		-0.0952616	-0.146548	0.0156402	0.0125082	0.0600943	0.145145	-0.0190496	-0.272932	-0.102228	0.142159	-0.0442339	0.0769259	-0.112088	-0.0956244	0.0127466	0.0370088	0.0649702	0.0631498	0.150057	0.10756		0.0168134	-0.0418311	0.0191846		1384629_at	Rn.23843
1371047_at	-0.407026	-0.509199	-0.37362	-0.493493	-0.526781	-0.275099	-0.346864	-0.382309	-0.525209	-0.576668	-0.395007	-0.579235	-0.403013	-0.428262	-0.425497	-0.00871127	-0.276175	-0.443124	-0.414183	-0.593641	0.00261802		0.0121294	-0.0900429	0.0455363	-0.0743373	-0.107625	0.144057	0.0722917	0.0368471	-0.106053	-0.157513	0.0241487	-0.160079	0.0161433	-0.00910638	-0.00634115	0.410445	0.14298	-0.0239686	0.00497286	-0.174485		0.0120551	-0.0418076	0.00676558		1371047_at	Rn.34566
1370215_at	1.56455	1.59246	1.56146	1.49732	1.56097	1.65044	1.61352	1.79619	1.57745	1.55571	1.66651	1.74148	1.51923	1.63513	1.56994	1.78698	1.65183	1.51611	1.72705	1.76142	3.53559e-05		-0.0627373	-0.0348302	-0.0658231	-0.129964	-0.0663197	0.0231528	-0.0137652	0.168906	-0.049839	-0.071574	0.0392191	0.114193	-0.108061	0.00784694	-0.0573524	0.159689	0.0245441	-0.111178	0.0997617	0.134132		0.0185351	-0.0417147	-0.0135901		1370215_at	Rn.6702
1369672_at	0.231838	0.0814777	0.147319	0.168287	0.18739	0.26103	0.169539	0.325211	0.160369	0.171505	0.319006	0.341921	0.0781849	0.165155	0.156586	0.345391	0.181451	0.213903	0.302557	0.422192	0.00159657		0.0103223	-0.140038	-0.0741969	-0.0532286	-0.0341255	0.0395148	-0.0519769	0.103695	-0.0611468	-0.050011	0.0974907	0.120405	-0.143331	-0.0563604	-0.0649291	0.123875	-0.0400645	-0.00761275	0.0810414	0.200676		0.0204339	-0.0416584	-0.00149567		1369672_at	Rn.18399
1399135_at	0.553477	0.515615	0.409831	0.501095	0.503181	0.579931	0.457472	0.537383	0.486766	0.397835	0.493592	0.42849	0.434958	0.501921	0.491413	0.53211	0.510308	0.642461	0.607318	0.713875	1.15887e-06		0.0385254	0.00066368	-0.10512	-0.013857	-0.011771	0.0649791	-0.0574792	0.0224314	-0.0281852	-0.117117	-0.0213597	-0.0864615	-0.0799936	-0.0130304	-0.023539	0.0171586	-0.00464355	0.127509	0.0923661	0.198924		0.0118923	-0.0416472	0.0265485		1399135_at	Rn.49051
1385689_at	0.0385971	0.000202573	0.0419336	0.184471	0.0704887	0.115394	0.0818186	0.146177	0.219425	0.0636621	0.0650785	-0.229122	0.0775016	-0.0275832	-0.0423417	0.119554	0.0120596	0.0280392	0.112231	0.257679	2.03261e-05		-0.0281661	-0.0665607	-0.0248297	0.117708	0.00372548	0.0486305	0.0150554	0.0794136	0.152662	-0.00310114	-0.00168476	-0.295885	0.0107384	-0.0943464	-0.109105	0.0527905	-0.0547037	-0.0387241	0.0454679	0.190915		-0.0414927	-0.0416316	0.0137347		1385689_at	Rn.152531
1377064_at	1.35178	1.53212	1.32698	1.18664	1.03932	1.46583	1.678	1.22733	1.20522	1.10068	0.600238	0.978555	0.862288	0.903079	1.05774	1.27495	0.807575	1.21192	1.13063	1.28474	7.69821e-18		0.190495	0.370844	0.165697	0.0253554	-0.121958	0.30455	0.516721	0.066054	0.0439427	-0.0606015	-0.561042	-0.182726	-0.298992	-0.258202	-0.103544	0.113666	-0.353706	0.0506417	-0.0306535	0.123456		-0.164222	-0.04162	0.0517076		1377064_at	Rn.4313
1380238_at	0.115807	0.114443	0.043012	0.115325	0.148924	0.0100408	0.0794661	0.00764485	0.112634	0.00132827	-0.0258052	-0.0565624	-0.189897	0.0167069	-0.0617561	-0.00912426	-0.0250198	0.293539	0.101926	0.365392	0.000759624		0.0579058	0.0565419	-0.0148891	0.0574236	0.0910227	-0.0478604	0.0215649	-0.0502563	0.0547331	-0.0565728	-0.0837063	-0.114464	-0.247799	-0.0411942	-0.119657	-0.0670254	-0.0829209	0.235638	0.0440245	0.30749		-0.0243689	-0.0416127	0.0628081		1380238_at	Rn.203685
1392648_at	0.98877	0.980813	0.810482	0.896476	0.873108	1.09243	0.917396	0.915658	1.11841	0.717082	0.876326	1.00016	0.813789	0.850295	0.888662	0.925996	0.909453	1.09327	0.92116	1.1471	0.000314845		0.0519288	0.0439711	-0.12636	-0.0403653	-0.0637333	0.155586	-0.019446	-0.0211838	0.18157	-0.219759	-0.0605161	0.063319	-0.123053	-0.0865471	-0.0481799	-0.010846	-0.0273884	0.156431	-0.0156817	0.210254		-0.00497787	-0.0415967	0.0106443		1392648_at	Rn.9197
1373543_at	0.402241	0.211744	0.255598	0.179842	0.432051	0.489219	0.326386	0.180952	0.279242	0.0502019	0.223528	0.375172	0.343147	0.120398	0.203703	0.352652	0.35249	0.546022	0.230023	0.518145	0.00082969		0.0986036	-0.091894	-0.0480397	-0.123796	0.128413	0.185581	0.0227482	-0.122685	-0.0243959	-0.253436	-0.0801101	0.071534	0.039509	-0.18324	-0.0999348	0.049014	0.0488519	0.242385	-0.0736146	0.214507		0.0150802	-0.0415889	0.0371084		1373543_at	Rn.15116
1367912_at	0.176495	0.177737	0.141252	0.182984	-0.0232547	0.125725	0.166496	0.215076	0.286117	0.282189	0.169079	0.451224	0.190223	0.208503	0.324752	0.475706	0.2236	0.268504	0.252377	0.300798	0.00424085		-0.0532839	-0.052042	-0.0885268	-0.0467951	-0.253034	-0.104055	-0.0632836	-0.0147033	0.0563383	0.0524097	-0.0607005	0.221445	-0.0395556	-0.0212764	0.0949727	0.245927	-0.0061787	0.0387248	0.0225981	0.0710189		0.0454919	-0.0415682	-0.0213966		1367912_at	Rn.40942
1398031_at	0.383007	0.239293	0.110367	0.339987	-0.0533851	0.219718	0.295926	0.203282	-0.0657253	0.115739	0.315988	0.0376045	0.616579	0.0956576	0.161093	0.348005	0.43001	0.324643	0.451089	0.272753	0.00019381		0.140925	-0.0027885	-0.131714	0.097905	-0.295467	-0.0223633	0.0538444	-0.0387992	-0.307807	-0.126342	0.0739066	-0.204477	0.374497	-0.146424	-0.0809889	0.105923	0.187929	0.0825617	0.209007	0.0306711		0.0569574	-0.0415003	0.0338566		1398031_at	Rn.102445
1387905_at	1.13609	1.13191	1.26293	1.04957	1.21602	1.21784	1.12594	1.26963	1.18801	1.09927	1.61077	1.41457	1.18627	1.40944	1.53917	1.33	1.31777	1.5145	1.49213	1.52799	1.7296e-29		-0.165903	-0.170077	-0.0390572	-0.252421	-0.085969	-0.0841513	-0.176051	-0.0323632	-0.113977	-0.202725	0.308776	0.112581	-0.115726	0.107448	0.237176	0.0280086	0.015784	0.212507	0.190137	0.226003		0.124851	-0.0414744	-0.0156194		1387905_at	Rn.9583
1390203_at	1.01296	1.02244	0.760111	0.790528	0.809647	1.05902	0.909203	0.904195	0.941044	0.922143	0.745422	0.662129	0.571194	0.831491	0.79309	0.979967	0.840917	0.945326	0.816085	0.803775	4.29006e-12		0.156927	0.166408	-0.0959237	-0.0655062	-0.0463871	0.202985	0.0531682	0.0481606	0.0850099	0.0661083	-0.110612	-0.193906	-0.28484	-0.0245435	-0.0629448	0.123932	-0.0151179	0.0892913	-0.0399491	-0.0522596		-0.0699819	-0.0413748	0.0170774		1390203_at	Rn.16431
1370957_at	1.61574	1.59945	1.4973	1.59217	1.6602	1.55227	1.43733	1.65295	1.71974	1.55631	1.72312	1.63303	1.3573	1.67415	1.7938	1.78203	1.81822	1.66552	1.64711	1.79131	1.81355e-14		-0.0227129	-0.0390049	-0.141152	-0.0462843	0.0217453	-0.086181	-0.201124	0.0144975	0.0812849	-0.0821386	0.0846659	-0.0054257	-0.281156	0.0356961	0.155352	0.143582	0.179764	0.0270676	0.00866199	0.152861		0.0421201	-0.0413744	0.0200521		1370957_at	Rn.12138
1393883_at	0.647615	0.563432	0.674794	0.608143	0.674906	0.609796	0.774416	0.727353	0.655943	0.729746	0.623198	0.650346	0.526898	0.598351	0.524908	0.760245	0.679181	0.712513	0.740183	0.602454	4.6401e-10		-0.00660633	-0.0907894	0.0205728	-0.0460782	0.0206848	-0.0444246	0.120195	0.0731318	0.00172222	0.0755254	-0.0310232	-0.00387538	-0.127323	-0.0558705	-0.129313	0.106024	0.0249605	0.0582919	0.0859623	-0.0517666		-0.0242719	-0.0412648	0.00550489		1393883_at	Rn.148191
1390912_at	0.0834423	-0.188953	0.0641976	-0.163097	0.213183	0.0502749	-0.2643	-0.0356406	0.0979707	-0.093786	0.454426	0.401072	0.432944	0.246954	0.168472	0.621533	0.416911	0.243857	0.274163	0.161968	4.41859e-12		-0.0758374	-0.348232	-0.0950821	-0.322377	0.0539033	-0.109005	-0.42358	-0.19492	-0.061309	-0.253066	0.295146	0.241793	0.273665	0.0876744	0.00919278	0.462253	0.257632	0.0845773	0.114884	0.00268794		0.179148	-0.0412397	0.000595807		1390912_at	Rn.155340
1373829_at	0.957474	1.00003	0.932425	1.03494	1.0322	0.983158	1.16745	1.18494	1.05424	1.18768	0.904134	1.05681	0.935769	0.959835	0.98939	1.00132	1.02871	1.05944	1.08863	1.08051	1.8434e-16		-0.0744816	-0.0319289	-0.0995306	0.00298918	0.000245704	-0.0487975	0.13549	0.152984	0.0222832	0.155728	-0.127821	0.0248593	-0.0961859	-0.07212	-0.042565	-0.0306309	-0.00324048	0.0274874	0.0566794	0.0485555		-0.0355773	-0.0410286	-0.0170019		1373829_at	Rn.12732
1373025_at	1.47559	1.43827	1.4585	1.40169	1.36388	1.54805	1.49132	1.58104	1.48116	1.42259	1.45818	1.65493	1.38444	1.47548	1.41248	1.68236	1.46136	1.41107	1.56732	1.61755	2.03954e-06		-0.0137693	-0.0510897	-0.0308596	-0.0876698	-0.125479	0.0586868	0.00195267	0.0916738	-0.00820487	-0.0667769	-0.0311809	0.165565	-0.104923	-0.0138871	-0.0768794	0.193001	-0.0280005	-0.0782953	0.0779549	0.128182		0.0116365	-0.0410236	-0.00951819		1373025_at	Rn.2393
1367733_at	0.321628	0.266054	0.0720303	0.314779	0.12605	0.351078	0.182983	0.228699	0.233215	0.303381	0.30123	0.314332	0.351167	0.151784	0.285848	0.225797	0.35961	0.391955	0.350365	0.474284	3.2869e-07		0.0413143	-0.0142592	-0.208283	0.0344653	-0.154264	0.0707648	-0.0973303	-0.0516143	-0.0470985	0.0230675	0.0209163	0.0340185	0.0708533	-0.128529	0.00553494	-0.0545167	0.0792966	0.111642	0.0700515	0.19397		0.030483	-0.0410164	0.00164642		1367733_at	Rn.26083
1380085_at	1.57844	1.66401	1.46318	1.3721	1.52383	1.70889	1.52649	1.64356	1.64097	1.0466	1.62001	1.66561	1.57946	1.6664	1.70412	1.85639	1.60531	1.70298	1.73276	1.6879	6.75213e-11		-0.0210128	0.064564	-0.136269	-0.227347	-0.0756241	0.109438	-0.0729601	0.0441077	0.0415163	-0.552848	0.0205595	0.0661614	-0.0199862	0.0669456	0.10467	0.256942	0.00585955	0.103529	0.133309	0.0884456		0.075322	-0.0409822	0.00973228		1380085_at	Rn.159976
1369941_at	1.75235	1.61161	1.73849	1.88648	1.70385	1.72927	1.61591	1.79196	1.7078	1.76603	1.85307	1.78395	1.75913	1.8347	1.80726	1.94927	1.76154	1.8911	2.01914	1.89621	3.25675e-32		-0.0406094	-0.181343	-0.0544709	0.0935211	-0.0891086	-0.063682	-0.17705	-0.00099754	-0.0851532	-0.0269252	0.0601145	-0.0090037	-0.0338228	0.0417478	0.014308	0.156313	-0.0314174	0.0981433	0.22618	0.103256		0.055188	-0.0409779	0.0193099		1369941_at	Rn.1531
1387270_at	2.4048	2.06325	2.16555	1.70547	1.53359	2.1099	2.0462	2.30312	1.69884	1.25808	1.28885	2.11525	1.67632	1.66248	1.14295	2.02313	1.56201	2.14279	1.99451	1.68485	7.5902e-06		0.5757	0.234157	0.336454	-0.123623	-0.295507	0.2808	0.217099	0.474026	-0.130259	-0.571019	-0.540244	0.286156	-0.152777	-0.166617	-0.686146	0.194033	-0.267089	0.313688	0.165415	-0.144248		-0.107756	-0.0408005	0.0964185		1387270_at	Rn.12188
1372980_at	0.682163	0.536519	0.820849	0.697421	0.669183	0.659163	0.693459	0.823688	0.673157	0.781376	0.689143	0.898116	0.746256	0.722198	0.665469	0.822219	0.769488	0.749235	0.814457	0.946443	1.05197e-07		-0.060837	-0.206481	0.0778488	-0.0455792	-0.0738174	-0.0838368	-0.0495411	0.0806877	-0.0698429	0.0383762	-0.0538571	0.155116	0.00325552	-0.0208019	-0.0775312	0.079219	0.0264877	0.0062348	0.0714566	0.203443		0.0293128	-0.04077	-0.000453394		1372980_at	Rn.1696
1371537_at	0.0801694	0.0801442	0.0953304	0.127716	0.1876	0.0566488	0.193723	0.275243	0.153683	0.287982	0.145289	0.0828397	-0.0241957	0.0609432	-0.00862582	0.0145111	0.178051	0.0277932	0.18177	0.420688	0.00179117		-0.0506958	-0.0507209	-0.0355348	-0.00314878	0.0567348	-0.0742163	0.0628576	0.144378	0.0228179	0.157117	0.0144236	-0.0480254	-0.155061	-0.0699219	-0.139491	-0.116354	0.0471859	-0.103072	0.0509046	0.289823		-0.0354102	-0.0407232	0.00227124		1371537_at	Rn.107246
1384605_at	0.0538466	-0.0639084	0.0300039	0.00139555	0.0272639	0.00609717	0.0199274	0.120364	0.0354541	0.0410772	0.102359	0.229822	-0.0201742	0.0601889	0.0849496	0.187294	0.045086	0.102256	0.232069	0.250274	0.000297126		-0.0234356	-0.141191	-0.0472784	-0.0758867	-0.0500183	-0.0711851	-0.0573548	0.0430816	-0.0418281	-0.036205	0.0250768	0.15254	-0.0974564	-0.0170934	0.00766741	0.110012	-0.0321962	0.0249736	0.154786	0.172991		0.0407456	-0.0406403	0.000722641		1384605_at	Rn.170876
1398832_at	0.967632	1.13695	0.964344	1.11649	1.09926	1.22834	1.05722	0.985426	1.21135	0.952904	0.970908	1.08354	1.00447	1.043	1.05324	1.01301	1.06454	1.29727	1.13231	1.22624	0.00267544		-0.11279	0.0565245	-0.116078	0.0360669	0.018834	0.147923	-0.0232008	-0.0949963	0.13093	-0.127518	-0.109513	0.00311536	-0.0759552	-0.0374219	-0.02718	-0.0674164	-0.015877	0.216846	0.0518844	0.145823		-0.00161587	-0.0405913	0.0143474		1398832_at	Rn.144561
1374171_at	0.649637	0.644199	0.527098	0.57104	0.324943	0.795702	0.228292	0.539932	0.654301	0.224711	0.937624	0.906636	0.874526	0.987671	0.776389	0.955875	0.792269	0.957283	0.740761	1.01969	5.10345e-24		-0.0557915	-0.0612298	-0.178331	-0.134389	-0.380485	0.0902731	-0.477137	-0.165497	-0.0511282	-0.480718	0.232195	0.201207	0.169098	0.282242	0.0709597	0.250446	0.0868398	0.251854	0.0353323	0.314261		0.186081	-0.0404914	-8.0245e-05		1374171_at	Rn.164431
1383339_at	0.329737	0.391244	0.357213	0.554008	0.571167	0.669946	0.564416	0.520576	0.597812	0.452121	0.336732	0.461076	0.40712	0.496149	0.652065	0.497819	0.494437	0.619275	0.53336	0.517403	2.864e-05		-0.171447	-0.10994	-0.14397	0.0528243	0.0699834	0.168762	0.0632324	0.019392	0.0966279	-0.0490631	-0.164452	-0.0401078	-0.0940637	-0.00503503	0.150882	-0.00336481	-0.00674656	0.118091	0.032176	0.0162189		-0.0130191	-0.0404724	-0.0218978		1383339_at	Rn.106288
1384580_at	1.77631	1.68678	1.91521	1.87572	1.81381	1.73948	1.51862	2.15936	1.93891	2.04443	1.55767	1.45571	1.53903	1.57627	1.42287	1.67214	1.43585	1.60775	1.96824	1.92332	1.71856e-17		0.0449399	-0.0445978	0.183839	0.144348	0.0824315	0.00811011	-0.212753	0.42799	0.207534	0.313055	-0.173707	-0.275668	-0.192341	-0.155108	-0.308509	-0.0592301	-0.295526	-0.123621	0.236868	0.191945		-0.129301	-0.0404665	0.0333057		1384580_at	Rn.16145
1387979_at	0.0228998	-0.0114572	0.0102883	0.00757418	0.0903528	-0.0323525	0.0395582	-0.0145569	0.139325	-0.000167237	0.0305664	-0.0217621	0.00265188	0.0671265	0.00568529	0.0771346	0.0699309	0.110294	0.127656	0.287046	0.00124108		-0.0274899	-0.0618469	-0.0401014	-0.0428155	0.0399631	-0.0827422	-0.0108315	-0.0649466	0.0889354	-0.050557	-0.0198233	-0.0721518	-0.0477378	0.0167368	-0.0447044	0.0267449	0.0195411	0.0599043	0.077266	0.236657		0.0165496	-0.0404481	0.021343		1387979_at	Rn.154426
1388347_at	1.11167	0.830906	0.913146	0.870141	0.891555	1.10437	0.896139	0.92475	0.699642	0.783665	1.20537	1.10436	0.756392	0.75613	0.694634	1.35629	0.827071	0.92791	1.00714	1.08919	0.000909631		0.17415	-0.106617	-0.0243775	-0.0673822	-0.0459684	0.166843	-0.0413844	-0.012773	-0.237881	-0.153858	0.267846	0.166835	-0.181131	-0.181393	-0.24289	0.418766	-0.110452	-0.00961281	0.0696159	0.151666		0.0279936	-0.0404468	0.0374661		1388347_at	Rn.3321
1369093_at	0.587217	0.509403	0.476006	0.47967	0.414671	0.465936	0.557059	0.564731	0.540011	0.414337	0.391524	0.662452	0.526314	0.534767	0.502825	0.580902	0.572419	0.498181	0.696924	0.761065	2.3363e-07		0.0503966	-0.0274179	-0.0608147	-0.0571512	-0.122149	-0.0708851	0.0202383	0.0279101	0.00319035	-0.122483	-0.145297	0.125631	-0.0105063	-0.00205337	-0.0339961	0.0440816	0.0355984	-0.0386392	0.160103	0.224244		0.0270101	-0.0403677	0.0129425		1369093_at	Rn.98353
1391078_at	0.273234	0.451428	0.364212	0.412456	0.358099	0.497081	0.369919	0.311713	0.438435	0.295365	0.274374	0.530093	0.327124	0.292654	0.428975	0.369718	0.468762	0.599243	0.34421	0.630909	0.000335646		-0.128666	0.0495274	-0.0376879	0.0105561	-0.0438009	0.0951811	-0.0319813	-0.0901875	0.0365352	-0.106536	-0.127526	0.128193	-0.0747759	-0.109247	0.0270747	-0.0321823	0.0668615	0.197343	-0.0576901	0.229009		0.0157491	-0.0402801	0.0178838		1391078_at	Rn.103272
1392888_at	1.17564	1.29446	1.24416	1.26101	1.24769	1.24314	1.31475	1.36346	1.30296	1.26102	1.23833	1.31466	1.29952	1.2735	1.25935	1.3023	1.31598	1.34365	1.39537	1.44795	3.18607e-10		-0.119302	-0.000485672	-0.0507852	-0.0339347	-0.0472556	-0.0518062	0.0198037	0.0685196	0.00801472	-0.0339222	-0.0566142	0.0197165	0.00457528	-0.0214478	-0.0355981	0.00735301	0.0210355	0.0487046	0.100428	0.153001		0.0136689	-0.0402544	0.000201737		1392888_at	Rn.19945
1382312_at	0.58966	0.425045	0.559073	0.50646	0.502784	0.450095	0.557654	0.629471	0.612469	0.458802	0.578872	0.613866	0.471394	0.496621	0.587597	0.701488	0.534099	0.547247	0.61014	0.821774	3.46391e-05		0.0269295	-0.137686	-0.00365753	-0.0562702	-0.0599464	-0.112635	-0.0050767	0.0667405	0.0497386	-0.103928	0.0161412	0.0511355	-0.0913369	-0.0661099	0.0248667	0.138758	-0.0286317	-0.0154836	0.0474094	0.259043		0.0242988	-0.0402332	0.00920702		1382312_at	Rn.204911
1390805_at	1.0889	0.713819	0.841829	0.901808	0.670671	1.07398	0.813792	0.773457	0.859233	0.872919	1.03989	1.06589	0.934372	0.88512	0.866704	1.09371	1.01389	0.828529	1.00598	1.13778	6.76375e-05		0.164785	-0.210294	-0.0822838	-0.0223053	-0.253443	0.149863	-0.110321	-0.150656	-0.0648796	-0.0511942	0.115778	0.141773	0.0102585	-0.0389933	-0.0574088	0.169593	0.0897775	-0.095584	0.0818719	0.213663		0.05403	-0.040219	-0.00336945		1390805_at	Rn.204968
1389555_at	0.332615	0.261917	0.47252	0.304847	0.129469	0.69161	0.329051	0.445487	0.314872	0.661218	0.28297	0.574149	0.396697	0.172362	0.238117	0.2872	0.344078	0.372879	0.382816	0.458614	4.83708e-06		-0.0400597	-0.110757	0.0998456	-0.0678271	-0.243205	0.318936	-0.0436236	0.0728129	-0.0578024	0.288544	-0.0897043	0.201475	0.0240227	-0.200313	-0.134558	-0.0854745	-0.0285967	0.000204832	0.0101417	0.0859397		-0.0378554	-0.040205	-0.044848		1389555_at	Rn.216465
1374025_at	0.599656	0.778174	0.504686	0.517214	0.551584	0.529377	0.697852	0.645132	0.514336	0.558872	0.464044	0.569832	0.65276	0.632645	0.60474	0.656625	0.703464	0.852883	0.739418	0.558773	0.000706724		-0.016947	0.161571	-0.111918	-0.0993894	-0.0650197	-0.0872261	0.0812485	0.0285285	-0.102267	-0.0577308	-0.15256	-0.0467716	0.0361566	0.0160414	-0.0118628	0.0400216	0.086861	0.236279	0.122814	-0.0578301		0.018441	-0.040186	0.0222099		1374025_at	Rn.101356
1368259_at	0.556764	0.560861	0.567353	0.583373	0.678475	0.456703	0.67653	0.77126	0.67224	0.59832	0.559278	0.757192	0.575207	0.562217	0.564547	0.665706	0.654266	0.571052	0.773199	0.820617	0.0004905		-0.0744938	-0.0703971	-0.0639048	-0.0478854	0.0472172	-0.174555	0.0452718	0.140002	0.040982	-0.0329381	-0.0719798	0.125934	-0.0560511	-0.0690415	-0.0667113	0.0344476	0.0230082	-0.0602057	0.141941	0.189359		0.00877983	-0.0401834	0.00446701		1368259_at	Rn.44404
1393235_at	0.641156	0.59056	0.634537	0.678976	0.614388	0.625618	0.693067	0.654817	0.72813	0.627627	0.643384	0.81217	0.719648	0.680676	0.690113	0.79308	0.71263	0.769363	0.775986	0.858125	2.68735e-13		-0.0560462	-0.106643	-0.0626656	-0.0182263	-0.0828147	-0.0715845	-0.00413555	-0.042386	0.0309273	-0.0695759	-0.0538183	0.114968	0.0224457	-0.0165266	-0.00708947	0.0958779	0.0154274	0.0721606	0.0787837	0.160922		0.0390368	-0.0401532	0.00127332		1393235_at	Rn.166309
1379636_at	0.754529	0.923071	0.718704	0.831385	0.884502	0.963627	0.817961	0.771634	0.886629	0.740489	0.866945	0.626177	0.786735	0.84827	0.863041	0.800472	0.798413	1.10358	0.970146	0.915928	0.00301752		-0.0890835	0.0794589	-0.124908	-0.0122272	0.0408893	0.120015	-0.0256509	-0.0719782	0.0430169	-0.103123	0.023333	-0.217435	-0.0568772	0.00465807	0.0194293	-0.04314	-0.0451996	0.259972	0.126534	0.0723159		0.0051174	-0.0401441	0.0193892		1379636_at	Rn.25365
1391625_at	0.271105	0.611111	0.695731	0.577046	0.408741	0.817242	0.454825	0.560925	0.716799	0.718849	0.393346	0.322633	0.544781	0.330311	0.434805	0.406666	0.445957	0.468236	0.614365	0.628209	8.54555e-08		-0.249979	0.0900267	0.174647	0.0559618	-0.112343	0.296158	-0.0662594	0.0398405	0.195715	0.197765	-0.127738	-0.198451	0.0236972	-0.190773	-0.0862792	-0.114418	-0.0751268	-0.0528482	0.0932814	0.107125		-0.0774515	-0.0401415	-0.0134994		1391625_at	Rn.216426
1393653_at	1.60112	1.86851	1.52197	1.73715	1.62606	1.72501	1.56884	1.61274	1.94303	1.81376	1.89867	1.72331	1.85171	1.81629	1.83436	1.78416	1.7535	2.03304	1.94688	1.771	3.69278e-08		-0.17044	0.0969549	-0.249583	-0.0344076	-0.145492	-0.0465422	-0.202718	-0.158812	0.171479	0.042199	0.127114	-0.0482486	0.0801556	0.0447322	0.0628068	0.0126016	-0.0180532	0.261487	0.175323	-0.00055492		0.0599084	-0.04014	-0.0165498		1393653_at	Rn.218799
1376150_at	0.407172	0.228943	0.334815	0.500513	0.402481	0.438865	0.445245	0.405746	0.506555	0.451517	0.263915	0.433221	0.558823	0.455346	0.479851	0.514656	0.525069	0.473526	0.518574	0.476152	8.09596e-05		-0.0338774	-0.212106	-0.106234	0.0594641	-0.0385687	-0.00218419	0.00419538	-0.0353029	0.065506	0.0104681	-0.177134	-0.00782835	0.117773	0.0142964	0.0388022	0.0736068	0.0840194	0.0324764	0.0775251	0.0351027		0.0177741	-0.0400227	-0.0108013		1376150_at	Rn.23918
1375138_at	0.531494	0.473214	0.398262	0.372907	0.470601	0.294584	0.430664	0.556394	0.555131	0.52734	0.436203	0.443588	0.52063	0.422087	0.471472	0.621219	0.554761	0.530901	0.529048	0.569749	3.92472e-05		0.0459817	-0.0122987	-0.08725	-0.112605	-0.0149117	-0.190928	-0.0548487	0.0708814	0.0696182	0.041828	-0.0493097	-0.0419241	0.0351175	-0.0634253	-0.0140408	0.135707	0.0692484	0.0453889	0.0435352	0.0842367		0.0151012	-0.0399814	0.0122382		1375138_at	Rn.119634
1368180_s_at	2.79311	2.60962	2.47998	2.77299	2.64147	2.73424	2.73927	2.64857	2.44834	2.63708	3.05311	2.77329	2.79029	2.77218	2.67081	2.93972	2.92608	2.92795	2.75978	2.81013	4.18179e-18		0.0467054	-0.136785	-0.26642	0.0265918	-0.104929	-0.012165	-0.00712831	-0.0978297	-0.298065	-0.109319	0.306709	0.0268926	0.0438884	0.0257782	-0.0755913	0.19332	0.179683	0.181552	0.0133837	0.063727		0.0894975	-0.0399642	0.00993441		1368180_s_at	Rn.10460
1383144_at	0.283528	0.361323	0.139718	0.30942	0.264461	0.358772	0.261562	0.157499	0.408575	0.170875	0.148142	0.217289	0.256281	0.187556	0.188022	0.225294	0.283683	0.443953	0.276817	0.48036	3.7616e-05		0.012372	0.090167	-0.131438	0.0382632	-0.00669524	0.0876156	-0.0095945	-0.113658	0.137418	-0.100282	-0.123014	-0.053867	-0.0148759	-0.0836009	-0.0831349	-0.0458627	0.0125265	0.172796	0.00566028	0.209204		-0.00941935	-0.0399407	0.0292701		1383144_at	Rn.159746
1395721_at	0.956395	1.29046	1.02696	1.20569	1.33129	0.83566	1.00322	1.16784	1.13844	1.18697	1.19879	1.17279	1.16601	1.33323	1.27582	1.23262	1.3115	1.45442	1.44176	1.31298	1.50485e-15		-0.245746	0.0883199	-0.175185	0.00354713	0.129145	-0.366481	-0.198923	-0.0343041	-0.0637026	-0.0151729	-0.00335245	-0.0293538	-0.0361317	0.131091	0.0736758	0.0304762	0.109359	0.252282	0.239617	0.110839		0.0840198	-0.039912	0.0452888		1395721_at	Rn.164424
1388213_a_at	1.44593	1.53772	1.58297	1.49339	1.5058	1.49931	1.50552	1.5828	1.46057	1.55959	1.51449	1.62402	1.45193	1.58351	1.46437	1.69157	1.59394	1.62533	1.63952	1.61522	2.98043e-18		-0.102942	-0.0111561	0.034091	-0.0554824	-0.0430709	-0.0495704	-0.0433523	0.0339219	-0.0883059	0.0107108	-0.0343847	0.0751448	-0.0969472	0.0346329	-0.0845028	0.142699	0.0450619	0.076458	0.0906467	0.0663473		0.0228604	-0.0399015	0.0166549		1388213_a_at	---
1379768_at	0.318089	0.335372	0.397146	0.273506	0.216491	0.402931	0.183996	0.336568	0.345524	0.302425	0.402602	0.450405	0.410408	0.511482	0.385956	0.502901	0.515551	0.367644	0.462936	0.627563	1.03888e-15		-0.0693857	-0.0521024	0.00967075	-0.113969	-0.170983	0.015456	-0.203478	-0.0509064	-0.0419507	-0.0850502	0.0151271	0.06293	0.0229332	0.124007	-0.00151872	0.115426	0.128076	-0.0198305	0.0754611	0.240088		0.0686099	-0.0398412	0.00506774		1379768_at	Rn.32838
1398128_at	-0.905342	-0.484514	-0.650985	-0.582361	-0.537933	-0.242127	-0.593159	-0.512249	-0.346971	-0.385523	-0.410456	0.00354455	-0.555922	-0.607541	-0.565917	-0.356033	-0.630204	-0.61763	-0.448834	-0.294353	0.00130373		-0.419117	0.00171191	-0.164759	-0.0961356	-0.0517078	0.244098	-0.106933	-0.0260234	0.139255	0.100703	0.0757693	0.48977	-0.0696962	-0.121316	-0.0796918	0.130193	-0.143978	-0.131405	0.0373915	0.191872		0.0220129	-0.0398344	-0.0736914		1398128_at	Rn.8189
1386953_at	2.7332	2.32179	2.31379	2.33092	2.11448	2.66132	2.17873	2.47621	2.46552	2.33028	2.70137	2.4044	2.29324	2.66071	2.6965	2.81892	2.58923	2.63388	2.35632	2.45373	5.76583e-07		0.256467	-0.154937	-0.16294	-0.145803	-0.36225	0.184595	-0.298002	-0.000514235	-0.0112127	-0.146452	0.224641	-0.0723248	-0.183485	0.183987	0.219775	0.342196	0.112505	0.157152	-0.120403	-0.0229942		0.0747143	-0.039822	-0.0198803		1386953_at	Rn.888
1386857_at	1.11905	0.902718	1.15558	1.20473	0.830362	1.43794	1.01278	1.13794	1.10996	1.39179	1.14569	1.31822	1.25502	0.93459	1.0227	0.982116	1.20676	1.15178	1.10608	1.30889	1.42366e-05		-0.0176861	-0.234016	0.0188503	0.0679937	-0.306372	0.301205	-0.123952	0.00120506	-0.0267768	0.255057	0.00895423	0.181482	0.118289	-0.202144	-0.114031	-0.154617	0.0700215	0.0150427	-0.0306585	0.172153		-0.00861069	-0.0397793	-0.0476521		1386857_at	Rn.555
1374778_at	2.15575	2.22591	2.11101	2.12533	2.15965	2.26775	2.08924	2.2152	2.2043	2.08492	2.10917	2.0576	2.0685	2.04662	2.13424	2.18661	2.24274	2.29412	2.14609	2.22739	6.77552e-11		-0.00185739	0.0683035	-0.046598	-0.032278	0.00204118	0.110148	-0.0683672	0.0575901	0.046695	-0.0726896	-0.0484338	-0.100007	-0.0891037	-0.110983	-0.0233705	0.0290075	0.085133	0.136508	-0.0115171	0.0697789		-0.0159842	-0.0397734	0.023555		1374778_at	Rn.203177
1373029_at	0.698331	0.836007	0.597725	0.660434	0.661834	0.937886	0.675581	0.661386	0.858483	0.560729	0.551527	0.678195	0.512756	0.622852	0.558604	0.642931	0.667166	0.87025	0.656766	0.779036	3.64007e-07		0.0139072	0.151583	-0.0866992	-0.0239897	-0.0225901	0.253462	-0.00884325	-0.0230382	0.174059	-0.123695	-0.132897	-0.00622877	-0.171668	-0.061572	-0.125821	-0.0414928	-0.0172576	0.185826	-0.0276579	0.0946123		-0.0416915	-0.0397656	0.0169944		1373029_at	Rn.11556
1379367_at	1.11116	1.04628	1.1382	0.954683	0.981661	1.08222	1.00617	1.21343	1.20169	1.05654	1.09963	1.16671	1.02981	1.14028	1.02561	1.06861	1.14269	1.19328	1.22771	1.19208	4.68552e-07		0.00723581	-0.0576399	0.034273	-0.14924	-0.122262	-0.0216978	-0.0977555	0.109508	0.0977718	-0.0473821	-0.00429008	0.062784	-0.0741172	0.0363527	-0.078309	-0.0353104	0.0387683	0.0893585	0.123791	0.0881605		0.0139452	-0.0396931	-0.00597187		1379367_at	Rn.27527
1376282_at	-0.0433989	-0.0498543	-0.063361	0.101558	0.245278	0.0611578	-0.0326347	0.110131	0.16029	0.16447	0.289966	0.147541	0.156813	0.164264	0.247164	0.158489	0.239331	0.432563	0.0272744	0.299666	1.82146e-06		-0.184234	-0.19069	-0.204196	-0.0392774	0.104443	-0.0796776	-0.17347	-0.0307042	0.0194549	0.0236348	0.149131	0.00670555	0.015978	0.0234287	0.106328	0.0176533	0.0984955	0.291728	-0.113561	0.15883		0.0661213	-0.0396471	-0.0154953		1376282_at	Rn.46489
1389716_at	0.27639	0.254881	0.284999	0.224495	0.278091	0.283	0.178646	0.203185	0.295093	0.0989505	0.201407	0.375666	0.133471	0.366165	0.472981	0.652758	0.24146	0.486674	0.239037	0.496921	1.86681e-07		-0.0258232	-0.047333	-0.0172146	-0.0777185	-0.0241222	-0.0192131	-0.123568	-0.0990284	-0.00712091	-0.203263	-0.100806	0.0734522	-0.168742	0.0639512	0.170768	0.350544	-0.060754	0.184461	-0.0631763	0.194708		0.0586508	-0.0396312	0.0329899		1389716_at	---
1378595_at	0.285312	0.34307	0.253727	0.358689	0.228029	0.108645	0.172671	0.285332	0.474977	0.334005	0.137993	0.305831	0.116319	0.153798	0.126647	0.239229	0.309186	0.266505	0.463024	0.406065	8.8163e-08		0.0168597	0.0746171	-0.0147255	0.090236	-0.040424	-0.159808	-0.0957818	0.0168791	0.206525	0.0655521	-0.130459	0.0373787	-0.152134	-0.114654	-0.141806	-0.0292237	0.0407329	-0.00194725	0.194571	0.137613		-0.0245586	-0.0395031	0.0411384		1378595_at	Rn.54645
1378062_at	0.313682	0.205616	0.13449	0.289142	0.253893	0.229849	0.276551	0.254243	0.26186	0.228603	0.150532	0.170384	0.0868917	0.237604	0.180772	0.176698	0.291855	0.273021	0.271216	0.503767	0.00325153		0.0741489	-0.0339177	-0.105043	0.0496085	0.0143597	-0.00968444	0.0370174	0.0147093	0.0223265	-0.0109307	-0.0890011	-0.0691493	-0.152642	-0.00192971	-0.0587616	-0.0628352	0.0523214	0.0334873	0.0316821	0.264234		-0.0146465	-0.0394697	0.0255556		1378062_at	Rn.206272
1376095_at	0.240034	0.220932	0.179112	0.156561	0.12334	0.169027	0.0349219	0.289302	0.222595	0.173808	0.201807	0.225361	0.080968	-0.0245635	0.185088	0.28719	0.202509	0.238314	0.252222	0.361405	0.00221424		0.0490374	0.0299356	-0.0118849	-0.0344354	-0.067657	-0.0219701	-0.156075	0.098305	0.0315984	-0.0171884	0.0108106	0.0343646	-0.110029	-0.21556	-0.00590853	0.0961929	0.0115127	0.0473175	0.0612255	0.170408		0.00155921	-0.0394493	0.0284796		1376095_at	Rn.40972
1389301_at	1.27946	1.42153	1.19365	1.31269	1.17666	1.52644	1.30263	1.23107	1.35853	1.03776	1.26933	1.29786	1.12821	1.22561	1.24751	1.23487	1.32939	1.48274	1.3072	1.43682	0.000651504		-0.0105342	0.131531	-0.0963445	0.0226952	-0.113337	0.236437	0.0126351	-0.058932	0.0685337	-0.252241	-0.0206669	0.0078639	-0.161792	-0.0643927	-0.0424901	-0.0551257	0.0393944	0.192739	0.0172014	0.146825		-0.00332237	-0.0394187	0.020843		1389301_at	Rn.1940
1373952_at	0.373786	0.507857	0.488721	0.46499	0.486238	0.524056	0.464866	0.599991	0.174362	0.425103	0.272561	0.556398	0.0403936	0.299038	0.251548	0.294552	0.427247	0.568007	0.470629	0.62282	6.04539e-05		-0.041872	0.0921985	0.0730626	0.0493318	0.0705794	0.108398	0.049208	0.184333	-0.241296	0.00944528	-0.143098	0.14074	-0.375265	-0.11662	-0.16411	-0.121106	0.0115891	0.152348	0.0549709	0.207162		-0.0439918	-0.0394175	0.0498842		1373952_at	Rn.51208
1374562_at	1.0523	0.831876	0.916041	0.826061	0.791745	1.1041	0.908858	1.03009	0.962062	0.785109	0.745943	0.766845	0.877575	0.869213	0.844096	1.024	0.816714	1.00195	0.987378	0.828857	0.000742626		0.153764	-0.0666641	0.0175012	-0.0724794	-0.106795	0.205556	0.0103182	0.131547	0.0635215	-0.113431	-0.152597	-0.131695	-0.0209655	-0.029327	-0.0544446	0.125459	-0.081826	0.103405	0.0888373	-0.0696837		-0.0342405	-0.0393481	0.00313836		1374562_at	Rn.24932
1379538_at	-0.127149	-0.136869	-0.358451	-0.0780314	-0.24896	-0.044191	-0.284418	-0.322851	-0.164765	-0.375297	-0.423036	-0.111324	-0.226708	-0.172285	-0.194944	-0.093021	-0.255706	-0.1302	-0.031017	0.0977316	0.000353871		0.0569253	0.0472057	-0.174377	0.106043	-0.0648851	0.139883	-0.100343	-0.138776	0.0193093	-0.191222	-0.238961	0.072751	-0.0426333	0.0117897	-0.0108691	0.0910535	-0.0716318	0.0538746	0.153057	0.281806		0.0234959	-0.0392621	0.0408007		1379538_at	Rn.19524
1368842_at	0.484468	0.392877	0.284429	0.351242	0.343358	0.59804	0.513293	0.501887	0.554958	0.261007	0.372069	0.50393	0.369484	0.31836	0.337791	0.419073	0.450704	0.509629	0.290363	0.574123	2.2241e-05		0.0629142	-0.0286776	-0.137125	-0.0703123	-0.0781959	0.176486	0.0917383	0.0803331	0.133404	-0.160548	-0.0494857	0.0823757	-0.0520697	-0.103195	-0.0837628	-0.00248133	0.02915	0.0880746	-0.131191	0.152569		-0.0200437	-0.0392213	-0.0183093		1368842_at	Rn.23354
1368280_at	2.05217	2.22016	2.07092	2.21479	2.21116	2.0784	1.87256	2.27358	2.30259	2.15278	1.98467	2.22912	2.17961	2.16307	2.13989	2.12039	2.28372	2.31571	2.22541	2.37121	0.000173169		-0.120925	0.0470619	-0.102176	0.041695	0.0380633	-0.094697	-0.300533	0.100485	0.1295	-0.0203173	-0.18843	0.0560255	0.00651161	-0.0100233	-0.0332074	-0.0527054	0.110622	0.142614	0.0523192	0.198117		0.0205514	-0.0391954	0.0282512		1368280_at	Rn.203177
1390820_at	0.840922	0.996729	0.778472	0.806634	0.88778	0.976179	0.843986	0.855108	0.959366	0.682852	0.814155	0.447664	0.686802	0.775993	0.800222	0.742447	0.850677	1.16067	0.905391	0.731038	4.76224e-05		0.0137677	0.169574	-0.0486822	-0.0205207	0.0606253	0.149024	0.0168312	0.0279535	0.132212	-0.144302	-0.0129998	-0.37949	-0.140353	-0.0511613	-0.026932	-0.0847072	0.0235224	0.333518	0.0782362	-0.0961165		-0.0452475	-0.0391793	0.0378575		1390820_at	Rn.15558
1373161_at	1.15707	1.04466	1.18429	0.929923	1.09451	1.27698	1.15895	1.25941	1.08164	1.10303	1.10574	1.16241	1.0711	1.09707	1.00534	1.23376	1.22105	1.10667	1.06337	1.19977	6.38176e-07		0.0292325	-0.0831802	0.0564523	-0.197914	-0.033329	0.149144	0.0311113	0.131575	-0.0461925	-0.0248085	-0.0220986	0.0345686	-0.0567407	-0.0307651	-0.122499	0.105923	0.0932177	-0.0211707	-0.0644656	0.0719381		-0.0133875	-0.0391545	-0.0111799		1373161_at	Rn.24570
1381967_at	1.17536	1.16967	0.95084	1.15282	1.11343	1.26881	1.13315	1.09683	1.22975	1.01551	1.10467	1.10497	1.02813	1.14273	1.17217	1.1197	1.1949	1.2684	1.17122	1.29806	2.63599e-06		0.0298012	0.0241124	-0.194717	0.00726677	-0.0321242	0.123257	-0.0124047	-0.0487299	0.0841973	-0.130041	-0.0408849	-0.0405903	-0.117422	-0.0028263	0.02661	-0.0258535	0.0493396	0.122848	0.0256615	0.152499		0.00512547	-0.0391508	0.008812		1381967_at	Rn.8555
1372602_at	0.903179	1.19852	0.894503	1.35618	1.15752	0.916934	1.16653	1.18329	1.28186	1.32352	1.16365	1.19836	1.28846	1.13175	1.2846	1.20921	1.2628	1.19037	1.2632	1.35549	0.000203769		-0.283317	0.0120201	-0.291993	0.169688	-0.0289764	-0.269562	-0.0199686	-0.00320659	0.0953675	0.137026	-0.0228477	0.0118624	0.101967	-0.054745	0.0981056	0.0227097	0.0763067	0.00386945	0.0767023	0.168992		0.0378798	-0.0391262	-0.0158733		1372602_at	Rn.1935
1388981_at	0.668464	0.51807	0.515423	0.681886	0.640923	0.523583	0.7602	0.732922	0.698816	0.81542	0.73056	0.639273	0.565074	0.561052	0.75023	0.674636	0.726495	0.568713	0.685966	0.885539	0.00321256		0.00130171	-0.149093	-0.151739	0.0147234	-0.0262388	-0.143579	0.0930374	0.0657593	0.0316542	0.148257	0.0633981	-0.0278892	-0.102088	-0.10611	0.0830682	0.00747359	0.0593326	-0.0984493	0.0188033	0.218377		-0.000580359	-0.0391208	-0.0178954		1388981_at	Rn.161999
1393477_at	0.273641	0.223165	0.347356	0.455616	0.178667	0.218733	0.299031	0.428813	0.367808	0.394734	0.263437	0.0607907	0.283533	0.269435	0.0881284	0.21247	0.164311	0.29337	0.486	0.487572	0.00476127		-0.0161899	-0.0666656	0.057525	0.165786	-0.111163	-0.0710979	0.00920033	0.138983	0.0779779	0.104903	-0.0263939	-0.22904	-0.00629723	-0.020395	-0.201702	-0.0773607	-0.125519	0.00353924	0.196169	0.197742		-0.0399462	-0.0390503	0.01683		1393477_at	---
1396207_at	0.407894	0.603528	0.503864	0.452895	0.446369	0.61558	0.344221	0.429384	0.558677	0.423331	0.470875	0.565935	0.516528	0.32845	0.487199	0.599081	0.486534	0.735109	0.53094	0.607954	6.8757e-06		-0.0978231	0.0978102	-0.00185326	-0.0528228	-0.0593479	0.109863	-0.161496	-0.0763329	0.0529593	-0.0823865	-0.0348421	0.0602179	0.0108104	-0.177267	-0.0185184	0.0933633	-0.0191833	0.229392	0.0252223	0.102237		0.019206	-0.0390075	0.024493		1396207_at	Rn.220011
1385309_at	0.124136	0.0225893	0.117708	0.176836	0.0659428	0.0812328	0.140353	0.0936788	0.306521	0.172831	0.0924235	-0.0475085	0.0117849	0.0900601	0.1403	0.234966	0.0941682	0.117748	0.110301	0.272572	0.00187097		0.00320398	-0.0983429	-0.00322465	0.0559037	-0.0549894	-0.0396994	0.0194204	-0.0272533	0.185589	0.0518992	-0.0285087	-0.168441	-0.109147	-0.030872	0.0193676	0.114034	-0.026764	-0.00318419	-0.0106315	0.15164		-0.0202595	-0.0389757	0.00645176		1385309_at	Rn.138822
1369965_at	0.361622	0.31411	0.466995	0.487571	0.4497	0.645078	0.558182	0.458218	0.588134	0.475611	0.361199	0.352625	0.565616	0.555922	0.467155	0.48363	0.596631	0.634902	0.429951	0.401287	0.00235129		-0.121085	-0.168597	-0.0157116	0.00486357	-0.0330067	0.162371	0.075475	-0.024489	0.105427	-0.00709646	-0.121508	-0.130082	0.0829094	0.0732153	-0.0155522	0.000922806	0.113924	0.152195	-0.0527559	-0.0814197		-0.0111289	-0.0389714	-0.0272234		1369965_at	Rn.20391
1391056_at	1.10866	1.37439	0.915038	1.19624	1.41155	1.38051	1.28202	1.15257	1.43532	1.15426	1.29866	1.02629	1.11931	1.04231	1.38749	0.960555	1.14933	1.3732	1.3745	1.48498	0.00195939		-0.122696	0.143035	-0.316321	-0.0351233	0.18019	0.149154	0.0506566	-0.0787929	0.203961	-0.0770997	0.067305	-0.205065	-0.11205	-0.189048	0.156132	-0.270804	-0.0820283	0.141837	0.143138	0.25362		-0.0214948	-0.038935	-0.00294189		1391056_at	Rn.16371
1393346_at	0.330151	0.479386	0.159429	0.654357	0.532813	0.584344	0.394159	0.395924	0.67116	0.593987	0.496099	0.567569	0.462929	0.692291	0.474359	0.6323	0.486718	0.473843	0.503685	0.772691	0.00267574		-0.187758	-0.0385239	-0.358481	0.136447	0.0149031	0.0664339	-0.12375	-0.121985	0.15325	0.0760775	-0.0218103	0.0496596	-0.0549809	0.174382	-0.0435505	0.11439	-0.0311922	-0.0440669	-0.0142243	0.254781		0.0269222	-0.0388779	-0.0236006		1393346_at	Rn.21916
1382249_at	0.687722	0.744544	0.466483	0.653395	0.593828	0.878854	0.637161	0.569638	0.829994	0.453951	0.58091	0.607521	0.603038	0.516204	0.637087	0.610651	0.615562	0.84767	0.625533	0.801063	0.000794424		0.0396811	0.0965038	-0.181557	0.00535423	-0.0542126	0.230813	-0.0108796	-0.0784027	0.181954	-0.194089	-0.0671309	-0.0405197	-0.045002	-0.131837	-0.0109534	-0.0373892	-0.0324784	0.19963	-0.0225071	0.153023		-0.0139276	-0.0388429	0.0101877		1382249_at	Rn.178663
1382490_at	1.00816	0.657605	0.792259	0.689228	0.915784	0.75424	0.652412	0.729818	0.859298	0.770734	0.928417	0.867273	0.838197	0.942312	0.877932	1.20987	0.946733	0.953078	0.787602	1.06251	5.68736e-10		0.145983	-0.204568	-0.0699138	-0.172945	0.0536108	-0.107933	-0.209761	-0.132355	-0.00287511	-0.091439	0.0662445	0.00510038	-0.0239759	0.0801397	0.0157595	0.347695	0.0845606	0.0909055	-0.0745711	0.200338		0.0741688	-0.038825	0.0313919		1382490_at	Rn.203853
1378134_at	0.289138	0.575318	0.470476	0.644998	0.618091	0.437677	0.534508	0.510032	0.561894	0.464165	0.403478	0.448206	0.507383	0.46138	0.513309	0.530083	0.564034	0.707597	0.548203	0.673739	0.000153851		-0.234048	0.052133	-0.0527095	0.121813	0.0949056	-0.0855082	0.0113223	-0.0131536	0.0387083	-0.0590206	-0.119708	-0.0749798	-0.0158023	-0.0618057	-0.00987626	0.00689782	0.0408483	0.184412	0.025018	0.150553		0.004695	-0.0388221	0.0323811		1378134_at	Rn.6957
1380674_at	-0.418431	-0.439653	-0.245513	-0.45653	-0.232284	-0.223604	-0.324654	-0.163386	-0.185332	-0.187475	-0.290978	-0.115775	-0.0582915	-0.266992	-0.245129	-0.164532	-0.170922	-0.339907	-0.158474	-0.156272	0.0044016		-0.176224	-0.197446	-0.00330648	-0.214323	0.00992314	0.0186027	-0.0824472	0.0788206	0.0568744	0.0547315	-0.0487714	0.126432	0.183915	-0.0247853	-0.0029223	0.077675	0.0712844	-0.0977004	0.0837326	0.0859351		0.0326364	-0.038785	-0.0447867		1380674_at	Rn.177625
1368265_at	1.06922	1.1347	1.05619	1.02847	1.04742	0.856928	1.0705	1.26662	1.12176	1.1818	1.08252	1.09764	1.07321	1.21432	1.20247	1.11688	1.09856	1.15047	1.30523	1.36583	3.55106e-09		-0.0578166	0.00766745	-0.0708483	-0.0985682	-0.0796146	-0.270109	-0.0565354	0.139584	-0.00527932	0.0547636	-0.0445207	-0.0294013	-0.0538303	0.0872795	0.0754348	-0.0101563	-0.0284764	0.0234372	0.178197	0.238794		0.0346705	-0.0387796	0.00225355		1368265_at	Rn.144661
1384375_at	0.220789	0.218267	0.229335	0.3288	0.155599	0.163633	0.223456	0.292572	0.237714	0.320451	0.157531	0.192131	0.178652	0.261747	0.208334	0.232896	0.337249	0.292846	0.333586	0.38672	0.00374712		-0.0278264	-0.030348	-0.0192802	0.0801847	-0.0930168	-0.0849819	-0.0251597	0.0439565	-0.0109011	0.0718352	-0.091084	-0.0564846	-0.0699638	0.013132	-0.0402816	-0.0157197	0.0886332	0.0442307	0.0849711	0.138104		0.000404996	-0.0387709	0.018293		1384375_at	Rn.204030
1388602_at	0.823953	0.656086	0.959129	0.819891	0.603032	0.984038	0.727911	1.02549	0.902205	0.867157	0.617971	0.937515	0.535998	0.856155	0.7763	0.909627	0.735198	0.67958	0.874528	0.907154	1.16949e-06		0.0140074	-0.15386	0.149183	0.00994493	-0.206914	0.174092	-0.082035	0.215548	0.0922586	0.0572106	-0.191975	0.127569	-0.273948	0.0462089	-0.0336456	0.0996811	-0.0747483	-0.130366	0.0645816	0.0972077		-0.0407908	-0.0387477	-0.0192129		1388602_at	Rn.16172
1389789_at	0.270694	0.282292	0.247387	0.171357	0.27059	0.212146	0.262568	0.30668	0.354517	0.226115	0.343948	0.313862	0.225862	0.302856	0.303254	0.304338	0.386186	0.356305	0.348121	0.509623	4.24821e-06		-0.0292411	-0.0176431	-0.0525481	-0.128578	-0.0293453	-0.0877887	-0.0373669	0.00674506	0.0545822	-0.0738197	0.0440128	0.0139271	-0.0740729	0.00292061	0.00331861	0.0044029	0.0862506	0.0563704	0.0481857	0.209688		0.0307185	-0.0387325	0.00695356		1389789_at	Rn.19241
1383434_at	-0.0949459	-0.0289621	-0.0363948	0.00174439	0.108184	0.0335496	-0.00604561	0.0922797	-0.0179482	-0.0125063	-0.0115566	0.394634	0.191443	0.094213	0.113042	0.065354	0.144873	0.120807	0.261601	0.367384	1.96104e-05		-0.183983	-0.117999	-0.125432	-0.087293	0.0191462	-0.0554878	-0.095083	0.00324229	-0.106986	-0.101544	-0.100594	0.305596	0.102406	0.00517555	0.0240047	-0.0236834	0.0558355	0.0317692	0.172563	0.278347		0.0771471	-0.0386969	-0.00751431		1383434_at	Rn.99704
1386344_at	1.50722	1.73579	1.6071	1.78858	1.76698	1.5729	1.64262	1.70836	1.59544	1.82699	1.64371	1.47945	1.56126	1.54058	1.49869	1.61716	1.75101	1.8101	1.73922	1.64684	2.30476e-15		-0.14478	0.0837939	-0.0449002	0.136577	0.114977	-0.0791026	-0.00937615	0.0563631	-0.0565569	0.174988	-0.00828821	-0.172553	-0.0907389	-0.111418	-0.153313	-0.0348355	0.0990085	0.158102	0.0872163	-0.00516382		-0.0319605	-0.0386652	0.039657		1386344_at	Rn.211841
1376105_at	1.15177	1.22221	1.03803	1.14903	0.936564	1.16791	1.22256	1.11684	1.16055	1.04878	1.06776	1.27201	1.03067	1.04928	1.05027	1.16584	1.12569	1.22908	1.19652	1.2381	3.09089e-08		0.0198013	0.0902346	-0.0939482	0.0170569	-0.19541	0.0359334	0.0905816	-0.0151305	0.0285742	-0.0831917	-0.0642164	0.140037	-0.101301	-0.0826915	-0.0816994	0.0338689	-0.00628582	0.097107	0.0645508	0.106129		0.00051938	-0.0385572	0.00644531		1376105_at	Rn.99441
1390215_at	0.336087	0.354707	0.306899	0.441027	0.405942	0.354284	0.407154	0.498333	0.397476	0.375772	0.395453	0.397259	0.382035	0.38956	0.355986	0.439687	0.367528	0.617811	0.392895	0.557834	0.00114023		-0.0725998	-0.053979	-0.101788	0.0323402	-0.00274458	-0.0544026	-0.00153203	0.0896468	-0.0112101	-0.0329143	-0.0132337	-0.0114277	-0.0266513	-0.0191263	-0.0527003	0.0310007	-0.0411589	0.209125	-0.0157918	0.149148		0.0113158	-0.0385513	0.00616005		1390215_at	Rn.25184
1371014_at	0.491517	0.579092	0.302265	0.413397	0.482095	0.615677	0.492444	0.441786	0.593797	0.281862	0.432124	0.47966	0.475291	0.502223	0.393585	0.424414	0.508976	0.734144	0.612229	0.493036	0.00129324		0.0040365	0.0916115	-0.185216	-0.074084	-0.00538571	0.128196	0.00496367	-0.0456943	0.106316	-0.205619	-0.0553567	-0.00782034	-0.0121898	0.0147424	-0.0938953	-0.0630672	0.0214949	0.246664	0.124748	0.00555515		0.00865514	-0.0385232	0.00958385		1371014_at	Rn.45523
1387294_at	1.21241	1.19467	1.16932	1.19662	1.10053	1.1904	1.17295	1.25526	1.42321	1.18219	1.39887	1.26444	1.29173	1.28882	1.1202	1.35378	1.40407	1.26069	1.22393	1.35735	1.36286e-08		-0.040659	-0.0584042	-0.0837489	-0.0564509	-0.152538	-0.0626698	-0.0801264	0.00219016	0.170136	-0.0708861	0.145802	0.0113682	0.0386573	0.0357472	-0.132874	0.100705	0.150993	0.0076207	-0.0291404	0.104278		0.0330225	-0.0385225	-0.0139193		1387294_at	Rn.163321
1376039_at	0.221263	0.229205	0.284842	0.299967	-0.198365	0.550064	0.144874	0.282729	0.252532	0.561438	-0.0184684	0.415558	0.249535	0.0469113	-0.0817512	0.00367713	0.135736	0.224087	0.203971	0.348481	0.00371454		0.0134486	0.0213906	0.0770275	0.0921526	-0.40618	0.34225	-0.0629407	0.0749149	0.0447181	0.353623	-0.226283	0.207744	0.0417204	-0.160903	-0.289565	-0.204137	-0.0720787	0.0162733	-0.00384289	0.140667		-0.0715979	-0.0385065	-0.0379546		1376039_at	Rn.161874
1376723_a_at	1.44659	1.45295	1.48446	1.19387	1.20848	1.65386	1.54459	1.40388	1.25221	1.48018	1.20645	1.30857	1.29952	1.34308	1.33792	1.37738	1.39781	1.44115	1.30172	1.44781	0.00305506		0.0674664	0.0738281	0.105338	-0.185252	-0.170644	0.27474	0.165466	0.0247532	-0.126917	0.101059	-0.172675	-0.070551	-0.0796028	-0.0360493	-0.0412085	-0.00174577	0.0186884	0.0620293	-0.0774088	0.0686858		-0.0461853	-0.0383722	-0.00959294		1376723_a_at	Rn.40208
1368154_at	0.756711	0.748932	0.647011	0.696111	0.719133	0.88384	0.812234	0.755168	0.781003	0.64926	0.71198	0.852317	0.731085	0.747242	0.808668	0.831476	0.809975	0.907319	0.761684	0.867972	9.15975e-07		-0.0172454	-0.0250244	-0.126945	-0.0778448	-0.0548229	0.109884	0.0382779	-0.0187877	0.00704703	-0.124696	-0.0619761	0.0783612	-0.0428709	-0.0267144	0.034712	0.0575203	0.0360188	0.133363	-0.0122719	0.094016		0.0187371	-0.0383368	-0.00692523		1368154_at	Rn.1974
1370043_at	1.07262	1.31386	1.00977	1.22903	1.09712	1.20007	1.1545	1.06983	1.29324	0.965296	0.971691	1.13737	1.07165	0.999592	1.08703	1.08551	1.13072	1.33594	1.12531	1.32992	1.84401e-08		-0.0613807	0.179859	-0.124235	0.0950279	-0.0368895	0.0660622	0.0204942	-0.0641697	0.159232	-0.168709	-0.162314	0.00336723	-0.0623503	-0.134412	-0.0469714	-0.0484903	-0.00328202	0.201935	-0.00869277	0.19592		-0.0150215	-0.0383353	0.0330711		1370043_at	Rn.5789
1376652_at	1.69902	1.82299	1.72977	1.68738	1.70314	1.81644	1.85636	1.90843	1.78354	1.69523	1.79506	1.88405	1.62262	1.77048	1.7239	1.87417	1.81094	1.71112	1.87628	1.86474	1.15905e-07		-0.0827605	0.0412054	-0.0520159	-0.0944033	-0.0786446	0.0346584	0.0745742	0.126648	0.00175471	-0.0865494	0.0132746	0.102264	-0.159161	-0.0113049	-0.0578768	0.0923851	0.0291547	-0.0706617	0.0944974	0.082961		0.000188904	-0.0383168	-0.0109334		1376652_at	Rn.105647
1391916_at	0.163474	0.0131289	0.109752	0.0912688	0.198023	0.20061	0.157012	-0.00932693	0.304095	0.163816	-0.111624	0.11209	0.224447	-0.104239	-0.00635173	0.103371	0.20593	-0.00324589	0.27144	0.180748	0.000238946		0.0502529	-0.100092	-0.00346929	-0.0219521	0.0848021	0.0873895	0.043791	-0.122548	0.190874	0.0505952	-0.224845	-0.00113084	0.111226	-0.21746	-0.119573	-0.00985027	0.0927095	-0.116467	0.158219	0.0675272		-0.036826	-0.0383	0.0146155		1391916_at	Rn.146945
1368304_at	1.45628	1.72645	1.54922	1.54775	1.63901	1.63623	1.51091	1.74712	1.7923	1.51419	1.71535	1.75931	1.74528	1.89256	1.9267	1.80497	1.73773	1.83809	1.76357	1.90429	3.66534e-20		-0.254089	0.0160837	-0.161144	-0.162616	-0.071352	-0.0741365	-0.199451	0.0367571	0.0819339	-0.196175	0.00498844	0.0489432	0.0349141	0.182191	0.216334	0.0946021	0.0273632	0.127721	0.0532033	0.193929		0.0897772	-0.0382784	-0.0236496		1368304_at	Rn.163228
1397944_at	0.547824	0.818548	0.657552	1.10597	0.80609	0.610906	0.873638	0.876709	0.986918	0.955549	0.533507	0.844115	0.864544	0.693921	0.753067	0.580486	0.843909	0.896935	0.921902	0.960686	0.00154159		-0.258815	0.0119088	-0.149087	0.299332	-0.000549039	-0.195733	0.0669994	0.0700703	0.180279	0.14891	-0.273132	0.0374761	0.0579054	-0.112718	-0.0535717	-0.226153	0.0372704	0.0902959	0.115263	0.154047		-0.0289114	-0.0382592	0.00134312		1397944_at	Rn.66757
1373126_at	0.452269	0.421286	0.104306	0.364373	0.288634	0.581329	0.233158	0.228185	0.56524	0.217617	0.283114	0.226662	0.157524	0.11679	0.276032	0.246657	0.288418	0.444982	0.316971	0.46488	0.000107488		0.138348	0.107365	-0.209615	0.0504521	-0.0252873	0.267407	-0.0807638	-0.0857363	0.251318	-0.096304	-0.030807	-0.087259	-0.156397	-0.197132	-0.0378896	-0.0672641	-0.0255035	0.131061	0.00304949	0.150958		-0.0423537	-0.0382246	0.0200766		1373126_at	Rn.1563
1394330_at	0.717868	0.913436	0.618567	1.04975	0.829786	0.794814	0.808072	0.508307	0.792092	0.807258	0.690778	0.514032	0.57777	0.686798	0.690464	0.973521	0.865368	0.74911	1.02272	0.621893	0.000160604		-0.043752	0.151816	-0.143054	0.288132	0.0681656	0.0331935	0.0464521	-0.253313	0.0304715	0.0456379	-0.070842	-0.247588	-0.183851	-0.074822	-0.071156	0.211901	0.103748	-0.0125107	0.261099	-0.139727		-0.0284699	-0.038213	0.0697228		1394330_at	---
1377692_at	0.406593	0.356912	0.418982	0.213542	0.351191	0.516502	0.296722	0.370588	0.418274	0.285098	0.377207	0.530451	0.416896	0.389978	0.384639	0.402108	0.439114	0.566531	0.4884	0.561775	2.38067e-06		-0.00298221	-0.0526631	0.00940674	-0.196034	-0.0583844	0.106927	-0.112854	-0.0389868	0.00869903	-0.124477	-0.0323683	0.120876	0.00732105	-0.019597	-0.0249363	-0.00746678	0.0295392	0.156956	0.0788246	0.1522		0.0374694	-0.0381724	0.00296884		1377692_at	Rn.14962
1378902_at	0.563373	0.532118	0.684567	0.537539	0.704023	0.606859	0.606698	0.63222	0.75088	0.603239	0.646568	0.867231	0.673129	0.702802	0.815638	0.719682	0.707343	0.842823	0.690836	0.959773	6.12501e-16		-0.128995	-0.160249	-0.00780003	-0.154828	0.011656	-0.0855077	-0.0856689	-0.0601472	0.0585127	-0.0891277	-0.045799	0.174864	-0.0192377	0.0104348	0.123271	0.0273146	0.014976	0.150456	-0.00153089	0.267406		0.0617686	-0.0381531	-0.00702973		1378902_at	Rn.163211
1368522_at	0.135675	0.107807	0.215464	0.186071	0.138672	0.0888789	0.0697846	0.179681	0.0964311	0.253682	0.010272	0.107923	0.0490811	0.107098	-0.00999884	0.134289	-0.0404043	0.274514	0.285895	0.392167	0.00245217		-0.00347406	-0.0313425	0.0763148	0.046922	-0.000476822	-0.0502703	-0.0693645	0.0405321	-0.0427181	0.114533	-0.128877	-0.031226	-0.0900681	-0.0320517	-0.149148	-0.00486016	-0.179553	0.135365	0.146746	0.253018		-0.0161513	-0.0381474	0.038113		1368522_at	Rn.31755
1376194_at	1.08883	1.10304	0.857193	1.06785	1.03829	1.0597	0.929792	1.0911	1.1553	0.963856	1.10326	0.818543	0.981519	1.00049	1.04776	1.131	1.0486	1.20684	1.06966	1.10445	2.66716e-05		0.0454745	0.05969	-0.186161	0.0244916	-0.00506674	0.016344	-0.113562	0.0477435	0.11195	-0.0794976	0.0599089	-0.224811	-0.0618346	-0.0428619	0.00440745	0.0876488	0.00524727	0.163486	0.0263087	0.061094		-0.000888555	-0.0381139	0.0217368		1376194_at	Rn.25063
1381386_at	0.286124	0.268241	0.223716	0.151979	-0.0566347	0.0716154	0.174467	0.0991337	0.16378	0.166735	-0.0350253	0.139022	0.207265	0.0375539	0.111382	0.19336	0.174431	0.268334	0.287714	0.312256	1.8015e-08		0.123852	0.105968	0.0614435	-0.0102939	-0.218907	-0.0906571	0.0121948	-0.0631388	0.00150758	0.00446209	-0.197298	-0.0232504	0.0449929	-0.124719	-0.0508908	0.0310879	0.0121588	0.106062	0.125442	0.149984		0.000316879	-0.0381107	0.04251		1381386_at	Rn.41651
1374033_at	1.06339	1.14082	1.19417	1.16664	1.21499	1.15253	1.23943	1.20367	1.15679	1.19271	1.20488	1.28407	1.08164	1.1435	1.03008	1.21994	1.15357	1.1246	1.36709	1.37991	0.00219002		-0.122335	-0.0448969	0.0084446	-0.0190858	0.029265	-0.0331882	0.0537108	0.0179479	-0.0289312	0.00699005	0.019158	0.0983508	-0.104085	-0.0422225	-0.155639	0.0342224	-0.032148	-0.0611229	0.181372	0.194192		0.00371384	-0.0381102	0.00996927		1374033_at	Rn.24968
1389316_at	0.393723	0.668439	0.360978	0.418699	0.43192	0.547601	0.506844	0.359239	0.641911	0.306743	0.378921	0.382607	0.355724	0.304165	0.38402	0.408567	0.416472	0.722834	0.392138	0.561973	0.000331417		-0.0534525	0.221263	-0.0861983	-0.0284772	-0.0152555	0.100425	0.0596678	-0.0879373	0.194735	-0.140433	-0.0682548	-0.0645686	-0.0914517	-0.143011	-0.0631563	-0.0386086	-0.0307034	0.275658	-0.0550381	0.114797		-0.0259728	-0.0380653	0.0247312		1389316_at	Rn.7273
1373658_at	-0.0367018	-0.202707	-0.0561303	0.0211832	-0.412632	0.378719	-0.081405	0.00861011	-0.0188411	0.286157	-0.119256	0.0219436	-0.0127704	-0.23781	-0.231444	-0.309346	0.0619885	-0.108879	-0.0774524	-0.0855993	0.00176929		0.0239169	-0.142088	0.00448829	0.0818018	-0.352013	0.439338	-0.0207864	0.0692287	0.0417775	0.346775	-0.058637	0.0825622	0.0478482	-0.177192	-0.170825	-0.248727	0.122607	-0.0482603	-0.0168338	-0.0249807		-0.0677437	-0.0380348	-0.0659394		1373658_at	Rn.101301
1396190_x_at	0.031272	0.00944774	-0.0510017	0.0167441	-0.0467087	0.140244	-0.0402938	-0.14919	0.0441572	-0.0450054	0.076561	0.027975	-0.0349662	0.0257385	0.0732532	0.25407	0.0739047	0.0455044	0.00219482	0.257478	0.000860439		-0.00429699	-0.0261212	-0.0865706	-0.0188249	-0.0822777	0.104675	-0.0758628	-0.184759	0.00858822	-0.0805744	0.040992	-0.00759398	-0.0705352	-0.00983045	0.0376842	0.218501	0.0383357	0.00993544	-0.0333742	0.221909		0.0370109	-0.0379823	0.0160193		1396190_x_at	---
1373245_at	0.914808	0.911987	0.785064	0.920704	0.798253	0.846751	0.942721	0.930819	0.892767	0.927961	0.850131	0.918458	0.830151	0.864461	0.686135	0.990173	0.916333	0.835561	0.953438	0.993126	6.92326e-07		0.0293178	0.0264972	-0.100426	0.0352142	-0.0872373	-0.0387396	0.0572312	0.0453291	0.00727668	0.0424707	-0.0353589	0.0329676	-0.0553396	-0.0210292	-0.199355	0.104683	0.0308432	-0.0499288	0.0679477	0.107636		-0.0117613	-0.0379056	0.0101405		1373245_at	Rn.53801
1387812_at	0.779262	0.668422	0.744255	0.595008	0.749742	0.714386	0.860272	0.904127	0.717274	0.734528	0.647825	0.905291	0.688303	0.649399	0.640756	0.852069	0.722395	0.762025	0.810428	0.78956	2.05263e-05		0.0324961	-0.0783442	-0.00251152	-0.151759	0.00297578	-0.0323807	0.113506	0.157361	-0.0294919	-0.0122385	-0.0989414	0.158524	-0.0584633	-0.0973674	-0.10601	0.105303	-0.0243716	0.0152584	0.0636613	0.0427939		-0.0112814	-0.0378387	-0.00603949		1387812_at	Rn.950
1399079_at	1.77872	1.8928	1.67588	1.87933	1.77077	1.66086	1.80522	1.82498	1.89491	1.84661	1.73009	1.69919	1.68282	1.76259	1.75266	1.79396	1.90728	1.8596	1.86673	1.87332	6.76066e-15		-0.0192004	0.0948842	-0.122035	0.0814147	-0.0271446	-0.137055	0.00730294	0.0270616	0.0969961	0.0486975	-0.067824	-0.0987245	-0.115096	-0.0353273	-0.0452592	-0.00395285	0.109363	0.0616812	0.0688114	0.0754063		-0.0139714	-0.0378351	0.0259552		1399079_at	---
1378556_at	1.34145	1.28133	1.27354	1.2514	1.29746	1.41659	1.24606	1.32883	1.34291	1.24552	1.30159	1.26243	1.1712	1.34586	1.31744	1.38201	1.34697	1.41999	1.27343	1.48796	2.6856e-11		0.0247479	-0.0353719	-0.043157	-0.0653024	-0.0192373	0.0998923	-0.0706342	0.0121316	0.0262097	-0.0711768	-0.0151044	-0.0542681	-0.145497	0.0291576	0.000737443	0.0653141	0.0302747	0.103291	-0.0432682	0.171261		0.00499407	-0.0378308	0.012081		1378556_at	Rn.167463
1397389_at	0.464047	0.500222	0.343427	0.491365	0.428505	0.064672	0.440628	0.327034	0.435794	0.520985	0.206612	0.239218	0.411033	0.26126	0.0798291	0.532486	0.369471	0.523452	0.519802	0.350273	0.00243535		0.0885417	0.124716	-0.0320791	0.115859	0.0529993	-0.310834	0.0651219	-0.0484716	0.0602882	0.14548	-0.168894	-0.136288	0.0355273	-0.114246	-0.295677	0.15698	-0.0060351	0.147946	0.144296	-0.025233		-0.0321061	-0.0378198	0.0721624		1397389_at	Rn.203661
1380104_at	2.41082	2.23893	2.05212	2.17671	2.10698	2.3606	2.03466	2.13307	2.34724	1.9465	2.4194	2.17734	2.20851	2.52166	2.38071	2.48861	2.42825	2.47776	2.31564	2.31118	2.90116e-19		0.133984	-0.0379023	-0.224713	-0.10012	-0.169857	0.0837621	-0.242176	-0.143764	0.0704014	-0.33033	0.14257	-0.0994982	-0.0683225	0.244824	0.103871	0.211776	0.151418	0.200929	0.0388021	0.0343434		0.0906633	-0.0377342	0.0145629		1380104_at	Rn.37599
1388413_at	1.33396	1.27869	1.32631	1.32957	1.29232	1.33591	1.31162	1.35809	1.30109	1.30336	1.36557	1.28439	1.25625	1.27681	1.20486	1.48147	1.35495	1.31657	1.46556	1.35914	9.28905e-13		0.00713668	-0.0481312	-0.000515931	0.00274142	-0.0345058	0.00908858	-0.0152094	0.0312692	-0.0257308	-0.023464	0.0387488	-0.0424396	-0.0705755	-0.0500135	-0.121963	0.154648	0.0281219	-0.010254	0.138733	0.0323152		0.00107595	-0.0377276	0.0205346		1388413_at	Rn.14242
1377664_at	0.362277	0.405825	0.257218	0.455275	0.426756	0.521975	0.301812	0.157756	0.446608	0.181536	0.399795	0.269054	0.295184	0.188286	0.328676	0.364573	0.412715	0.675726	0.260376	0.578175	0.000107495		-0.00220319	0.0413451	-0.107262	0.0907954	0.0622758	0.157495	-0.0626679	-0.206724	0.0821279	-0.182944	0.0353148	-0.0954258	-0.0692959	-0.176194	-0.0358038	9.34663e-05	0.0482354	0.311246	-0.104104	0.213695		0.00664069	-0.0377265	0.0492339		1377664_at	Rn.6424
1373152_at	0.816225	0.886191	0.846629	0.879917	0.792648	0.846338	0.912663	0.94175	0.950033	0.781491	0.783413	0.921803	0.886622	0.932808	0.935509	0.849598	0.959786	0.998476	0.980338	1.04394	2.63247e-06		-0.0810844	-0.0111177	-0.0506802	-0.0173925	-0.104661	-0.0509712	0.0153542	0.0444409	0.0527237	-0.115818	-0.113896	0.0244943	-0.010687	0.0354992	0.0382	-0.0477115	0.0624773	0.101167	0.0830288	0.146634		0.0225687	-0.0377227	0.000586329		1373152_at	Rn.137661
1387794_at	1.20855	0.996316	1.16459	1.00296	1.09859	1.28642	1.01986	1.24908	1.24918	1.02451	1.062	1.18911	1.02133	1.03853	1.13567	1.32716	1.12001	1.06506	1.09662	1.26109	0.000196983		0.0777173	-0.134515	0.0337574	-0.127868	-0.0322433	0.155589	-0.110976	0.118244	0.118352	-0.106322	-0.0688334	0.0582755	-0.109505	-0.0922983	0.00484145	0.196327	-0.0108248	-0.0657679	-0.0342085	0.13026		-0.0101966	-0.0377197	-0.0032913		1387794_at	Rn.20051
1389394_at	1.13954	1.20054	0.88405	1.10755	0.996733	1.15993	1.07579	1.04806	1.1747	0.991996	1.06246	1.09365	0.973448	0.955015	0.963932	1.13172	1.06684	1.24349	1.08551	1.12678	2.46722e-08		0.0654511	0.126452	-0.190037	0.0334595	-0.0773546	0.0858415	0.00170577	-0.0260258	0.100613	-0.0820909	-0.0116229	0.0195611	-0.100639	-0.119072	-0.110155	0.0576362	-0.00724301	0.169406	0.0114216	0.0526928		-0.0132417	-0.0377041	0.0180896		1389394_at	Rn.23552
1398965_at	0.718297	0.684077	0.629451	0.649401	0.701015	0.68244	0.597963	0.628659	0.817836	0.644841	0.581707	0.58802	0.555035	0.548889	0.592143	0.731804	0.664013	0.759014	0.677048	0.777436	6.98327e-08		0.0568422	0.0226223	-0.0320037	-0.0120535	0.0395607	0.0209852	-0.0634911	-0.0327959	0.156381	-0.0166133	-0.079747	-0.0734342	-0.106419	-0.112565	-0.0693117	0.0703492	0.00255869	0.0975593	0.015594	0.115982		-0.022626	-0.0376045	0.032141		1398965_at	Rn.198228
1377730_at	0.970655	1.04648	1.19371	1.17201	1.22016	1.34224	1.11214	1.2427	1.23221	1.16634	1.28706	1.21022	1.14336	1.23906	1.31188	1.25567	1.23356	1.30994	1.40731	1.11924	1.57368e-07		-0.240143	-0.164319	-0.0170911	-0.038788	0.00936431	0.131442	-0.0986554	0.0319005	0.0214114	-0.0444566	0.0762657	-0.000580885	-0.0674353	0.0282609	0.101083	0.044877	0.0227619	0.0991466	0.196516	-0.0915601		0.0297954	-0.037586	-0.0260465		1377730_at	Rn.162887
1397540_at	0.731044	0.701129	0.704851	0.607602	0.486665	0.670774	0.51867	0.613472	0.623454	0.651488	0.723185	0.670514	0.784835	0.883259	0.768864	0.927152	0.853553	0.765382	0.789966	0.850719	4.59313e-14		0.014715	-0.0152001	-0.0114783	-0.108727	-0.229664	-0.0455547	-0.197659	-0.102857	-0.0928746	-0.0648414	0.00685628	-0.0458147	0.068506	0.16693	0.0525353	0.210823	0.137224	0.0490526	0.0736373	0.13439		0.079755	-0.0375774	0.0165658		1397540_at	Rn.167715
1368060_at	2.19831	2.15185	1.88936	1.66883	1.72547	2.42141	1.84649	1.83744	2.03713	1.84661	1.99543	1.70389	1.72209	1.80778	1.88846	1.8914	1.9158	2.09987	1.79426	2.02959	3.61561e-06		0.274734	0.228276	-0.0342188	-0.25474	-0.198101	0.497834	-0.0770815	-0.0861349	0.113558	-0.076961	0.0718529	-0.219685	-0.201485	-0.115797	-0.0351149	-0.0321699	-0.00777077	0.176298	-0.129314	0.106019		-0.0504604	-0.037465	0.00779638		1368060_at	Rn.6987
1370245_at	1.35679	1.39222	1.38434	1.37061	1.42449	1.44368	1.37226	1.40778	1.61696	1.34209	1.47009	1.36309	1.32145	1.50611	1.59238	1.42167	1.45628	1.58369	1.51157	1.59867	4.17063e-07		-0.0900176	-0.0545919	-0.0624711	-0.0761998	-0.0223222	-0.00313409	-0.0745467	-0.0390341	0.170152	-0.104726	0.0232807	-0.08372	-0.12536	0.0592981	0.14557	-0.0251419	0.00946736	0.136879	0.0647626	0.151855		0.0261701	-0.0374286	-0.00439758		1370245_at	Rn.1294
1388557_at	-0.158302	-0.16489	0.0789348	-0.136945	-0.145971	0.173249	-0.194065	-0.410611	-0.0338848	-0.0340866	-0.347774	0.155997	-0.447886	-0.0103387	-0.295439	-0.214589	-0.086463	0.00150838	-0.0589201	0.101024	2.20266e-06		-0.046829	-0.0534171	0.190407	-0.0254726	-0.034498	0.284721	-0.0825919	-0.299139	0.0775878	0.0773861	-0.236302	0.267469	-0.336413	0.101134	-0.183967	-0.103116	0.0250096	0.112981	0.0525525	0.212496		-0.0176084	-0.037349	0.0272634		1388557_at	Rn.110562
1390305_at	0.292508	0.303663	0.408125	0.356115	0.442324	0.306254	0.35248	0.433824	0.310548	0.482933	0.393556	0.622117	0.373696	0.465701	0.401954	0.563824	0.389855	0.521657	0.402825	0.705514	9.27992e-06		-0.133966	-0.122811	-0.0183483	-0.0703585	0.0158499	-0.12022	-0.073994	0.00735013	-0.115926	0.0564593	-0.0329174	0.195643	-0.0527775	0.0392276	-0.0245196	0.137351	-0.0366183	0.0951837	-0.0236487	0.279041		0.049751	-0.0373423	0.00399262		1390305_at	Rn.219272
1375813_at	0.209565	0.144253	0.0522426	0.154217	0.0815204	0.0692773	0.0332305	0.147103	0.233057	0.106101	0.188524	0.396696	0.108056	0.172181	0.214122	0.375062	0.247114	0.172733	0.29108	0.374049	2.12678e-05		0.0210555	-0.0442558	-0.136266	-0.0342922	-0.106989	-0.119232	-0.155279	-0.0414057	0.0445476	-0.0824077	1.4787e-05	0.208186	-0.0804535	-0.0163286	0.0256126	0.186553	0.0586046	-0.015776	0.102571	0.18554		0.0587386	-0.0373131	0.0133921		1375813_at	Rn.107308
1378413_at	0.715824	0.654313	0.693665	0.572409	0.496556	0.627123	0.370725	0.643116	0.623775	0.592255	0.681388	0.677113	0.744708	0.834718	0.745338	0.924181	0.841207	0.642578	0.820289	0.868724	2.44461e-17		0.0273237	-0.0341872	0.00516496	-0.116092	-0.191944	-0.0613773	-0.317775	-0.0453847	-0.0647253	-0.0962449	-0.00711248	-0.011387	0.0562075	0.146218	0.0568373	0.235681	0.152707	-0.0459221	0.131789	0.180224		0.0848847	-0.0372696	0.0256163		1378413_at	Rn.146196
1367901_at	1.10088	1.07155	1.15034	1.14492	1.09789	1.20517	1.13501	1.24982	1.17232	1.14679	1.05655	1.18592	1.07876	1.12787	1.18709	1.17018	1.11179	1.12203	1.25263	1.36385	4.38561e-05		-0.0556848	-0.0850216	-0.00622605	-0.0116488	-0.0586754	0.0486018	-0.0215576	0.093249	0.0157527	-0.00977744	-0.100014	0.0293541	-0.0778091	-0.0286948	0.0305243	0.0136124	-0.0447819	-0.0345428	0.0960563	0.207284		-0.0015456	-0.037236	-0.00471562		1367901_at	Rn.3692
1374417_at	0.359254	0.242185	0.560773	0.394876	0.360936	0.32929	0.213338	0.526874	0.479381	0.385224	0.447385	0.512614	0.41366	0.452328	0.482265	0.572797	0.38061	0.539477	0.570826	0.618162	1.29656e-07		-0.082859	-0.199928	0.118661	-0.0472371	-0.0811771	-0.112822	-0.228775	0.0847615	0.0372688	-0.0568888	0.00527229	0.0705014	-0.0284524	0.0102151	0.0401522	0.130684	-0.0615026	0.0973642	0.128714	0.176049		0.0495432	-0.0372252	0.00982788		1374417_at	Rn.198238
1379737_a_at	1.06754	1.07591	0.990357	1.06582	1.02726	1.32968	1.15791	1.00024	1.13199	0.886564	0.87839	1.03893	1.04188	0.987474	1.03058	1.05596	1.1186	1.11602	1.11122	1.10732	2.02444e-05		0.00655837	0.0149245	-0.0706248	0.00484209	-0.0337224	0.268699	0.0969282	-0.0607427	0.0710037	-0.174418	-0.182592	-0.0220534	-0.0190976	-0.0735083	-0.0304043	-0.0050202	0.0576201	0.0550365	0.0502356	0.0463349		-0.0229634	-0.037216	0.00670931		1379737_a_at	Rn.8555
1368608_at	1.48779	1.40116	1.52148	1.33435	1.33555	1.46087	1.45723	1.50774	1.38935	1.5423	1.31585	1.24042	1.28883	1.46575	1.38749	1.41558	1.52335	1.45934	1.28951	1.59505	1.25037e-10		0.0668356	-0.019792	0.100535	-0.0866007	-0.085401	0.0399249	0.0362759	0.0867895	-0.0315973	0.121355	-0.105104	-0.180534	-0.132115	0.0447987	-0.0334589	-0.00536838	0.1024	0.0383936	-0.131437	0.174099		-0.0336458	-0.0372145	0.00983304		1368608_at	Rn.10817
1399102_at	1.27736	1.14707	1.20047	1.21207	1.52284	1.50759	1.18718	1.55025	1.20666	1.21459	1.51846	1.31675	1.18622	1.34665	1.36551	1.45301	1.38342	1.37802	1.47836	1.31853	0.000773497		-0.0611942	-0.191475	-0.138084	-0.126484	0.184291	0.169039	-0.151368	0.211698	-0.131887	-0.123963	0.179909	-0.0218031	-0.152327	0.00809672	0.0269563	0.114456	0.0448747	0.0394663	0.139815	-0.0200165		0.0261141	-0.0371848	-0.00908809		1399102_at	Rn.18664
1380255_at	-0.0927677	0.0150244	-0.0136186	0.00645343	-0.196834	-0.0645065	-0.0941092	0.0143508	0.0102418	-0.0318007	-0.219671	-0.0912203	-0.201712	-0.0515183	-0.163775	-0.0578671	-0.00154055	-0.0478311	-0.0271098	0.0710097	0.000726798		-0.0308276	0.0769645	0.0483214	0.0683935	-0.134893	-0.00256645	-0.0321691	0.0762909	0.0721819	0.0301393	-0.157731	-0.0292802	-0.139772	0.0104218	-0.101835	0.00407292	0.0603995	0.0141089	0.0348303	0.13295		-0.026715	-0.0371049	0.0219129		1380255_at	Rn.25371
1393161_at	-0.0699938	-0.214785	-0.114056	-0.149876	-0.157147	0.0486552	-0.103821	-0.0693382	-0.0844408	-0.0413935	-0.120077	-0.067168	-0.329973	-0.158729	-0.299041	-0.110048	-0.0683905	-0.0785252	-0.191254	-0.0509069	0.000596837		0.0515216	-0.0932699	0.00745941	-0.0283608	-0.0356314	0.170171	0.0176947	0.0521772	0.0370746	0.0801219	0.00143888	0.0543474	-0.208457	-0.0372136	-0.177525	0.011467	0.0531249	0.0429902	-0.0697384	0.0706085		-0.0380044	-0.037078	-0.00460371		1393161_at	Rn.204909
1373983_at	0.400179	0.437153	0.375188	0.391896	0.374306	0.517292	0.400511	0.291173	0.55579	0.284112	0.172234	0.536371	0.222837	0.408281	0.236428	0.29979	0.300896	0.551432	0.463045	0.623961	0.00109425		0.00803541	0.0450097	-0.016956	-0.000247635	-0.0178374	0.125149	0.008367	-0.10097	0.163647	-0.108032	-0.21991	0.144227	-0.169307	0.0161373	-0.155716	-0.0923534	-0.0912481	0.159288	0.0709009	0.231817		-0.0196825	-0.0370669	0.0239506		1373983_at	Rn.79033
1374513_at	0.791917	0.881446	0.595656	0.764332	0.77798	0.995861	0.745366	0.722536	0.924803	0.742361	0.714573	0.775661	0.708838	0.738887	0.751955	0.701993	0.810866	0.99309	0.743123	0.905594	0.000612592		0.00257504	0.092104	-0.193686	-0.0250099	-0.0113616	0.206519	-0.0439757	-0.0668061	0.135461	-0.0469811	-0.074769	-0.0136806	-0.0805039	-0.0504547	-0.0373873	-0.087349	0.021524	0.203748	-0.0462186	0.116252		-0.0155915	-0.0370175	0.00106647		1374513_at	Rn.48701
1398964_at	1.37386	1.54015	1.17217	1.37068	1.29986	1.64121	1.28904	1.23685	1.47126	1.13263	1.44155	1.50691	1.31	1.30006	1.34534	1.32757	1.40571	1.70977	1.30742	1.61986	0.00159789		-0.0162324	0.150055	-0.217928	-0.0194122	-0.0902377	0.251111	-0.101052	-0.153244	0.0811617	-0.257466	0.0514547	0.11681	-0.0800911	-0.0900334	-0.0447502	-0.0625265	0.015619	0.319676	-0.0826778	0.229763		0.0296334	-0.0370143	0.0152928		1398964_at	Rn.18892
1372097_at	0.586196	0.628676	0.542159	0.567118	0.505048	0.583959	0.719475	0.718343	0.67639	0.494796	0.594876	0.678988	0.574306	0.449089	0.614106	0.681113	0.495857	0.542986	0.760094	0.800623	0.00472489		-0.0245136	0.0179664	-0.0685513	-0.0435916	-0.105662	-0.0267512	0.108765	0.107633	0.0656796	-0.115914	-0.0158339	0.068278	-0.0364038	-0.161621	0.00339616	0.0704032	-0.114853	-0.0677239	0.149384	0.189913		-0.0022534	-0.037002	-0.00644111		1372097_at	Rn.3765
1393600_at	0.388446	0.335979	0.20278	0.33859	0.313343	0.366354	0.51685	0.39362	0.346841	0.432393	0.134837	0.0791367	0.0536529	0.110886	0.0698187	0.156705	0.13005	0.257815	0.365118	0.343244	2.25844e-13		0.121623	0.0691559	-0.0640429	0.0717671	0.0465204	0.0995315	0.250027	0.126797	0.0800181	0.16557	-0.131986	-0.187686	-0.21317	-0.155937	-0.197004	-0.110118	-0.136773	-0.00900809	0.0982951	0.0764213		-0.110365	-0.0369869	0.0132677		1393600_at	Rn.16421
1370895_at	0.478453	0.477723	0.420784	0.387499	0.300335	0.516521	0.456812	0.506653	0.605698	0.458831	0.317819	0.584637	0.413896	0.504904	0.576948	0.526278	0.469177	0.499074	0.526811	0.606695	8.8963e-06		-0.00332491	-0.00405442	-0.0609936	-0.0942786	-0.181442	0.0347441	-0.0249655	0.0248758	0.123921	-0.0229467	-0.163958	0.10286	-0.0678814	0.0231263	0.0951708	0.0445004	-0.0126006	0.0172967	0.0450339	0.124918		0.00953325	-0.0369713	-0.0197888		1370895_at	Rn.2875
1383181_at	0.505857	0.516728	0.602507	0.519836	0.466886	0.781665	0.486228	0.462136	0.648491	0.566774	0.522051	0.624276	0.57891	0.460076	0.506031	0.532259	0.571976	0.63959	0.6149	0.712889	0.00110422		-0.0601464	-0.0492757	0.0365033	-0.0461671	-0.0991171	0.215662	-0.0797749	-0.103867	0.0824876	0.000770879	-0.0439523	0.0582722	0.0129072	-0.105928	-0.0599728	-0.0337446	0.00597279	0.0735869	0.0488965	0.146886		-0.000193226	-0.0369545	-0.00439799		1383181_at	Rn.16186
1384389_at	0.627266	0.695138	0.531058	0.490669	0.530414	0.652827	0.685398	0.820803	0.669783	0.840497	0.603868	0.598878	0.605936	0.66153	0.64071	0.746509	0.511385	0.552305	0.712727	0.744721	5.90241e-07		-0.0188551	0.049017	-0.115063	-0.155452	-0.115707	0.00670609	0.0392765	0.174682	0.0236615	0.194376	-0.0422528	-0.0472432	-0.0401856	0.0154093	-0.00541119	0.100388	-0.134736	-0.093816	0.0666057	0.0986003		-0.0223861	-0.0369186	-0.0385387		1384389_at	Rn.26706
1371703_at	0.480989	0.480338	0.373826	0.439371	0.313618	0.455642	0.477697	0.490917	0.59542	0.423248	0.386744	0.52911	0.437419	0.440887	0.406451	0.524255	0.401763	0.456478	0.60834	0.568842	0.000230366		0.0164207	0.0157706	-0.0907416	-0.0251965	-0.15095	-0.00892542	0.0131296	0.0263489	0.130853	-0.0413199	-0.0778235	0.0645421	-0.0271486	-0.0236807	-0.0581168	0.059687	-0.0628049	-0.0080901	0.143772	0.104274		0.000861212	-0.0368957	-0.00658141		1371703_at	Rn.112831
1372920_at	1.19271	1.15332	1.09238	1.05021	0.987116	1.14185	0.961945	1.2366	1.05684	0.987525	1.20718	1.20705	1.17675	1.25719	1.15936	1.47625	1.11914	1.22375	1.28747	1.25145	6.70556e-11		0.0314046	-0.00798572	-0.0689266	-0.111098	-0.174188	-0.0194516	-0.19936	0.0752981	-0.104462	-0.17378	0.0458716	0.0457425	0.0154442	0.0958883	-0.00194617	0.314949	-0.0421673	0.0624472	0.12617	0.0901495		0.0691081	-0.0368672	0.0135631		1372920_at	Rn.153570
1369502_a_at	2.34509	2.51087	2.1443	2.28032	2.20573	2.43605	2.3238	2.29094	2.41624	2.13454	2.32267	2.21789	2.18941	2.30901	2.33946	2.37506	2.37405	2.54639	2.28248	2.32922	1.82987e-06		0.0264105	0.192196	-0.174376	-0.038358	-0.112947	0.117375	0.00512763	-0.0277392	0.0975636	-0.184137	0.00399622	-0.10079	-0.129265	-0.00966402	0.0207864	0.0563854	0.0553776	0.227715	-0.0361978	0.0105401		0.000963038	-0.036859	0.014234		1369502_a_at	Rn.67070
1368245_at	1.95976	2.41251	2.36297	2.3298	2.22102	2.47546	2.3937	2.35795	2.54485	2.37091	2.708	2.58953	2.51883	2.43344	2.06026	2.42299	2.57362	2.47083	2.32349	2.34407	1.73724e-09		-0.433939	0.0188152	-0.0307297	-0.0639047	-0.172679	0.0817599	-2.74085e-06	-0.0357497	0.151146	-0.0227897	0.314301	0.195826	0.125134	0.0397428	-0.333438	0.0292892	0.179923	0.077132	-0.0702106	-0.0496259		0.0374612	-0.0368122	-0.0603876		1368245_at	Rn.11110
1367865_at	0.218124	0.465724	0.462836	0.466312	0.378549	0.326279	0.23636	0.398518	0.503055	0.271138	0.29876	0.391761	0.357423	0.136378	0.486135	0.35128	0.479228	0.499163	0.49221	0.589497	6.67056e-06		-0.172312	0.0752877	0.072399	0.0758759	-0.0118874	-0.0641571	-0.154077	0.00808137	0.112618	-0.119298	-0.0916768	0.00132475	-0.0330134	-0.254058	0.0956979	-0.0391562	0.0887914	0.108726	0.101774	0.199061		0.0116368	-0.0367551	0.0436074		1367865_at	Rn.27366
1369902_at	0.359747	0.284423	0.381131	0.184183	0.457179	0.299322	0.33462	0.430812	0.264377	0.385276	0.373403	0.54389	0.308408	0.379964	0.366088	0.380941	0.374861	0.652759	0.366032	0.585024	1.43202e-05		-0.0258752	-0.101199	-0.00449136	-0.201439	0.0715571	-0.0862996	-0.0510023	0.0451896	-0.121245	-0.000345788	-0.0122191	0.158268	-0.0772142	-0.00565832	-0.0195341	-0.00468043	-0.0107612	0.267137	-0.0195895	0.199402		0.0398711	-0.0366645	0.00934243		1369902_at	Rn.213264
1390281_a_at	0.61618	0.777225	0.76751	0.611658	0.669886	0.600371	0.651158	0.751593	0.625538	0.707006	0.620816	0.724711	0.611647	0.671208	0.680335	0.707157	0.716771	0.799834	0.811227	0.887385	1.21067e-07		-0.0842808	0.076764	0.0670492	-0.0888024	-0.0305748	-0.10009	-0.0493032	0.0511323	-0.074923	0.00654516	-0.0796449	0.0242502	-0.0888133	-0.0292526	-0.020126	0.00669614	0.0163099	0.0993731	0.110766	0.186925		0.0156022	-0.0366474	0.0294344		1390281_a_at	Rn.25373
1381635_at	0.490464	0.62348	0.637267	0.737897	0.65733	0.48831	0.669267	0.745254	0.692016	0.831408	0.694617	0.477268	0.645084	0.777356	0.740779	0.786472	0.747487	0.68655	0.687654	0.777546	0.000387581		-0.189211	-0.0561956	-0.0424083	0.0582214	-0.0223455	-0.191366	-0.0104084	0.0655791	0.0123404	0.151733	0.0149417	-0.202408	-0.0345913	0.0976807	0.0611036	0.106797	0.0678117	0.00687486	0.00797896	0.0978708		0.0126352	-0.0365549	-0.00349834		1381635_at	Rn.210986
1392692_at	0.338868	0.342001	0.0969162	0.327877	0.349641	0.384204	0.281761	0.307715	0.449932	0.240216	0.190387	0.247451	0.155918	0.12152	0.247486	0.222989	0.32072	0.425448	0.304256	0.331741	0.000703542		0.0545155	0.0576483	-0.187436	0.0435251	0.0652888	0.0998518	-0.00259099	0.023363	0.16558	-0.0441369	-0.0939653	-0.0369013	-0.128435	-0.162832	-0.0368662	-0.0613635	0.0363678	0.141095	0.0199035	0.0473888		-0.0378337	-0.0365526	0.0165188		1392692_at	Rn.170398
1389405_at	0.278416	0.374134	0.169327	0.320489	0.273947	0.400048	0.185797	0.277952	0.366428	0.231955	0.310259	0.356531	0.18526	0.12318	0.169448	0.257467	0.230764	0.467628	0.274332	0.526591	0.000585402		-0.0105821	0.0851363	-0.119671	0.0314917	-0.015051	0.111051	-0.1032	-0.0110461	0.0774304	-0.0570423	0.0212617	0.0675331	-0.103738	-0.165818	-0.11955	-0.0315304	-0.0582336	0.17863	-0.0146655	0.237593		-0.00738075	-0.0365013	0.0223245		1389405_at	Rn.165698
1384392_at	0.23521	-0.0832776	0.226194	0.0994755	0.165888	0.197444	-0.346426	0.0354581	0.0531538	0.0896878	0.38111	0.136272	0.0650254	0.332288	0.428554	0.560428	0.42167	0.420485	0.435602	-0.03244	6.60397e-09		0.0441204	-0.274368	0.0351036	-0.0916146	-0.0252022	0.00635354	-0.537516	-0.155632	-0.137936	-0.101402	0.190019	-0.0548179	-0.126065	0.141198	0.237464	0.369338	0.23058	0.229395	0.244512	-0.22353		0.122439	-0.0364794	0.0442987		1384392_at	Rn.19898
1390378_at	1.20492	1.20667	1.11639	1.17017	1.26122	1.41627	1.14087	1.29792	1.10654	0.945421	1.2609	1.13057	1.06507	1.06651	1.1861	1.26941	1.15717	1.32096	1.28553	1.31303	5.75959e-05		0.0088368	0.0105894	-0.0796905	-0.0259105	0.0651379	0.220188	-0.055212	0.101837	-0.0895409	-0.250661	0.0648192	-0.0655158	-0.131008	-0.129575	-0.00998391	0.073333	-0.0389169	0.124875	0.0894456	0.116953		0.00179557	-0.0364192	0.0283166		1390378_at	---
1383239_at	-0.151443	0.248197	0.0333834	0.219808	0.180445	0.10203	0.156863	0.0230111	0.218947	0.210786	0.0455479	0.135565	-0.0249736	0.177445	0.179588	0.094601	0.222986	0.191792	0.17651	0.291115	0.00274714		-0.288053	0.111587	-0.103227	0.083198	0.0438347	-0.0345799	0.0202523	-0.113599	0.0823372	0.0741759	-0.0910623	-0.00104482	-0.161584	0.0408351	0.0429782	-0.0420092	0.0863754	0.0551817	0.0398999	0.154504		0.00316451	-0.0364181	0.00758941		1383239_at	Rn.56971
1390266_at	0.541509	0.700966	0.506188	0.498278	0.390909	0.575093	0.559637	0.640644	0.686978	0.52218	0.446342	0.681507	0.443372	0.437395	0.512293	0.490641	0.485904	0.651474	0.610412	0.727069	1.46606e-05		-0.0139305	0.145527	-0.0492521	-0.0571621	-0.16453	0.0196535	0.00419746	0.0852043	0.131538	-0.0332596	-0.109097	0.126068	-0.112067	-0.118045	-0.0431465	-0.0647983	-0.0695357	0.0960345	0.0549728	0.171629		-0.0175962	-0.0363936	-0.00116038		1390266_at	---
1383271_at	0.0167972	0.0321762	-0.0172973	0.0775139	0.154782	0.052955	0.0580898	0.00559495	0.103147	0.0254474	-0.0434359	-0.169377	0.0494703	0.065838	0.0798291	0.103685	0.141455	0.178293	0.0336299	0.161326	0.00233957		-0.0386988	-0.0233198	-0.0727933	0.0220179	0.0992861	-0.00254102	0.00259384	-0.049901	0.0476515	-0.0300486	-0.0989319	-0.224873	-0.00602563	0.010342	0.0243331	0.048189	0.0859586	0.122797	-0.0218661	0.10583		-0.00338575	-0.0363198	0.0267393		1383271_at	Rn.30179
1372356_at	-0.179623	-0.232566	-0.131054	-0.145801	-0.110353	-0.14437	-0.143581	-0.305653	-0.257678	-0.0548063	-0.0729431	-0.229122	-0.215733	-0.0126682	0.0471255	0.0269794	-0.108521	-0.101165	-0.0944157	0.22472	0.000149932		-0.0675615	-0.120504	-0.018993	-0.0337395	0.00170815	-0.032309	-0.0315192	-0.193591	-0.145617	0.0572552	0.0391183	-0.117061	-0.103671	0.0993933	0.159187	0.139041	0.00354001	0.0108969	0.0176458	0.336781		0.0522655	-0.0361936	0.019093		1372356_at	Rn.48329
1367553_x_at	2.75604	2.75939	2.68039	2.67519	2.56842	2.77408	2.78526	2.74197	2.52643	2.6924	2.74416	2.72799	2.58905	2.45179	2.59266	2.78867	2.81509	2.77315	2.61425	2.7342	8.76344e-07		0.0665152	0.0698603	-0.00913475	-0.0143403	-0.121104	0.0845471	0.0957271	0.0524411	-0.163101	0.00287029	0.0546363	0.0384575	-0.100479	-0.237738	-0.0968682	0.0991409	0.125563	0.0836169	-0.075278	0.0446673		-0.0152851	-0.0361827	0.0212413		1367553_x_at	Rn.202945
1369955_at	0.749425	0.758229	0.674879	0.780444	0.620656	0.783496	0.876007	0.855093	0.714826	0.758973	0.740617	0.808516	0.680795	0.706034	0.74453	0.789153	0.816417	0.644722	0.874744	0.892935	4.85786e-05		-0.014099	-0.00529589	-0.0886452	0.0169192	-0.142868	0.0199716	0.112482	0.0915684	-0.0486988	-0.00455142	-0.0229076	0.0449918	-0.0827297	-0.057491	-0.0189949	0.0256289	0.0528922	-0.118803	0.11122	0.12941		-0.00457543	-0.0361826	-0.00992313		1369955_at	Rn.117
1394484_at	0.10028	0.0300417	0.146767	0.219124	0.104313	0.313837	0.166083	0.10721	0.236596	0.236788	0.127059	0.108536	0.118463	0.103461	0.128827	0.109276	0.196082	0.231557	0.0279792	0.382167	0.000884533		-0.0594425	-0.129681	-0.0129553	0.0594016	-0.055409	0.154114	0.00636092	-0.0525127	0.0768737	0.0770655	-0.0326638	-0.0511865	-0.0412593	-0.0562614	-0.0308949	-0.0504462	0.0363599	0.0718347	-0.131743	0.222445		-0.017912	-0.0361187	-0.0111285		1394484_at	Rn.155768
1373313_at	1.93767	1.98832	1.81839	2.05277	1.89753	1.98226	1.94042	1.96034	2.00367	1.96195	1.96066	1.63034	1.85043	1.84168	1.86858	2.00614	1.95708	1.99733	2.06177	1.80443	1.21021e-11		0.011585	0.062231	-0.107695	0.126685	-0.0285621	0.0561702	0.0143281	0.0342492	0.0775805	0.0358604	0.0345738	-0.295746	-0.0756614	-0.0844073	-0.057506	0.0800527	0.030989	0.0712449	0.135687	-0.121659		-0.038045	-0.036118	0.0210425		1373313_at	Rn.20802
1371827_at	1.23764	1.13034	1.18416	1.27145	1.33157	1.18838	1.30331	1.37241	1.16961	1.44057	1.26888	1.01411	1.2489	1.26937	1.21522	1.27672	1.35967	1.23661	1.33037	1.27175	0.000113384		-0.0184083	-0.125712	-0.0718949	0.0153988	0.0755207	-0.0676764	0.0472595	0.11636	-0.0864457	0.184518	0.0128251	-0.241944	-0.0071478	0.013323	-0.0408362	0.0206652	0.103616	-0.0194368	0.0743205	0.0156958		-0.0174309	-0.0361049	0.00100433		1371827_at	Rn.162486
1368378_at	2.12728	2.12831	2.07525	2.00234	1.9943	1.99465	2.08688	2.13274	2.00657	1.99267	2.20027	2.19375	2.04973	2.24611	2.07592	2.27869	2.19806	2.18031	2.25384	2.23911	9.23881e-22		0.00444292	0.00547269	-0.0475869	-0.120505	-0.128537	-0.128191	-0.0359568	0.00989769	-0.116265	-0.130167	0.077429	0.0709131	-0.0731124	0.123269	-0.0469153	0.155854	0.0752181	0.0574675	0.131003	0.11627		0.062798	-0.0360974	0.0167815		1368378_at	Rn.2328
1372736_at	0.938104	0.984937	0.793946	0.792606	0.90082	0.792742	0.818026	0.950822	0.947376	0.83481	0.717734	0.953922	0.673571	0.901215	0.832691	0.922206	0.906035	0.988236	0.861385	1.07013	5.62037e-08		0.0590387	0.105871	-0.0851201	-0.0864602	0.0217545	-0.0863242	-0.0610393	0.0717566	0.0683108	-0.0442559	-0.161331	0.0748566	-0.205495	0.0221491	-0.0463748	0.0431405	0.0269692	0.10917	-0.0176805	0.191063		-0.00393943	-0.0360799	0.0309043		1372736_at	Rn.34559
1367854_at	2.55626	2.58382	2.33766	2.45706	2.40749	2.55548	2.59779	2.62594	2.43725	2.63641	1.90852	2.12089	1.8694	2.09198	1.74882	2.29569	2.05212	2.26378	2.2778	2.20649	7.05595e-57		0.254731	0.282285	0.0361252	0.155523	0.105954	0.253947	0.296257	0.324411	0.13572	0.334877	-0.393015	-0.180639	-0.432129	-0.209555	-0.552712	-0.00584699	-0.249409	-0.0377544	-0.023728	-0.0950421		-0.23413	-0.0360707	0.043584		1367854_at	Rn.29771
1368128_at	0.2034	0.0201101	0.0109179	0.0902845	-0.0342239	0.162075	0.0686509	0.0922265	0.0759436	0.111296	-0.0426635	0.11054	0.0338957	0.190483	0.0973677	0.239097	-0.0326873	0.0956578	0.165975	0.321009	0.000123405		0.104432	-0.0788576	-0.0880498	-0.00868326	-0.133192	0.0631075	-0.0303168	-0.00674127	-0.0230242	0.0123285	-0.141631	0.0115718	-0.065072	0.0915158	-0.00160005	0.14013	-0.131655	-0.00330989	0.0670069	0.222041		0.00959947	-0.0360436	0.00222913		1368128_at	Rn.11346
1372646_at	-0.123733	-0.145648	-0.261914	-0.331716	-0.316849	-0.368052	-0.180621	-0.337283	-0.0204957	0.00528627	-0.307039	-0.0822966	-0.162009	-0.232331	0.00244352	-0.0901308	-0.22347	-0.227826	-0.150068	0.171397	0.00332381		0.0453849	0.0234695	-0.0927961	-0.162598	-0.147731	-0.198934	-0.0115031	-0.168165	0.148622	0.174404	-0.137922	0.0868211	0.00710912	-0.0632129	0.171561	0.0789869	-0.0543521	-0.0587088	0.0190497	0.340514		0.0296764	-0.0360218	-0.00841755		1372646_at	Rn.16593
1370301_at	0.428749	0.33602	0.403309	0.503751	0.359127	0.495541	0.475101	0.499317	0.47116	0.464297	0.399393	0.400089	0.478632	0.396123	0.569535	0.528533	0.489178	0.473828	0.547142	0.505193	2.02703e-06		-0.0324523	-0.125181	-0.057892	0.0425502	-0.102074	0.0343403	0.0139001	0.0381161	0.00995921	0.00309573	-0.0618079	-0.0611115	0.0174308	-0.0650777	0.108334	0.0673326	0.0279767	0.012627	0.0859415	0.0439925		0.00714875	-0.036003	-0.0106104		1370301_at	Rn.6422
1368050_at	0.233164	0.478617	0.363157	0.348592	0.26361	0.363463	0.246102	0.358255	0.334983	0.288347	0.343232	0.396405	0.105537	0.345017	0.276651	0.380887	0.253677	0.513597	0.306459	0.646634	0.00022717		-0.109155	0.136297	0.0208379	0.00627262	-0.0787097	0.0211441	-0.0962176	0.0159356	-0.00733656	-0.0539727	0.000912861	0.0540861	-0.236783	0.00269742	-0.0656685	0.0385682	-0.0886425	0.171278	-0.0358599	0.304315		0.00735075	-0.0359922	0.0303145		1368050_at	Rn.12962
1370057_at	1.50621	1.55024	1.64451	1.57742	1.44452	1.64692	1.63281	1.86211	1.7517	1.87072	1.55302	1.45198	1.53064	1.40809	1.4886	1.55527	1.5815	1.47534	1.5865	1.4968	6.2654e-37		-0.074533	-0.0305096	0.0637672	-0.00332248	-0.136221	0.0661767	0.0520667	0.28136	0.170954	0.289971	-0.0277241	-0.128769	-0.0501084	-0.172658	-0.0921415	-0.0254725	0.000753858	-0.105404	0.00575871	-0.0839443		-0.0848297	-0.035962	-0.0435754		1370057_at	Rn.108075
1388344_at	0.527243	0.604985	0.529371	0.69413	0.601078	0.636811	0.640538	0.587846	0.789633	0.621988	0.535114	0.785832	0.557973	0.59792	0.620068	0.643997	0.602676	0.747931	0.712771	0.736049	3.83342e-06		-0.111455	-0.0337124	-0.109326	0.0554325	-0.0376199	-0.00188672	0.00184054	-0.050852	0.150935	-0.0167094	-0.103584	0.147135	-0.0807248	-0.0407777	-0.0186298	0.00529915	-0.0360215	0.109234	0.0740729	0.0973515		0.00527949	-0.0359229	-0.00540826		1388344_at	Rn.1506
1381857_at	0.442374	0.378002	0.284025	0.296887	0.337358	0.613332	0.323305	0.302903	0.470503	0.263392	0.297328	0.0182654	0.302715	0.214649	0.313118	0.302217	0.329245	0.412021	0.324459	0.441122	0.0046922		0.109013	0.0446409	-0.0493355	-0.0364742	0.00399698	0.279971	-0.0100558	-0.0304578	0.137142	-0.0699693	-0.0360332	-0.315096	-0.0306455	-0.118712	-0.0202435	-0.0311436	-0.00411553	0.0786601	-0.00890167	0.107761		-0.0483655	-0.035896	0.0166749		1381857_at	Rn.12223
1378243_at	0.214922	0.131251	0.172225	0.0909549	0.145581	0.23141	0.258437	0.218055	0.220997	0.19193	0.20269	0.280885	0.120251	0.23638	0.215115	0.204647	0.270116	0.270194	0.223969	0.353216	0.000346626		0.00226112	-0.0814099	-0.0404365	-0.121706	-0.0670806	0.0187485	0.0457757	0.0053943	0.00833542	-0.0207317	-0.00997156	0.068224	-0.0924106	0.0237185	0.00245344	-0.00801378	0.0574544	0.0575325	0.0113079	0.140555		0.0149136	-0.0358646	-0.0120805		1378243_at	Rn.8102
1382298_at	0.370489	0.295554	0.191644	0.39167	0.244227	0.219399	0.35723	0.259504	0.314632	0.31298	0.192031	0.169536	0.242707	0.182526	0.268987	0.318322	0.40048	0.257142	0.355166	0.419252	7.58945e-06		0.0823147	0.00737986	-0.0965303	0.103496	-0.0439466	-0.0687753	0.0690563	-0.02867	0.0264584	0.0248058	-0.096143	-0.118638	-0.0454668	-0.105647	-0.0191866	0.0301484	0.112307	-0.031032	0.0669921	0.131078		-0.0155829	-0.0358619	0.0307386		1382298_at	Rn.40234
1383845_at	1.31276	1.28931	1.16482	1.18245	1.21176	1.26753	1.2309	1.34124	1.19096	1.05313	1.27556	1.12539	1.06215	1.10023	1.16419	1.3258	1.22505	1.37476	1.24078	1.27044	2.28938e-08		0.0922947	0.0688463	-0.0556371	-0.0380153	-0.00869564	0.0470713	0.0104389	0.120778	-0.0295016	-0.167334	0.0550989	-0.095068	-0.158309	-0.120232	-0.0562695	0.105344	0.00458994	0.154302	0.0203199	0.0499792		-0.0116365	-0.0358446	0.033786		1383845_at	---
1382283_at	0.369765	0.326617	0.347952	0.335981	0.266533	0.335764	0.421846	0.401927	0.378761	0.337735	0.288585	0.423977	0.405134	0.307993	0.238471	0.430035	0.386796	0.360602	0.419671	0.491147	3.31907e-05		0.00600065	-0.037148	-0.0158123	-0.0277833	-0.0972318	-0.0280001	0.0580816	0.0381623	0.014996	-0.0260295	-0.0751798	0.0602128	0.0413691	-0.0557714	-0.125294	0.06627	0.023031	-0.00316241	0.0559063	0.127383		0.00202345	-0.035759	0.00328632		1382283_at	Rn.7914
1388850_at	1.08297	1.28867	0.983996	1.25558	0.94058	1.67041	1.04373	0.887886	1.07552	0.931143	1.07035	1.15652	0.927828	0.810988	0.649528	0.982152	1.03341	1.32167	1.07402	1.06201	1.87054e-06		0.020526	0.226223	-0.0784525	0.193134	-0.121868	0.607959	-0.0187216	-0.174562	0.013072	-0.131305	0.00790123	0.0940734	-0.13462	-0.25146	-0.41292	-0.0802961	-0.0290391	0.259223	0.0115743	-0.000441532		-0.0631438	-0.0357543	0.0361235		1388850_at	Rn.119867
1379546_at	0.371029	0.458813	0.303185	0.404233	0.463846	0.424119	0.52968	0.467023	0.392872	0.466136	0.168402	0.306844	0.377027	0.348869	0.324835	0.436146	0.376718	0.351022	0.504782	0.456661	5.72549e-10		-0.0255829	0.0622013	-0.0934273	0.00762075	0.0672342	0.0275071	0.133068	0.0704114	-0.00374042	0.0695237	-0.22821	-0.0897681	-0.0195853	-0.0477432	-0.0717773	0.0395337	-0.0198944	-0.0455902	0.10817	0.0600486		-0.0421478	-0.0357391	0.0110416		1379546_at	---
1392664_at	0.788299	0.759328	0.920786	0.867728	0.974424	0.827474	0.91857	0.912456	0.993756	0.94798	0.728904	0.895706	0.978149	0.890542	0.992571	0.837884	0.960574	1.0143	1.06611	0.947723	0.000833576		-0.122864	-0.151835	0.00962303	-0.0434345	0.0632611	-0.0836889	0.00740698	0.00129376	0.0825934	0.0368174	-0.182259	-0.0154569	0.0669862	-0.0206205	0.0814083	-0.0732786	0.0494116	0.103133	0.154943	0.0365601		0.0103792	-0.0357379	-0.00428347		1392664_at	Rn.87119
1375924_at	0.76559	0.826232	0.8366	0.771157	0.787397	0.981358	0.799287	0.937172	0.878694	0.852839	0.707263	0.796061	0.686742	0.753627	0.844471	0.910728	0.683925	0.901544	0.780967	0.937245	4.87284e-10		-0.0563554	0.00428659	0.0146554	-0.0507883	-0.0345479	0.159413	-0.0226576	0.115227	0.0567488	0.030894	-0.114682	-0.025884	-0.135203	-0.0683179	0.0225264	0.0887835	-0.13802	0.0795992	-0.0409781	0.1153		-0.0334497	-0.0357018	-0.0073632		1375924_at	---
1380062_at	1.61413	1.63747	1.4878	1.429	1.4744	1.62163	1.45176	1.55488	1.55762	1.42289	1.70169	1.7572	1.47089	1.50633	1.65254	1.74995	1.52653	1.71448	1.66475	1.78041	9.55645e-10		0.0253163	0.0486485	-0.101017	-0.159821	-0.114418	0.0328141	-0.137062	-0.0339359	-0.031199	-0.165931	0.112872	0.168383	-0.117926	-0.0824833	0.0637184	0.161137	-0.0622823	0.125658	0.0759349	0.191592		0.0571409	-0.0356926	0.0110945		1380062_at	Rn.49269
1368022_at	0.388516	0.447454	0.41447	0.305739	0.352115	0.346586	0.46341	0.490702	0.384321	0.46985	0.318958	0.369615	0.284125	0.296335	0.341746	0.437106	0.416386	0.390975	0.51378	0.392212	5.28699e-07		-0.0027043	0.0562335	0.0232496	-0.0854813	-0.0391053	-0.0446345	0.0721895	0.0994821	-0.00689868	0.0786301	-0.0722618	-0.0216049	-0.107095	-0.0948855	-0.049474	0.0458863	0.0251659	-0.000244591	0.12256	0.000992328		-0.0251825	-0.0356443	0.00913779		1368022_at	Rn.42902
1372000_at	1.4678	0.923271	1.10049	1.04057	0.811873	1.32979	1.17978	1.17837	1.11003	0.807336	0.8066	1.13872	1.06115	1.12889	1.03541	1.26641	1.00575	1.29462	0.899326	1.1903	0.00367706		0.378974	-0.165553	0.0116629	-0.0482503	-0.276951	0.240966	0.0909578	0.089545	0.021204	-0.281489	-0.282224	0.0498942	-0.0276735	0.0400614	-0.0534105	0.17759	-0.0830788	0.205795	-0.189498	0.101477		-0.016113	-0.0356301	0.00536413		1372000_at	Rn.3889
1391448_at	0.57582	0.51362	0.495938	0.484852	0.480858	0.494191	0.503519	0.521714	0.552638	0.508809	0.607843	0.727366	0.524761	0.56254	0.492444	0.713891	0.554312	0.6101	0.631082	0.761029	2.99635e-12		0.0099536	-0.0522459	-0.0699285	-0.0810147	-0.0850085	-0.0716757	-0.062347	-0.0441524	-0.0132282	-0.0570571	0.0419764	0.161499	-0.0411053	-0.00332612	-0.073422	0.148025	-0.0115541	0.044234	0.0652157	0.195162		0.045505	-0.0355681	0.00863592		1391448_at	Rn.54364
1372911_at	0.688118	0.571297	0.636423	0.851768	0.734076	0.615571	0.833951	0.712138	0.769726	0.778513	0.576234	0.41613	0.49847	0.38141	0.459684	0.618778	0.725695	0.505845	0.707695	0.652126	7.73499e-20		0.0514354	-0.0653854	-0.000259181	0.215085	0.0973938	-0.0211116	0.197269	0.0754561	0.133044	0.141831	-0.0604482	-0.220552	-0.138212	-0.255273	-0.176998	-0.0179045	0.089013	-0.130838	0.0710121	0.0154439		-0.0937638	-0.0355223	0.0294187		1372911_at	Rn.27185
1392044_at	0.896752	0.825426	0.636935	0.743613	0.743604	0.840134	0.640448	0.780531	0.877063	0.709448	0.960907	0.566182	0.666454	0.692651	0.745114	0.931367	0.758018	0.949347	0.733481	0.850592	0.000117985		0.119349	0.0480223	-0.140468	-0.0337906	-0.0337997	0.0627307	-0.136955	0.00312788	0.0996599	-0.0679555	0.183504	-0.211221	-0.110949	-0.0847525	-0.0322897	0.153963	-0.0193849	0.171943	-0.0439226	0.0731888		0.000154617	-0.0355187	0.0234921		1392044_at	Rn.146484
1372580_at	0.199825	0.0535039	0.232316	0.164608	0.144525	0.0389693	0.233589	0.0995452	0.114424	0.184396	0.0382869	-0.0227051	0.110866	0.0695707	0.0586533	0.195293	0.207911	0.0146761	0.294006	0.30505	0.000100756		0.0629601	-0.0833615	0.0954504	0.0277426	0.00765909	-0.0978961	0.0967233	-0.0373202	-0.0224416	0.0475303	-0.0985785	-0.159571	-0.025999	-0.0672947	-0.0782121	0.0584276	0.0710453	-0.122189	0.15714	0.168184		-0.0170215	-0.0354895	0.0390752		1372580_at	Rn.90117
1379717_at	1.39581	1.41147	1.1493	1.26541	1.32075	1.33473	1.30623	1.29198	1.44014	1.36165	1.26316	1.21635	1.09364	1.27332	1.21635	1.39289	1.3038	1.36798	1.27028	1.35546	6.93243e-09		0.0942784	0.109936	-0.152231	-0.0361276	0.019214	0.0331986	0.00469155	-0.00955721	0.138608	0.060115	-0.038377	-0.0851848	-0.207892	-0.0282161	-0.0851863	0.0913511	0.00226849	0.0664414	-0.0312523	0.0539224		-0.0360941	-0.0354573	0.0167546		1379717_at	Rn.36147
1368614_at	0.778253	0.828025	0.802361	0.849499	0.748813	0.777508	0.82716	0.728859	0.820298	0.871386	0.695613	0.666016	0.725153	0.674741	0.599598	0.755267	0.831756	0.811112	0.790969	0.925078	1.32903e-14		0.00287968	0.0526521	0.0269879	0.0741258	-0.0265599	0.00213462	0.0517868	-0.0465142	0.0449243	0.096013	-0.0797599	-0.109357	-0.0502203	-0.100632	-0.175776	-0.0201068	0.0563825	0.0357391	0.0155955	0.149704		-0.03652	-0.0354311	0.0319894		1368614_at	Rn.144656
1367902_at	0.721352	0.667874	0.608035	0.533534	0.610125	0.893432	0.669795	0.588532	0.732031	0.660265	0.658532	0.805078	0.613753	0.643064	0.689679	0.786556	0.698414	0.778033	0.630517	0.77576	2.92854e-05		0.0331342	-0.0203444	-0.0801828	-0.154684	-0.0780931	0.205214	-0.0184231	-0.0996861	0.0438129	-0.0279529	-0.0296856	0.11686	-0.0744649	-0.0451542	0.00146125	0.0983383	0.0101958	0.0898146	-0.0577014	0.0875423		0.00928458	-0.0353871	-0.0141029		1367902_at	Rn.892
1393917_at	0.373452	0.270154	0.297794	0.313226	0.325239	0.404388	0.381632	0.359773	0.586146	0.213882	0.38874	0.365647	0.205639	0.348932	0.363268	0.483841	0.212617	0.29846	0.460616	0.558093	0.00162162		0.0128749	-0.0904234	-0.0627827	-0.0473509	-0.0353378	0.0438113	0.0210555	-0.000804296	0.225569	-0.146695	0.0281634	0.00507045	-0.154937	-0.0116453	0.00269091	0.123264	-0.14796	-0.0621169	0.100039	0.197516		-0.00239937	-0.0353827	-0.00767024		1393917_at	Rn.220171
1390662_at	0.0469568	0.157932	-4.89681e-05	0.270995	0.218388	0.099235	0.24719	0.0472851	0.101948	0.126964	0.0311731	0.100083	-0.00467487	0.0216505	0.175711	0.123408	0.00522338	0.155115	0.242931	0.472256	0.000537784		-0.0850292	0.0259456	-0.132035	0.139009	0.0864019	-0.032751	0.115204	-0.0847009	-0.0300383	-0.00502198	-0.100813	-0.0319035	-0.136661	-0.110336	0.0437254	-0.00857758	-0.126763	0.0231294	0.110945	0.34027		-0.00714529	-0.0353186	0.0317069		1390662_at	Rn.202658
1373937_at	1.05528	1.27704	1.05499	1.1411	1.23075	1.08846	1.12053	1.21738	1.26686	1.12868	1.0791	1.13871	0.979487	1.17802	1.08623	1.20534	1.17888	1.31457	1.20671	1.1547	8.9063e-10		-0.099858	0.1219	-0.100155	-0.0140378	0.0756051	-0.0666773	-0.0346152	0.0622345	0.111716	-0.0264578	-0.0760381	-0.0164305	-0.175655	0.0228769	-0.0689096	0.0502031	0.023739	0.159431	0.0515696	-0.000440419		-0.0114179	-0.0352624	0.0211338		1373937_at	Rn.17744
1397268_at	0.562036	0.388621	0.585624	0.639159	0.619846	0.537227	0.499603	0.643778	0.587655	0.507445	0.677141	0.752161	0.611575	0.683889	0.703289	0.73537	0.665296	0.611885	0.79954	0.877286	1.28099e-14		-0.0723852	-0.2458	-0.0487973	0.00473796	-0.0145753	-0.0971941	-0.134818	0.00935665	-0.0467664	-0.126976	0.0427192	0.11774	-0.0228464	0.0494679	0.0688673	0.100948	0.030875	-0.0225364	0.165118	0.242865		0.0710996	-0.0351416	0.00565034		1397268_at	Rn.79713
1377599_at	1.01309	1.11425	1.0789	1.15538	1.05365	1.00897	1.07239	1.09514	1.6424	1.03762	0.918723	0.827402	1.18966	0.909389	0.909227	1.0881	0.931852	0.942467	1.3867	1.01119	1.14796e-06		-0.0562336	0.0449265	0.0095749	0.0860533	-0.0156726	-0.0603537	0.00306916	0.0258108	0.573076	-0.0317107	-0.150603	-0.241924	0.120335	-0.159937	-0.160099	0.0187754	-0.137474	-0.126859	0.317376	-0.058131		-0.0700582	-0.035091	0.00408661		1377599_at	Rn.214286
1389388_at	0.562503	0.537142	0.416205	0.47132	0.531032	0.508308	0.391061	0.450609	0.613943	0.515619	0.468753	0.378628	0.4124	0.526386	0.395677	0.65005	0.492924	0.440635	0.59709	0.647646	7.67841e-06		0.0621069	0.0367453	-0.0841919	-0.0290765	0.0306359	0.00791109	-0.109336	-0.0497873	0.113546	0.0152227	-0.0316438	-0.121768	-0.0879969	0.0259899	-0.10472	0.149653	-0.00747227	-0.0597612	0.0966931	0.147249		-0.00699382	-0.0350622	0.0286252		1389388_at	Rn.88168
1374065_at	1.20732	1.24556	1.17117	1.19866	1.25876	1.14066	1.27507	1.25813	1.25447	1.16928	1.1232	1.17126	1.16863	1.23506	1.21164	1.27719	1.25515	1.28601	1.34489	1.30861	6.96604e-09		-0.0207123	0.0175291	-0.0568658	-0.0293764	0.0307201	-0.0873764	0.0470296	0.0300932	0.026439	-0.058756	-0.104834	-0.0567734	-0.0594108	0.00702839	-0.0164006	0.0491521	0.0271148	0.0579719	0.116853	0.0805749		0.00232641	-0.0350104	0.0212667		1374065_at	Rn.205417
1378740_at	0.058215	0.0576278	0.0489938	0.0909079	0.0810756	0.0755953	0.10635	0.187741	0.0974302	0.148746	-0.0847272	0.0936631	-0.0204734	0.0949005	0.130945	0.0881956	0.0271197	0.117014	0.237267	0.195392	0.00226527		-0.0333839	-0.0339711	-0.0426052	-0.000691062	-0.0105234	-0.0160036	0.014751	0.096142	0.00583129	0.0571474	-0.176326	0.00206413	-0.112072	0.00330149	0.0393464	-0.00340333	-0.0644792	0.0254147	0.145668	0.103793		-0.0136123	-0.0350093	0.00272107		1378740_at	Rn.66627
1385074_at	0.331847	0.516634	0.353592	0.3722	0.328317	0.359565	0.343781	0.394355	0.444951	0.46986	0.352319	0.437641	0.307876	0.226323	0.344444	0.397073	0.379581	0.424053	0.493973	0.527365	0.000726805		-0.0584405	0.126346	-0.0366954	-0.0180877	-0.0619702	-0.030722	-0.0465064	0.00406763	0.0546634	0.0795726	-0.0379683	0.0473534	-0.0824118	-0.163965	-0.0458434	0.00678533	-0.0107068	0.0337658	0.103686	0.137077		-0.00991517	-0.0349988	0.016437		1385074_at	Rn.94939
1372628_at	0.892224	0.696662	0.794587	0.789281	0.63065	0.723583	0.458023	0.793294	0.624734	0.897777	0.898848	0.654286	0.801493	0.684868	0.874587	0.931392	0.760881	0.80097	0.814525	1.16878	0.000239165		0.107652	-0.0879105	0.0100143	0.00470882	-0.153922	-0.0609891	-0.326549	0.00872149	-0.159838	0.113205	0.114276	-0.130286	0.0169205	-0.0997047	0.0900148	0.14682	-0.0236911	0.0163973	0.0299529	0.384208		0.0498968	-0.0348826	0.036232		1372628_at	---
1392965_a_at	0.456036	0.446049	0.454275	0.5405	0.350341	0.464613	0.543882	0.660677	0.554111	0.625119	0.441524	0.583932	0.453742	0.431243	0.592969	0.423716	0.503973	0.460213	0.591002	0.712133	9.90018e-05		-0.0584662	-0.0684534	-0.0602276	0.0259972	-0.164162	-0.0498894	0.0293791	0.146175	0.0396089	0.110616	-0.0729783	0.0694292	-0.0607603	-0.0832595	0.0784661	-0.0907863	-0.0105293	-0.0542894	0.0764995	0.197631		-0.00708174	-0.0348804	-0.027219		1392965_a_at	Rn.6092
1375781_at	0.592244	0.478337	0.379335	0.867646	0.685619	0.496649	0.645153	0.8801	0.631165	0.613059	0.627379	0.439501	0.606727	0.537434	0.577322	0.670728	0.594527	0.531849	0.831962	0.649921	0.0046624		-0.0245887	-0.138495	-0.237498	0.250814	0.0687861	-0.120184	0.0283198	0.263267	0.0143325	-0.003774	0.0105461	-0.177332	-0.0101055	-0.0793992	-0.0395107	0.0538955	-0.0223057	-0.0849841	0.215129	0.0330879		-0.0200272	-0.0348796	0.00579232		1375781_at	Rn.63660
1368036_at	2.0138	1.80149	1.78386	1.79971	1.70385	1.92248	1.85769	1.90892	1.82752	1.88954	2.01724	1.78127	1.58997	1.64655	1.69994	1.99696	1.71556	1.75759	1.86929	1.93163	1.96019e-07		0.18806	-0.0242533	-0.0418795	-0.0260348	-0.121895	0.0967355	0.0319433	0.0831798	0.00177897	0.0637992	0.191498	-0.0444721	-0.235773	-0.179193	-0.125805	0.171221	-0.110186	-0.0681549	0.0435462	0.105884		-0.0356588	-0.0348596	0.00652739		1368036_at	Rn.11386
1398246_s_at	1.01691	0.964472	0.939347	0.971426	1.00827	1.1077	1.04295	1.11652	1.05725	0.92299	1.06048	1.18378	0.914738	1.07225	0.975118	1.1357	0.987576	1.02407	1.15093	1.16439	3.6945e-08		-0.0239315	-0.0763732	-0.101498	-0.0694189	-0.0325743	0.0668587	0.00210897	0.0756775	0.0164076	-0.117855	0.0196377	0.142937	-0.126107	0.0314068	-0.0657274	0.0948524	-0.0532692	-0.0167701	0.110089	0.12355		0.016278	-0.0348179	-0.0115039		1398246_s_at	Rn.6050
1370885_at	1.05215	0.997402	1.08449	0.960214	0.992936	1.00934	1.10933	1.22989	1.05029	1.12545	1.02983	1.19653	1.04008	0.966181	1.02367	1.13755	1.02406	0.98899	1.13943	1.24429	7.46361e-07		-0.0179517	-0.0727027	0.0143839	-0.109891	-0.0771688	-0.0607633	0.0392252	0.15978	-0.0198161	0.05534	-0.0402716	0.126423	-0.0300266	-0.103925	-0.0464398	0.0674492	-0.0460418	-0.0811153	0.0693295	0.174182		-0.00180431	-0.0347965	-0.0144212		1370885_at	Rn.1475
1372006_at	0.807926	0.798351	0.754103	0.862806	0.691478	0.907297	0.830175	0.921632	0.829054	0.682636	0.834998	0.983351	0.822679	0.772504	0.837807	0.932783	0.861968	0.810627	0.992334	0.929214	3.28497e-05		-0.0352603	-0.0448347	-0.0890832	0.0196199	-0.151708	0.0641105	-0.0130112	0.0784461	-0.0141326	-0.160551	-0.00818809	0.140165	-0.0205068	-0.0706819	-0.00537901	0.0895964	0.018782	-0.0325591	0.149148	0.0860278		0.0256839	-0.0347822	-0.00618455		1372006_at	Rn.954
1384180_at	0.460923	0.432897	0.322033	0.522833	0.599542	0.546102	0.440163	0.422828	0.575709	0.36171	0.348606	0.57223	0.326922	0.303227	0.31819	0.413147	0.362418	0.772998	0.549628	0.448971	0.000279036		0.00586969	-0.0221565	-0.13302	0.0677787	0.144488	0.0910481	-0.0148907	-0.0322262	0.120655	-0.0933437	-0.106447	0.117176	-0.128132	-0.151827	-0.136864	-0.0419069	-0.0926354	0.317944	0.0945743	-0.00608307		-0.0215886	-0.0347791	0.0283395		1384180_at	Rn.6175
1370443_at	0.66564	0.551414	0.61057	0.466557	0.493952	0.680099	0.652276	0.720891	0.648734	0.683354	0.552268	0.763165	0.51384	0.522326	0.667653	0.670778	0.595814	0.608822	0.650644	0.690496	0.00015589		0.0451756	-0.0690506	-0.00989501	-0.153908	-0.126512	0.0596344	0.0318115	0.100426	0.0282694	0.0628896	-0.0681967	0.1427	-0.106624	-0.0981391	0.0471888	0.0503134	-0.024651	-0.0116429	0.0301795	0.0700312		-0.00889228	-0.034772	-0.0264491		1370443_at	Rn.9509
1368492_at	0.247949	0.19471	0.270932	0.285485	0.358499	0.441473	0.283661	0.457046	0.297817	0.26758	0.272834	0.342525	0.0736331	0.327125	0.415455	0.327043	0.283248	0.310495	0.449402	0.392156	0.00472839		-0.0670042	-0.120243	-0.0440212	-0.0294682	0.0435458	0.12652	-0.0312927	0.142093	-0.0171364	-0.0473731	-0.0421196	0.0275711	-0.24132	0.0121715	0.100501	0.01209	-0.0317056	-0.00445859	0.134448	0.0772027		-0.00606389	-0.0347252	-0.00920025		1368492_at	Rn.10837
1381560_at	0.249877	0.327409	0.169996	0.1815	0.155987	0.331613	0.356458	0.315893	0.233361	0.201686	0.110657	0.100769	0.194998	0.172788	0.143615	0.0864675	0.275617	0.349489	0.166091	0.358411	0.00431521		0.0257429	0.103275	-0.054138	-0.0426338	-0.0681474	0.107479	0.132324	0.0917593	0.00922683	-0.0224478	-0.113477	-0.123365	-0.0291365	-0.0513465	-0.0805188	-0.137667	0.0514827	0.125355	-0.0580435	0.134276		-0.0391389	-0.034668	0.00292575		1381560_at	Rn.77403
1371464_at	1.61091	1.61038	1.52654	1.52348	1.51188	1.61042	1.54142	1.63481	1.64941	1.52443	1.5125	1.48323	1.50096	1.52056	1.59323	1.57902	1.56837	1.65295	1.64711	1.66301	2.03056e-07		0.0376778	0.0371499	-0.04669	-0.0497463	-0.0613525	0.0371901	-0.0318147	0.0615796	0.0761779	-0.0488044	-0.0607323	-0.0900018	-0.0722732	-0.0526701	0.0199974	0.00579157	-0.0048634	0.0797161	0.0738848	0.0897835		-0.0102127	-0.0345896	0.0103767		1371464_at	Rn.130357
1374613_at	0.959336	1.06975	0.678154	0.866064	0.753184	0.939721	0.857337	0.816499	0.936267	0.640462	0.738376	0.884056	0.712873	0.822201	0.676884	0.846171	0.944012	1.00557	0.820462	0.952685	1.69584e-06		0.113333	0.223748	-0.167849	0.0200606	-0.0928189	0.0937178	0.0113337	-0.0295038	0.0902635	-0.205541	-0.107627	0.0380534	-0.13313	-0.0238017	-0.16912	0.000168284	0.0980093	0.159563	-0.0255408	0.106682		-0.0126129	-0.0345606	0.0383266		1374613_at	Rn.13909
1395408_at	0.48314	0.35338	0.341613	0.396558	0.417364	0.339522	0.508097	0.283176	0.527033	0.382819	0.468644	0.551497	0.538452	0.521652	0.466662	0.60078	0.611356	0.49633	0.515991	0.581298	0.000188972		0.0138718	-0.115889	-0.127655	-0.0727101	-0.0519046	-0.129746	0.0388291	-0.186092	0.0577647	-0.0864493	-0.000624557	0.0822288	0.069184	0.0523837	-0.00260596	0.131512	0.142088	0.027062	0.0467225	0.112029		0.0592079	-0.034504	0.0025399		1395408_at	Rn.39383
1397317_at	0.873276	0.744021	0.831888	0.865065	0.768642	0.772138	0.812838	0.897516	0.81712	0.810374	0.768105	0.834934	0.79262	0.920459	0.826397	0.995796	0.881311	0.837669	0.95588	0.931168	5.50969e-05		0.0264148	-0.102839	-0.0149732	0.0182046	-0.0782185	-0.0747227	-0.0340233	0.0506548	-0.0297414	-0.0364868	-0.0787556	-0.011927	-0.0542412	0.073598	-0.0204636	0.148935	0.0344501	-0.00919189	0.10902	0.0843075		0.0201771	-0.0344297	0.0150418		1397317_at	Rn.156068
1383197_at	0.595775	0.371487	0.440881	0.5079	0.588495	0.593884	0.511448	0.501462	0.726179	0.564952	0.615733	0.674208	0.681314	0.587914	0.736754	0.818744	0.529525	0.654291	0.537754	0.799807	1.7348e-10		-0.00615011	-0.230438	-0.161044	-0.0940252	-0.0134305	-0.00804127	-0.0904771	-0.100463	0.124254	-0.0369734	0.0138078	0.0722823	0.0793888	-0.0140115	0.134828	0.216819	-0.0724003	0.0523657	-0.0641717	0.197881		0.0523765	-0.0344193	-0.0256871		1383197_at	Rn.6473
1388880_at	0.159538	0.163384	0.117659	0.182403	0.139771	0.208421	0.0811982	0.111345	0.237399	-0.0815218	0.228424	0.323528	0.133606	0.0856147	0.105128	0.268325	0.0847202	0.371662	0.284473	0.386752	5.48276e-06		-0.0200538	-0.016207	-0.0619328	0.00281103	-0.0398209	0.0288294	-0.0983933	-0.0682464	0.0578074	-0.261113	0.0488328	0.143937	-0.0459851	-0.0939767	-0.0744635	0.0887332	-0.0948713	0.192071	0.104882	0.207161		0.0422951	-0.0344172	0.0292825		1388880_at	Rn.220173
1390825_at	0.486036	0.52233	0.585547	0.52776	0.56236	0.496957	0.468356	0.59655	0.669181	0.561878	0.439067	0.587774	0.436771	0.544003	0.639765	0.657827	0.527963	0.586781	0.610881	0.732009	0.0001745		-0.0759536	-0.0396597	0.0235573	-0.0342301	0.000369843	-0.0650326	-0.0936339	0.0345598	0.107191	-0.000111354	-0.122923	0.0257845	-0.125219	-0.0179872	0.077775	0.0958377	-0.0340263	0.0247913	0.048891	0.170019		0.00605505	-0.0344097	0.0117656		1390825_at	Rn.6323
1399106_at	1.60029	1.8264	1.77582	1.83898	1.73698	1.8973	1.71689	1.81922	1.87895	1.81234	1.80492	1.84271	1.7916	1.90149	1.88191	1.84887	1.78853	1.87832	1.9677	1.93542	5.33517e-13		-0.22694	-0.000833099	-0.0514073	0.0117473	-0.0902493	0.070066	-0.110347	-0.0080113	0.0517187	-0.0148876	-0.0223107	0.0154746	-0.0356318	0.0742567	0.0546787	0.0216402	-0.0387067	0.0510837	0.140472	0.108186		0.0274551	-0.0343821	-0.0147846		1399106_at	Rn.14866
1370941_at	0.839666	0.665886	0.698835	0.788912	0.767078	0.827621	0.756966	0.885384	0.955372	0.763962	0.757741	0.847771	0.811634	0.879592	0.909182	0.802505	0.828523	0.930622	0.823606	0.987044	1.13717e-07		0.0132714	-0.160509	-0.12756	-0.0374831	-0.0593171	0.00122545	-0.0694296	0.0589893	0.128977	-0.0624335	-0.0686537	0.0213759	-0.0147614	0.0531972	0.0827864	-0.0238896	0.00212748	0.104227	-0.00278954	0.160649		0.0212756	-0.0343604	-0.020314		1370941_at	Rn.55127
1368938_at	-0.267438	-0.0759414	0.0346333	-0.161972	0.00640853	-0.0660237	-0.0678975	-0.167516	-0.0873416	0.0560493	0.127176	0.0555539	-0.123443	0.198001	0.157555	-0.00824498	0.205658	0.0952297	0.0592952	0.163406	0.00195393		-0.274095	-0.0825988	0.0279759	-0.16863	-0.000248905	-0.0726812	-0.0745549	-0.174173	-0.093999	0.0493918	0.120519	0.0488964	-0.1301	0.191344	0.150897	-0.0149024	0.199001	0.0885723	0.0526377	0.156749		0.079429	-0.0343473	-0.0103267		1368938_at	Rn.10628
1391323_at	0.771328	0.922211	0.687412	0.949669	1.05989	0.515624	0.863777	0.836382	0.793237	1.0176	0.725483	0.694396	0.650271	0.899976	0.811703	0.981331	0.960177	0.762139	1.22608	0.707946	4.7425e-05		-0.0705036	0.0803789	-0.154419	0.107837	0.218056	-0.326208	0.0219454	-0.00544947	-0.0485943	0.175773	-0.116349	-0.147436	-0.19156	0.0581438	-0.0301285	0.139499	0.118345	-0.0796932	0.384249	-0.133886		-0.0050249	-0.0342747	0.0558964		1391323_at	Rn.91296
1371102_x_at	2.45561	2.44763	2.4021	2.35848	2.28279	2.49436	2.49366	2.403	2.26607	2.3048	2.42354	2.41128	2.32631	2.07673	2.26648	2.4972	2.48977	2.43951	2.302	2.43357	2.45947e-07		0.0768654	0.0688856	0.023351	-0.0202651	-0.0959538	0.115613	0.114912	0.0242583	-0.112673	-0.0739468	0.0447932	0.0325375	-0.0524318	-0.302011	-0.112263	0.118451	0.111026	0.0607652	-0.0767412	0.0548267		-0.0201805	-0.0342658	0.0270028		1371102_x_at	Rn.36966
1374429_at	0.245423	0.143876	0.168358	0.248932	0.110289	-0.0134035	0.242526	0.432803	0.157051	0.336292	-0.0194552	-0.0428178	0.138406	0.223151	0.154291	0.163391	0.200143	0.258697	0.125782	0.293124	0.00258841		0.0670801	-0.0344667	-0.0099853	0.0705895	-0.0680539	-0.191746	0.0641829	0.25446	-0.0212923	0.157949	-0.197798	-0.221161	-0.0399371	0.044808	-0.0240515	-0.0149514	0.0218004	0.0803539	-0.0525614	0.114781		-0.0388637	-0.0342499	0.0126657		1374429_at	Rn.220178
1372143_at	0.352411	0.466661	0.164849	0.25596	0.350288	0.595445	0.362685	0.193113	0.464639	0.355502	0.0539895	0.20761	0.0231072	0.117383	0.239061	0.23941	0.113233	0.428781	0.281481	0.304327	2.51776e-06		0.0739144	0.188165	-0.113648	-0.0225365	0.0717911	0.316948	0.0841882	-0.0853843	0.186142	0.0770055	-0.224507	-0.070887	-0.25539	-0.161114	-0.0394362	-0.0390867	-0.165264	0.150284	0.00298447	0.02583		-0.0896202	-0.0341302	0.0140287		1372143_at	Rn.3933
1368434_at	0.282233	0.32925	0.394584	0.401032	0.346499	0.399221	0.311686	0.453911	0.528907	0.342673	0.321816	0.32732	0.317696	0.325077	0.42423	0.383825	0.301133	0.528835	0.35533	0.550303	0.00230177		-0.0990449	-0.0520282	0.0133063	0.0197537	-0.0347787	0.0179427	-0.0695918	0.0726328	0.147629	-0.0386053	-0.0594623	-0.0539585	-0.0635822	-0.0562009	0.042952	0.00254701	-0.080145	0.147557	-0.025948	0.169025		-0.00737001	-0.0341167	9.17596e-05		1368434_at	Rn.37420
1389857_at	0.308276	0.362977	0.178287	0.163619	0.19717	0.638616	0.464626	0.368898	0.483734	0.254384	0.337437	0.513125	0.435476	-0.0592045	0.382015	0.0240591	0.340352	0.467099	0.354213	0.402349	0.00359881		-0.0225995	0.0321014	-0.152588	-0.167256	-0.133705	0.307741	0.133751	0.038023	0.152858	-0.0764909	0.00656205	0.18225	0.1046	-0.39008	0.0511392	-0.306816	0.00947679	0.136224	0.0233379	0.0714731		-0.0261545	-0.0339723	-0.0573441		1389857_at	Rn.6930
1373217_at	0.83032	0.608071	0.536912	0.427814	0.468267	0.78456	0.443685	0.595794	0.499127	0.347345	0.428404	0.666931	0.384722	0.502993	0.488558	0.692597	0.488951	0.735391	0.590867	0.67594	0.000150047		0.270458	0.0482087	-0.0229503	-0.132048	-0.0915957	0.224698	-0.116178	0.0359313	-0.0607354	-0.212517	-0.131459	0.107068	-0.17514	-0.0568698	-0.0713046	0.132735	-0.0709117	0.175528	0.0310048	0.116078		-0.000438731	-0.033941	0.0402177		1373217_at	Rn.3740
1383221_at	0.297781	0.314646	0.389677	0.316784	0.321144	0.332301	0.278402	0.421643	0.389751	0.286791	0.341777	0.564814	0.314714	0.370268	0.411474	0.465355	0.469313	0.431928	0.440246	0.514972	1.34374e-06		-0.0859084	-0.0690434	0.00598755	-0.0669048	-0.0625454	-0.0513877	-0.105287	0.0379538	0.00606167	-0.096898	-0.0419115	0.181125	-0.0689747	-0.0134211	0.0277848	0.0816657	0.0856237	0.0482387	0.0565574	0.131283		0.0416446	-0.0339353	0.0052008		1383221_at	Rn.137175
1368275_at	1.47259	1.79194	1.56066	1.616	1.76379	1.57451	1.74574	1.75495	1.96083	1.71146	1.57049	1.78194	1.70541	1.85876	1.85864	1.83547	1.5298	1.86063	1.8391	1.78162	0.00156831		-0.256124	0.0632279	-0.168059	-0.11272	0.0350777	-0.154203	0.0170194	0.0262373	0.232112	-0.0172597	-0.158229	0.0532271	-0.02331	0.130046	0.129922	0.106754	-0.198914	0.131909	0.110386	0.0529017		0.0226543	-0.0339156	-0.0308827		1368275_at	Rn.7167
1383825_at	0.596405	0.76889	0.746211	0.678734	0.539768	0.862134	0.608378	0.614969	0.730478	0.578331	0.712307	0.780628	0.673047	0.566198	0.761611	0.72697	0.718576	0.869736	0.691455	0.885073	3.18031e-05		-0.10909	0.0633953	0.0407162	-0.026761	-0.165727	0.156639	-0.0971167	-0.0905258	0.0249829	-0.127164	0.00681237	0.075133	-0.0324479	-0.139297	0.0561156	0.0214753	0.0130807	0.164241	-0.0140402	0.179578		0.0256339	-0.0339077	0.00996128		1383825_at	Rn.220011
1367666_at	0.773857	0.950422	0.75398	0.888161	0.837158	0.894533	0.816274	0.777046	0.941954	0.87737	0.734217	0.86212	0.811863	0.876561	0.856567	0.795889	0.857777	0.963058	0.92855	1.06822	0.000119148		-0.0894221	0.087143	-0.109298	0.0248826	-0.0261206	0.0312541	-0.0470046	-0.0862327	0.0786752	0.0140917	-0.129062	-0.00115852	-0.0514154	0.0132822	-0.00671214	-0.0673895	-0.00550123	0.0997797	0.0652715	0.204937		0.00408222	-0.0338641	0.012403		1367666_at	Rn.23677
1373790_at	1.16158	1.256	1.2484	1.24714	1.17462	1.12247	1.18087	1.26526	1.19093	1.25758	1.1639	1.45467	1.26633	1.26191	1.25258	1.23688	1.25296	1.30037	1.42532	1.57027	2.26994e-14		-0.102922	-0.00849841	-0.0161065	-0.0173659	-0.0898828	-0.142035	-0.0836293	0.000753614	-0.0735698	-0.00692689	-0.100598	0.19017	0.00182572	-0.00259041	-0.0119217	-0.027618	-0.0115418	0.0358698	0.16082	0.305767		0.047981	-0.0338419	0.0155578		1373790_at	Rn.201792
1368659_at	1.46712	1.2989	1.6949	1.8592	1.61448	1.46976	1.48881	1.65605	1.66692	1.48523	1.39479	1.49793	1.61075	1.69755	1.82994	1.52162	1.6045	1.57428	1.94855	1.88662	3.93093e-05		-0.146275	-0.314493	0.0815071	0.245806	0.00108472	-0.143633	-0.124581	0.0426512	0.0535268	-0.128167	-0.218609	-0.115469	-0.0026448	0.0841523	0.216541	-0.0917771	-0.00889044	-0.0391143	0.335156	0.273229		0.0376947	-0.0338297	0.0268323		1368659_at	Rn.1874
1387227_at	0.663246	0.679855	0.656674	0.755689	0.667988	0.618021	0.819302	0.817732	0.7143	0.640768	0.662631	0.72946	0.666196	0.680084	0.609628	0.694717	0.77982	0.667263	0.783657	0.870209	4.04496e-05		-0.0456157	-0.0290068	-0.0521885	0.0468274	-0.0408736	-0.0908415	0.11044	0.10887	0.00543827	-0.068094	-0.0462309	0.0205981	-0.0426661	-0.0287782	-0.0992345	-0.0141448	0.0709577	-0.0415991	0.0747952	0.161347		-0.00333155	-0.0338244	0.00716741		1387227_at	Rn.161803
1388122_at	1.20666	1.18691	1.30697	1.15598	1.15978	1.23492	1.27294	1.4187	1.16221	1.25361	1.11469	1.21478	1.11434	1.18543	1.16519	1.28406	1.0916	1.25646	1.29545	1.32241	1.34665e-05		-0.0134907	-0.0332489	0.0868124	-0.0641784	-0.0603781	0.0147671	0.0527818	0.198541	-0.0579402	0.0334521	-0.105463	-0.00537055	-0.105811	-0.0347222	-0.0549647	0.0639103	-0.128557	0.0363013	0.0752987	0.10226		-0.0259542	-0.0337803	0.00118083		1388122_at	Rn.87063
1383425_at	1.71937	1.66775	1.55052	1.64833	1.52122	1.74775	1.51221	1.56856	1.69755	1.46367	1.71322	1.87289	1.57407	1.631	1.62844	1.84125	1.68624	1.79758	1.66475	1.83125	7.75111e-09		0.0524889	0.000865436	-0.116363	-0.0185526	-0.145661	0.0808697	-0.154669	-0.0983194	0.0306651	-0.203212	0.0463364	0.206006	-0.0928099	-0.0358778	-0.0384363	0.174372	0.0193629	0.130697	-0.00212834	0.164366		0.0515639	-0.0337682	0.0186069		1383425_at	Rn.21259
1373291_at	1.06274	1.01583	1.05281	1.09568	1.08449	0.934094	1.07944	1.09504	1.10334	1.02851	1.02804	1.09868	1.07504	1.13403	1.00632	1.20854	1.15543	1.13108	1.15741	1.18474	1.15081e-17		-0.0238248	-0.070729	-0.0337508	0.00911433	-0.00207216	-0.15247	-0.00712737	0.00848069	0.0167729	-0.0580523	-0.0585207	0.0121124	-0.0115284	0.0474628	-0.0802445	0.121972	0.0688671	0.0445181	0.0708462	0.0981727		0.0249005	-0.0337291	0.0218408		1373291_at	---
1379677_at	0.235706	0.0729716	0.128516	0.0405185	0.137603	0.272543	0.0397566	0.228657	0.14338	0.111828	0.0382039	0.399217	0.181832	0.187543	0.148936	0.23524	0.288286	0.406099	0.0983433	0.212116	0.00216246		0.0553415	-0.107393	-0.051849	-0.139846	-0.0427623	0.0921784	-0.140608	0.0482917	-0.0369853	-0.0685364	-0.142161	0.218853	0.00146691	0.00717785	-0.0314286	0.0548752	0.107921	0.225734	-0.0820215	0.0317517		0.0311408	-0.0336531	-0.00187055		1379677_at	Rn.19955
1386945_a_at	1.54941	1.60436	1.52281	1.40422	1.50986	1.50667	1.79342	1.68391	1.68045	1.85257	1.16576	1.40425	1.45651	1.6916	1.36154	1.66086	1.33201	1.32953	1.65181	1.4618	1.47897e-17		0.0182389	0.0731902	-0.00835667	-0.126947	-0.0213076	-0.0244939	0.262249	0.152744	0.149282	0.321402	-0.365405	-0.126917	-0.0746586	0.16043	-0.169624	0.129694	-0.199155	-0.201639	0.120641	-0.0693684		-0.0953522	-0.033628	-0.0322329		1386945_a_at	Rn.3619
1370156_at	0.341376	0.320709	0.44213	0.51014	0.306184	0.408206	0.294205	0.81802	0.441253	0.454978	0.168912	0.513974	0.341294	0.19447	0.277709	0.341229	0.31339	0.339054	0.536324	0.439121	2.02926e-05		-0.0487583	-0.0694249	0.0519965	0.120006	-0.0839498	0.0180719	-0.0959289	0.427886	0.051119	0.0648445	-0.221222	0.12384	-0.0488404	-0.195664	-0.112425	-0.0489052	-0.0767437	-0.0510798	0.14619	0.0489875		-0.0555573	-0.0336071	-0.00564986		1370156_at	Rn.3936
1376996_at	0.328757	0.266226	0.141019	0.193515	0.132331	0.162962	0.235802	0.215512	0.257442	0.1582	0.181372	0.30612	0.131192	0.160214	0.124415	0.271912	0.226809	0.226116	0.269114	0.462697	6.0072e-06		0.10617	0.0436401	-0.0815674	-0.0290715	-0.0902554	-0.0596247	0.0132153	-0.00707411	0.0348552	-0.0643866	-0.0412141	0.083534	-0.0913944	-0.0623722	-0.0981711	0.0493255	0.00422265	0.00352989	0.0465276	0.240111		0.00633745	-0.0335826	0.0234064		1376996_at	Rn.42983
1370864_at	0.630747	0.610907	0.513905	0.647965	0.47835	0.56646	0.791661	0.758627	0.58337	0.704512	0.655528	0.528295	0.453576	0.479002	0.531593	0.571741	0.56574	0.482645	0.805808	0.610164	0.000108014		0.0322171	0.0123768	-0.0846246	0.0494351	-0.12018	-0.0320697	0.193131	0.160098	-0.0151599	0.105982	0.0569978	-0.0702347	-0.144954	-0.119528	-0.0669369	-0.0267885	-0.0327895	-0.115885	0.207278	0.0116346		-0.0419965	-0.0335525	-0.0117166		1370864_at	Rn.2953
1388028_at	-0.505062	-0.857066	-0.525629	-0.621348	-0.457545	-0.63282	-0.498393	-0.625212	-0.386842	-0.649677	-0.504048	-0.0120567	-0.665002	-0.570216	-0.343455	-0.491316	-0.297396	-0.484404	-0.448834	-0.296351	0.000982471		-0.011428	-0.363432	-0.0319949	-0.127714	0.0360886	-0.139187	-0.00475968	-0.131578	0.106792	-0.156044	-0.0104145	0.481577	-0.171368	-0.0765828	0.150179	0.00231777	0.196238	0.00922958	0.0447996	0.197282		0.0752045	-0.0334994	-0.0134054		1388028_at	Rn.205120
AFFX-BioB-M_at	1.22568	1.0686	1.1876	1.15091	1.12395	1.24632	0.895135	1.04285	1.088	1.11969	1.39811	1.2363	1.06646	1.18567	1.18719	1.55518	1.18037	1.18398	1.29308	1.34123	3.92473e-13		0.0368657	-0.12022	-0.00121571	-0.0379024	-0.0648643	0.0575042	-0.29368	-0.145961	-0.100816	-0.0691286	0.209291	0.0474897	-0.122352	-0.00314797	-0.00162171	0.366361	-0.00844434	-0.00483244	0.104265	0.152411		0.0705058	-0.0333345	0.0346819		AFFX-BioB-M_at	---
1389836_a_at	0.581052	0.623234	0.552012	0.61631	0.669289	0.531099	0.596402	0.674901	0.66501	0.655996	0.631962	0.638912	0.640317	0.624934	0.611455	0.806621	0.637043	0.658501	0.747369	0.704447	9.56794e-07		-0.0622916	-0.0201092	-0.0913314	-0.0270335	0.0259456	-0.112244	-0.0469415	0.0315574	0.0216664	0.012653	-0.0113814	-0.00443125	-0.00302583	-0.0184091	-0.0318881	0.163278	-0.00630039	0.0151574	0.104026	0.0611039		0.0192649	-0.0333242	0.00981418		1389836_a_at	Rn.119634
1389564_at	0.945288	1.03275	1.03394	0.98297	1.01814	0.929265	0.832841	0.931481	1.04181	1.08628	1.01307	0.961159	0.906305	1.00059	1.02557	1.08634	1.00267	1.09785	1.03748	1.26717	7.72547e-10		-0.0663612	0.0210966	0.0222917	-0.0286788	0.00649193	-0.0823845	-0.178808	-0.0801679	0.0301648	0.0746341	0.00142447	-0.0504904	-0.105344	-0.0110578	0.0139174	0.074691	-0.00897719	0.0862028	0.025832	0.255523		0.0225903	-0.0333063	0.0326696		1389564_at	Rn.162156
1398993_at	0.901025	0.948778	0.866668	0.966219	0.874502	0.932551	1.04618	0.815119	1.01993	0.745684	0.69084	0.901465	0.951862	0.881439	0.883394	0.888364	0.992212	0.953243	1.03265	1.01432	1.12859e-05		-0.0142974	0.0334556	-0.0486541	0.0508973	-0.0408207	0.0172289	0.130855	-0.100203	0.104607	-0.169638	-0.224482	-0.0138569	0.0365399	-0.0338831	-0.0319283	-0.0269578	0.0768894	0.0379206	0.117324	0.0990022		-0.0037809	-0.0332549	0.0229767		1398993_at	Rn.8555
1383489_at	0.372255	0.406932	0.349943	0.481885	0.541462	0.386038	0.380692	0.478551	0.514254	0.375111	0.431248	0.517561	0.373321	0.550441	0.509436	0.603864	0.557964	0.394393	0.472257	0.744309	5.92887e-06		-0.0998409	-0.0651634	-0.122153	0.0097894	0.0693662	-0.0860579	-0.0914041	0.00645477	0.0421579	-0.096985	-0.0408478	0.0454649	-0.0987747	0.0783454	0.0373399	0.131768	0.0858685	-0.0777028	0.000160748	0.272213		0.0369042	-0.0331907	0.0135547		1383489_at	Rn.203119
1390515_at	0.348252	0.319101	0.313595	0.306311	0.308325	0.285594	0.341195	0.324742	0.310995	0.156645	0.255886	0.366752	0.272521	0.375609	0.275925	0.453683	0.347876	0.399976	0.503416	0.396883	0.000570108		0.0150883	-0.0140631	-0.0195692	-0.0268535	-0.0248389	-0.04757	0.00803044	-0.00842185	-0.0221692	-0.176519	-0.0772782	0.0335882	-0.0606435	0.0424446	-0.0572395	0.120519	0.014712	0.066812	0.170252	0.0637185		0.0261014	-0.0331729	0.0303143		1390515_at	Rn.165496
1374845_at	0.480302	0.273669	0.475262	0.372214	0.359262	0.496721	0.386182	0.356156	0.323038	0.272638	0.547309	0.54982	0.405594	0.296668	0.422032	0.459916	0.468354	0.632253	0.484155	0.592267	1.77051e-07		0.0476114	-0.159021	0.042571	-0.0604769	-0.0734282	0.0640306	-0.046509	-0.0765344	-0.109652	-0.160053	0.114619	0.11713	-0.0270963	-0.136022	-0.0106584	0.0272251	0.0356631	0.199562	0.0514639	0.159576		0.047645	-0.0331258	0.0199946		1374845_at	Rn.17456
1371828_at	0.175755	0.182107	0.0681685	0.197704	0.17828	0.310047	0.226758	0.240966	0.310333	0.268523	0.24228	0.199864	0.183543	0.207782	0.274687	0.285061	0.212262	0.264816	0.184392	0.320258	0.00156012		-0.050924	-0.0445726	-0.158511	-0.0289755	-0.0483997	0.0833678	7.90296e-05	0.0142863	0.0836539	0.0418441	0.0156005	-0.0268148	-0.0431366	-0.0188976	0.0480081	0.0583815	-0.0144178	0.0381371	-0.0422873	0.0935783		-0.000353969	-0.0330785	-0.0262003		1371828_at	Rn.7302
1368878_at	0.775461	0.998491	0.458044	0.873165	0.959628	1.17006	0.884735	0.663296	1.17118	0.563141	0.945348	1.11111	0.893019	1.08355	1.02276	0.823545	0.825371	1.4129	1.03139	0.911068	3.3945e-05		-0.153402	0.0696278	-0.470819	-0.0556975	0.0307654	0.241201	-0.0441281	-0.265567	0.242315	-0.365722	0.0164855	0.182243	-0.0358437	0.154686	0.0938946	-0.105318	-0.103492	0.484039	0.102526	-0.0177949		0.068501	-0.0330529	-0.0305062		1368878_at	Rn.10780
1387854_at	0.973167	0.972056	0.894177	1.07789	0.823714	0.905933	1.14694	1.122	0.986395	1.04845	0.97595	1.10543	0.853013	0.851406	0.88171	0.875532	1.0346	0.870157	1.07607	1.14816	5.10879e-06		-0.00796975	-0.00908073	-0.0869603	0.0967555	-0.157423	-0.0752046	0.165801	0.14086	0.00525776	0.0673081	-0.00518754	0.124291	-0.128125	-0.129731	-0.0994267	-0.105605	0.0534625	-0.110981	0.0949348	0.167023		-0.0249869	-0.0330485	-0.0119961		1387854_at	Rn.107239
1373897_at	0.45282	0.401936	0.424685	0.280025	0.383101	0.554277	0.374553	0.437604	0.294391	0.468571	0.399518	0.616374	0.276624	0.446336	0.466336	0.468822	0.492672	0.57922	0.379215	0.589268	0.0035245		0.0135029	-0.0373811	-0.0146324	-0.159292	-0.0562165	0.114959	-0.0647641	-0.00171303	-0.144927	0.0292539	-0.0397997	0.177056	-0.162693	0.00701902	0.0270183	0.0295042	0.0533548	0.139902	-0.0601025	0.149951		0.023997	-0.0330428	-0.000843385		1373897_at	Rn.11362
1370964_at	2.84809	2.7945	2.7183	2.79657	2.56318	2.77679	2.76641	2.91202	2.71186	2.7804	2.94029	2.58233	2.67634	2.88756	2.75905	2.98537	2.67899	2.80516	2.89833	2.82116	0.00395019		0.0629574	0.00936628	-0.0668363	0.0114339	-0.221952	-0.008342	-0.0187253	0.126885	-0.0732711	-0.00473602	0.155151	-0.202802	-0.108791	0.102421	-0.0260892	0.200233	-0.106149	0.0200259	0.113196	0.0360243		0.0096437	-0.0330084	-0.000425459		1370964_at	Rn.5078
1367601_at	1.58015	1.04094	1.00615	1.12541	1.13109	1.52023	1.12417	1.11826	1.23986	1.18567	1.25196	1.21012	1.1638	1.33495	1.22269	1.39586	1.17147	1.27948	1.20982	1.37376	0.00227222		0.345857	-0.19335	-0.228143	-0.108882	-0.103201	0.285934	-0.110123	-0.116037	0.00556319	-0.0486186	0.0176687	-0.0241673	-0.0704886	0.100662	-0.0116027	0.161564	-0.0628265	0.045189	-0.024468	0.139468		0.0180628	-0.0329453	-0.00953137		1367601_at	Rn.31765
1372325_at	0.869392	0.838888	0.869933	0.865076	0.862424	0.909581	0.925142	0.992758	0.860453	0.906654	0.893225	1.01527	0.861276	0.884666	0.865308	1.00677	0.90136	0.918708	0.952789	1.02598	2.1127e-07		-0.0418908	-0.0723948	-0.0413498	-0.0462066	-0.0488586	-0.00170135	0.0138591	0.0814757	-0.0508294	-0.00462827	-0.0180573	0.103984	-0.050007	-0.0266168	-0.0459752	0.0954869	-0.00992229	0.00742526	0.0415063	0.114701		0.0122082	-0.0329431	-0.00657531		1372325_at	Rn.99346
1382848_at	1.322	1.18708	1.05665	0.75327	0.767738	1.13156	1.17595	1.28968	0.837303	0.802064	0.505097	1.03333	0.71247	0.773093	0.581018	0.711225	0.762566	1.20428	0.971417	0.954256	6.3999e-12		0.395402	0.260481	0.130045	-0.173333	-0.158864	0.204957	0.249349	0.363074	-0.0892999	-0.124538	-0.421506	0.106725	-0.214133	-0.153509	-0.345585	-0.215377	-0.164037	0.277681	0.0448145	0.0276536		-0.116345	-0.0329352	0.0407053		1382848_at	Rn.212788
1372647_at	0.873344	0.751422	0.862537	0.852026	0.8719	0.937454	0.860746	0.961999	0.871205	0.876934	0.944522	0.923196	0.90139	0.845057	0.891187	1.00459	0.887747	0.878415	0.982315	1.00347	3.68374e-06		-0.0257287	-0.14765	-0.036536	-0.0470462	-0.0271724	0.0383817	-0.0383263	0.0629259	-0.0278673	-0.0221385	0.0454492	0.0241232	0.00231693	-0.0540156	-0.00788548	0.105518	-0.011326	-0.0206581	0.083242	0.104394		0.0181382	-0.032913	-0.00893495		1372647_at	---
1381774_at	0.172881	0.26815	0.112486	0.271576	0.266022	0.0572902	0.241454	0.270487	0.191266	0.339564	0.186954	0.260571	0.125975	0.259544	0.192678	0.24631	0.266967	0.293599	0.285728	0.425944	0.00332174		-0.0638918	0.0313774	-0.124286	0.0348035	0.0292499	-0.179482	0.004682	0.0337148	-0.0455065	0.102792	-0.0498187	0.0237987	-0.110797	0.0227718	-0.0440947	0.00953778	0.0301947	0.0568271	0.0489561	0.189171		0.0105311	-0.0329039	0.0182458		1381774_at	Rn.204406
1387946_at	0.786724	0.929881	0.978952	0.977841	0.862949	0.762069	0.946487	1.02444	0.878185	0.919911	0.964109	1.15517	0.822573	0.842205	0.702626	0.954263	0.893751	0.915208	1.07472	1.14019	0.000445261		-0.139888	0.00326913	0.0523392	0.0512283	-0.0636633	-0.164544	0.0198747	0.0978255	-0.048427	-0.00670151	0.0374966	0.228553	-0.104039	-0.0844074	-0.223987	0.0276503	-0.0328615	-0.0114048	0.148108	0.213578		0.0128934	-0.0328906	0.0188282		1387946_at	Rn.3251
1371245_a_at	2.52629	2.56152	2.55637	2.51988	2.38656	2.57246	2.57319	2.5038	2.37494	2.51088	2.58876	2.60069	2.48154	2.29802	2.416	2.63642	2.60941	2.62275	2.46998	2.58669	2.08518e-07		0.00648271	0.0417148	0.0365594	6.84633e-05	-0.133244	0.0526497	0.0533872	-0.0160108	-0.144871	-0.00892439	0.0689543	0.0808831	-0.0382688	-0.221786	-0.103808	0.116613	0.0896029	0.102946	-0.0498303	0.0668823		0.00414323	-0.0328791	0.0220937		1371245_a_at	Rn.36966
1386965_at	0.421262	0.498362	0.349755	0.347897	0.132245	0.376678	0.442295	0.40056	0.632537	0.570345	0.294959	0.526499	0.389492	0.369381	0.379986	0.411666	0.327588	0.41673	0.471574	0.484057	0.000133787		0.00906904	0.086169	-0.0624381	-0.0642966	-0.279949	-0.0355151	0.0301011	-0.011633	0.220343	0.158152	-0.117234	0.114306	-0.0227016	-0.0428129	-0.032207	-0.000527235	-0.0846058	0.00453656	0.0593802	0.0718632		-0.0172757	-0.0328512	-0.0320271		1386965_at	Rn.3834
1391319_at	-0.226515	-0.325207	-0.423204	-0.157054	-0.231428	-0.38389	-0.283483	-0.41376	-0.30225	-0.193819	-0.438732	-0.640993	-0.296906	-0.360012	-0.346113	-0.216913	-0.276175	-0.114063	-0.391858	-0.257525	0.00349458		0.0874798	-0.0112118	-0.109209	0.156941	0.082567	-0.0698952	0.0305124	-0.0997653	0.0117451	0.120176	-0.124737	-0.326998	0.0170887	-0.0460164	-0.0321181	0.0970824	0.0378197	0.199932	-0.0778634	0.0564697		-0.0262242	-0.0328478	0.0476701		1391319_at	Rn.32210
1374364_at	0.409518	0.396377	0.489012	0.383072	0.39763	0.319038	0.454087	0.377181	0.456676	0.399033	0.45763	0.41336	0.339044	0.400388	0.435161	0.599895	0.479964	0.470621	0.431117	0.569272	0.000904849		-0.0243857	-0.0375273	0.0551084	-0.0508316	-0.0362735	-0.114866	0.0201835	-0.0567231	0.0227721	-0.0348707	0.0237265	-0.020544	-0.0948602	-0.0335155	0.00125733	0.165991	0.0460603	0.0367173	-0.00278719	0.135368		0.0193566	-0.0328199	0.0226182		1374364_at	Rn.50677
1377015_at	1.16303	1.40338	0.871023	0.826728	1.16993	1.05327	1.24734	1.24635	1.21592	1.00258	1.13261	0.585408	0.724222	1.03949	0.935796	1.00975	1.13166	0.973524	0.946059	1.10755	2.40927e-10		0.123751	0.364101	-0.168258	-0.212553	0.13065	0.0139902	0.208058	0.207068	0.176641	-0.0367026	0.0933304	-0.453873	-0.315059	0.000205389	-0.103485	-0.0295333	0.0923791	-0.0657567	-0.0932224	0.0682692		-0.0920442	-0.0328017	0.0181505		1377015_at	Rn.137704
1387893_at	2.30803	2.17166	2.22065	2.27375	2.20916	2.30057	2.08777	2.23441	2.41573	2.19635	2.59188	2.29465	2.31612	2.46761	2.33924	2.52839	2.38627	2.39236	2.46119	2.36799	6.38485e-14		-0.0201586	-0.156531	-0.107536	-0.0544416	-0.119023	-0.0276135	-0.24042	-0.0937786	0.0875377	-0.131837	0.263688	-0.0335425	-0.0120661	0.139419	0.0110498	0.200197	0.0580791	0.0641751	0.133002	0.0397998		0.080371	-0.0327699	-0.0046647		1387893_at	Rn.4037
1374929_at	0.577522	0.827713	0.413337	0.389209	0.236984	0.798231	0.55632	0.64769	0.580255	0.381163	0.253083	0.515936	0.189273	0.328061	0.302532	0.308243	0.235702	0.673681	0.528023	0.463894	0.000405701		0.117179	0.36737	-0.0470052	-0.0711335	-0.223359	0.337888	0.095977	0.187347	0.119912	-0.0791792	-0.207259	0.0555932	-0.27107	-0.132282	-0.15781	-0.152099	-0.224641	0.213339	0.0676807	0.00355183		-0.0931681	-0.0326815	0.00203977		1374929_at	Rn.22388
1398948_at	1.04043	1.15925	0.978386	1.09434	1.0426	1.23245	0.998847	0.990198	1.20314	0.945388	1.08361	1.09974	0.989686	1.03338	1.10269	1.0556	0.985968	1.31162	1.11137	1.29461	0.00338142		-0.0472373	0.0715842	-0.109279	0.00667381	-0.0450631	0.144782	-0.0888183	-0.0974676	0.115474	-0.142277	-0.00405368	0.0120781	-0.0979795	-0.0542893	0.0150237	-0.0320614	-0.101697	0.22395	0.0237086	0.206949		0.0117953	-0.032672	0.013732		1398948_at	Rn.3474
1378016_at	0.729511	0.782234	0.637169	0.737247	0.789542	0.737254	0.740476	0.720409	0.940586	0.647792	0.612037	0.737802	0.686827	0.682219	0.729291	0.730774	0.680594	0.884029	0.769176	0.900264	0.0011405		-0.0142508	0.0384722	-0.106593	-0.00651475	0.0457803	-0.00650737	-0.00328551	-0.0233525	0.196824	-0.0959699	-0.131724	-0.0059596	-0.0569343	-0.0615427	-0.0144709	-0.0129874	-0.0631675	0.140268	0.0254145	0.156502		-0.0106488	-0.0326246	0.0149793		1378016_at	Rn.22926
1374799_at	0.184426	0.0690597	0.153021	-0.0506415	-0.0333547	0.300776	0.1498	0.298322	0.0847385	0.232151	-0.0632439	0.147366	-0.023575	-0.169709	-0.0128455	-0.0993559	0.0541501	-0.0171204	0.0897264	0.230606	7.81506e-07		0.108211	-0.00715515	0.0768062	-0.126856	-0.10957	0.224562	0.0735852	0.222107	0.00852363	0.155936	-0.139459	0.0711512	-0.0997899	-0.245924	-0.0890603	-0.175571	-0.0220647	-0.0933352	0.0135115	0.154391		-0.0764991	-0.0326184	-0.0221117		1374799_at	Rn.7870
1372521_at	0.789676	0.727997	0.887049	0.782148	0.873597	0.767585	0.837064	0.804648	0.856043	0.870626	0.913051	0.956835	1.00847	0.966378	1.01484	0.961881	0.987536	1.02999	1.04089	0.965209	6.97629e-24		-0.1124	-0.174079	-0.0150278	-0.119928	-0.0284794	-0.134492	-0.065012	-0.0974286	-0.046033	-0.0314508	0.0109748	0.0547583	0.106397	0.0643018	0.112768	0.0598051	0.0854598	0.127917	0.138817	0.0631327		0.0762223	-0.0325587	-0.00575418		1372521_at	Rn.22162
1374247_at	0.692526	0.409873	0.437922	0.535851	0.574003	0.63034	0.564464	0.610933	0.564449	0.624436	0.591391	0.614152	0.507359	0.556577	0.431373	0.672066	0.537786	0.460062	0.582054	0.773592	0.00280394		0.123965	-0.158687	-0.130638	-0.0327091	0.00544291	0.0617799	-0.00409663	0.0423724	-0.00411123	0.0558754	0.0228301	0.0455913	-0.0612013	-0.0119832	-0.137188	0.103505	-0.0307745	-0.108499	0.0134936	0.205032		-0.0056143	-0.0325455	-0.00680555		1374247_at	---
1388712_at	0.220242	0.177257	0.207786	0.117837	0.224813	0.260448	0.198822	0.211334	0.285661	0.131056	0.247148	0.322027	0.197526	0.227509	0.231673	0.34316	0.241905	0.283125	0.266368	0.39852	5.9102e-05		-0.0194693	-0.0624537	-0.0319253	-0.121874	-0.0148981	0.0207367	-0.0408893	-0.0283769	0.0459506	-0.108655	0.00743726	0.0823164	-0.042185	-0.0122015	-0.00803761	0.103449	0.00219443	0.0434143	0.0266576	0.158809		0.0285968	-0.0325231	0.00168551		1388712_at	Rn.10673
1369031_at	0.79817	0.98967	0.844082	0.903008	0.918552	0.846768	0.929918	0.961926	0.937728	0.895764	0.922922	1.01082	0.928724	0.903724	0.789178	1.0168	0.905737	0.88814	1.09701	1.03111	7.94133e-05		-0.127817	0.0636825	-0.081905	-0.0229789	-0.0074357	-0.0792188	0.00393029	0.0359384	0.0117411	-0.0302233	-0.0030655	0.0848331	0.00273631	-0.0222633	-0.13681	0.0908104	-0.0202504	-0.0378474	0.171023	0.10512		0.0157301	-0.0325223	0.00701413		1369031_at	Rn.20083
1373151_at	0.639011	0.720619	0.584942	0.712802	0.625208	0.744619	0.695721	0.713372	0.747214	0.647494	0.600445	0.80465	0.684226	0.647681	0.737164	0.691667	0.727874	0.782623	0.757017	0.810997	1.61065e-06		-0.0647564	0.0168518	-0.118826	0.00903467	-0.0785594	0.0408519	-0.00804665	0.00960432	0.0434465	-0.056273	-0.103322	0.100882	-0.0195409	-0.056086	0.033397	-0.0121006	0.0241065	0.078856	0.0532499	0.10723		0.0118804	-0.032473	-0.00479145		1373151_at	Rn.6635
1371262_at	0.341577	0.0637809	0.102821	0.183661	0.107825	0.0162536	0.155954	0.0933175	0.0605664	0.0441048	0.203722	0.284204	0.219286	0.174109	0.313565	0.306799	0.355135	0.244936	0.391193	0.356604	5.55534e-11		0.140606	-0.13719	-0.0981497	-0.0173094	-0.0931453	-0.184717	-0.0450171	-0.107653	-0.140404	-0.156866	0.00275083	0.0832333	0.0183158	-0.0268616	0.112594	0.105829	0.154164	0.0439656	0.190222	0.155633		0.0814046	-0.0324705	0.0367638		1371262_at	Rn.219258
1392917_at	0.578275	0.463957	0.505487	0.695699	0.591349	0.581963	0.638544	0.615865	0.703648	0.634292	0.522824	0.568236	0.492911	0.518297	0.553374	0.574099	0.620413	0.69748	0.515433	0.663532	0.00301504		-0.00850876	-0.122827	-0.0812972	0.108915	0.0045652	-0.00482135	0.0517601	0.0290815	0.116865	0.0475077	-0.0639596	-0.0185483	-0.0938724	-0.0684873	-0.0334103	-0.0126845	0.0336291	0.110696	-0.0713507	0.0767483		-0.0241337	-0.0324666	-0.00136448		1392917_at	Rn.166557
1379400_at	2.05801	2.08149	2.01675	2.03062	1.9871	2.11349	2.07826	2.05386	2.09754	2.08667	1.895	1.88735	1.85598	1.82705	1.90443	1.91436	1.98234	2.00331	2.06496	2.09423	3.7484e-31		0.0563725	0.0798545	0.0151106	0.0289774	-0.0145372	0.111845	0.0766186	0.0522215	0.0959015	0.0850311	-0.10664	-0.114294	-0.145664	-0.174588	-0.0972115	-0.0872817	-0.0192978	0.00167416	0.0633209	0.0925868		-0.0690545	-0.0324608	0.0182138		1379400_at	Rn.17900
1375003_at	0.525117	0.377701	0.422392	0.294385	0.385697	0.559057	0.498843	0.487056	0.547931	0.354622	0.340562	0.646131	0.510503	0.475092	0.507868	0.510264	0.397474	0.567549	0.486936	0.640844	2.24686e-05		0.0483155	-0.0990999	-0.0544093	-0.182416	-0.0911047	0.0822556	0.0220422	0.010255	0.0711295	-0.122179	-0.136239	0.16933	0.0337017	-0.00170891	0.0310672	0.0334628	-0.0793275	0.0907479	0.0101349	0.164042		0.0217084	-0.0324487	-0.0228632		1375003_at	Rn.12754
1383495_at	0.656573	0.356927	0.46954	0.288668	0.441857	0.700181	0.333993	0.395295	0.512476	0.450175	0.47501	0.648216	0.438099	0.507285	0.53488	0.630692	0.483885	0.560562	0.472734	0.703191	0.00133094		0.153561	-0.146085	-0.0334716	-0.214344	-0.0611547	0.197169	-0.169019	-0.107717	0.00946398	-0.052837	-0.0280024	0.145204	-0.0649128	0.00427343	0.0318682	0.12768	-0.0191268	0.0575495	-0.0302776	0.200179		0.0347355	-0.0323807	-0.00350127		1383495_at	Rn.41244
1373823_at	0.834895	0.678041	0.757537	0.646009	0.54058	1.15311	0.747588	0.794673	0.696306	0.821126	0.638561	0.760474	0.620156	0.463936	0.652704	0.557062	0.696361	0.672445	0.644887	0.888932	2.55601e-09		0.121626	-0.0352282	0.0442674	-0.0672601	-0.17269	0.439845	0.0343192	0.0814037	-0.0169636	0.107857	-0.0747082	0.0472044	-0.0931129	-0.249334	-0.0605657	-0.156207	-0.0169084	-0.0408244	-0.0683823	0.175662		-0.0674555	-0.0323738	-0.025835		1373823_at	Rn.6116
1373270_at	0.969731	0.90151	0.958829	0.779825	0.905404	0.891518	0.83139	0.941436	1.01178	1.37416	0.875955	0.82483	0.918502	0.787544	0.972583	0.932925	0.934004	0.981347	0.935324	0.924396	0.00204167		0.0370812	-0.0311398	0.0261786	-0.152825	-0.0272458	-0.0411323	-0.10126	0.00878604	0.0791346	0.441515	-0.0566949	-0.10782	-0.0141486	-0.145106	0.039933	0.000275276	0.00135336	0.0486969	0.00267387	-0.00825381		-0.0354808	-0.0323737	-0.0153501		1373270_at	Rn.203725
1368083_at	0.682195	0.772239	0.503718	0.646182	0.659553	0.90868	0.668281	0.630668	0.799642	0.547409	0.620586	0.714734	0.537876	0.616158	0.669259	0.684597	0.616428	0.851092	0.642361	0.764916	0.00152533		0.00536669	0.0954098	-0.173111	-0.0306465	-0.0172757	0.231852	-0.00854779	-0.0461604	0.122813	-0.12942	-0.0562426	0.0379053	-0.138953	-0.0606707	-0.00756987	0.00776809	-0.0604005	0.174264	-0.0344678	0.0880872		-0.0144663	-0.0322789	0.00011316		1368083_at	Rn.23255
1398362_at	1.68645	1.58769	1.51728	1.50304	1.654	1.58093	1.61529	1.78769	1.54228	1.70468	1.58921	1.55724	1.45958	1.4718	1.43081	1.71437	1.42188	1.69886	1.62599	1.58157	5.56331e-05		0.0999133	0.0011611	-0.0692512	-0.0834955	0.0674725	-0.00560068	0.0287592	0.201161	-0.0442529	0.118148	0.00268142	-0.0292922	-0.126953	-0.114736	-0.155722	0.127839	-0.164654	0.112332	0.039456	-0.00496567		-0.0413008	-0.0322273	0.0081502		1398362_at	Rn.65930
1387914_at	1.99216	2.15574	2.13221	2.16919	2.01047	2.13995	2.09188	2.13968	2.14739	2.17573	2.06734	2.18977	2.12309	2.21283	1.97553	2.13967	2.15587	2.17481	2.27812	2.15586	4.11266e-13		-0.139208	0.0243721	0.000847062	0.0378222	-0.12089	0.00858297	-0.0394861	0.0083125	0.0160233	0.0443636	-0.0640201	0.0584093	-0.00827607	0.0814684	-0.15583	0.00830893	0.0245087	0.043446	0.146753	0.0244926		0.00731901	-0.0322258	-0.00100862		1387914_at	Rn.94956
1371362_at	1.23102	1.39354	1.16569	1.28033	1.28863	1.16002	1.19131	1.33661	1.32044	1.22503	1.22122	1.26199	1.1386	1.35705	1.20498	1.43856	1.29991	1.2987	1.33751	1.3823	5.61176e-09		-0.0456511	0.116873	-0.110984	0.0036591	0.0119545	-0.116656	-0.0853603	0.059936	0.0437652	-0.0516438	-0.0554521	-0.0146833	-0.138075	0.0803803	-0.0716937	0.16189	0.0232389	0.0220322	0.0608385	0.105631		0.0113946	-0.032207	0.0292861		1371362_at	Rn.105298
1388450_at	1.74667	1.81437	1.77955	1.7568	1.66556	1.79432	1.73205	1.86264	1.94139	1.75521	1.88224	1.78795	1.80992	1.83412	1.81587	1.85639	1.86266	1.81681	1.90461	1.89281	2.39925e-06		-0.0689297	-0.00123032	-0.0360477	-0.0588021	-0.150037	-0.0212784	-0.0835477	0.0470445	0.125791	-0.0603854	0.0666476	-0.0276473	-0.00567787	0.0185224	0.000276467	0.0407948	0.0470627	0.00121731	0.0890151	0.0772114		0.0218212	-0.0321831	-0.0126555		1388450_at	---
1383721_at	1.18216	1.2627	1.35068	1.26706	1.38131	1.15219	1.28931	1.40121	1.31964	1.40254	1.49835	1.2847	1.41708	1.40575	1.44461	1.47028	1.49876	1.26675	1.43085	1.56389	2.82681e-07		-0.182335	-0.101788	-0.0138152	-0.097427	0.016821	-0.212302	-0.0751778	0.036718	-0.0448538	0.0380474	0.133862	-0.0797866	0.0525848	0.041261	0.0801227	0.105792	0.134264	-0.0977444	0.0663621	0.199395		0.0567834	-0.0321814	-0.00464943		1383721_at	Rn.199029
1388772_at	0.346991	0.342637	0.371712	0.0688747	0.132348	0.601137	0.401672	0.323665	0.436958	0.393445	0.12027	0.288072	0.0606763	0.0224351	0.244687	0.177787	0.13361	0.276183	0.0488752	0.452399	8.51513e-11		0.0847688	0.0804157	0.10949	-0.193347	-0.129874	0.338915	0.13945	0.0614432	0.174736	0.131224	-0.141952	0.0258499	-0.201545	-0.239787	-0.0175344	-0.0844343	-0.128612	0.0139614	-0.213346	0.190177		-0.0949201	-0.0321656	-0.0305324		1388772_at	Rn.14059
1383439_at	0.912988	0.847828	0.930034	0.774951	0.88049	0.860486	0.856495	0.987544	0.817759	0.929553	0.936683	0.88995	0.84535	0.910533	0.751638	0.953201	0.91322	0.935663	0.985048	0.974575	2.55733e-05		0.0182881	-0.046871	0.0353347	-0.119749	-0.0142097	-0.0342139	-0.0382043	0.0928451	-0.07694	0.0348535	0.0419833	-0.00474952	-0.0493492	0.0158331	-0.143062	0.0585017	0.0185207	0.0409636	0.0903489	0.0798754		0.00718909	-0.0321644	0.0102516		1383439_at	Rn.8285
1371357_at	2.09287	2.03379	1.98676	1.98616	1.86501	2.08754	2.05626	2.14164	2.00217	2.06298	2.11901	2.14622	1.97435	2.04622	1.99328	2.25502	2.05914	1.93349	2.1057	2.12704	1.31494e-07		0.039137	-0.0199447	-0.0669729	-0.0675698	-0.188721	0.0338106	0.00252605	0.0879127	-0.0515611	0.00924908	0.0652754	0.0924846	-0.0793823	-0.00751416	-0.0604525	0.201285	0.0054054	-0.120244	0.0519648	0.0733122		0.0126763	-0.0321609	-0.0156866		1371357_at	Rn.203012
1374266_at	0.620944	0.336321	0.519666	0.401876	0.482778	0.676141	0.371676	0.36437	0.5116	0.474914	0.684706	0.393664	0.392022	0.487268	0.487168	0.763115	0.469551	0.515148	0.443153	0.667901	0.00304247		0.117745	-0.166878	0.0164669	-0.101324	-0.0204213	0.172942	-0.131523	-0.138829	0.00840134	-0.028285	0.181507	-0.109535	-0.111177	-0.015931	-0.0160313	0.259916	-0.0336483	0.0119489	-0.0600457	0.164702		0.0202078	-0.0321558	0.0126461		1374266_at	Rn.115356
1388164_at	1.79756	1.87376	1.84983	1.81868	1.80321	1.84606	1.88706	1.91237	1.79717	1.83042	1.97371	1.89443	1.75698	1.95239	1.84148	2.0768	1.88142	1.9186	1.94632	1.90161	6.4637e-16		-0.0804327	-0.00422887	-0.0281623	-0.0593105	-0.0747847	-0.0319322	0.00906234	0.0343761	-0.0808279	-0.0475738	0.0957135	0.016436	-0.12101	0.0744006	-0.0365095	0.198805	0.00342863	0.040602	0.068328	0.0236208		0.0289499	-0.032138	0.00214825		1388164_at	---
1376390_at	0.0683149	0.15087	0.139016	0.125678	0.258046	0.0544119	0.104343	0.0447143	0.234207	0.0297451	-0.0152113	0.452095	0.0718499	0.00113582	0.1683	0.15942	0.138908	0.315311	0.245141	0.399656	0.00249323		-0.0889827	-0.00642774	-0.0182811	-0.0316192	0.100749	-0.102886	-0.0529549	-0.112583	0.0769092	-0.127552	-0.172509	0.294798	-0.0854476	-0.156162	0.0110024	0.00212244	-0.01839	0.158013	0.0878433	0.242358		0.0318029	-0.0321192	0.0365991		1376390_at	Rn.101878
1389488_at	0.68107	0.885669	0.710879	0.986914	0.721597	0.774955	0.584007	0.678336	0.679707	0.747178	0.702682	0.834293	0.914984	0.841885	0.709733	0.806613	0.834137	0.846996	1.0677	1.0832	2.38386e-12		-0.123556	0.0810417	-0.093748	0.182287	-0.0830296	-0.0296721	-0.22062	-0.126291	-0.12492	-0.0574493	-0.101944	0.0296665	0.110357	0.0372581	-0.0948935	0.00198654	0.0295103	0.0423693	0.263072	0.278576		0.0572596	-0.0321146	0.0511895		1389488_at	---
1373044_at	1.17588	1.27652	1.02774	1.06325	0.973639	1.64053	1.25859	1.00572	1.23665	0.965183	0.971961	1.01037	0.913105	0.915006	0.938988	1.02777	0.998609	1.24684	0.96848	1.06035	3.5992e-12		0.0921219	0.192761	-0.0560197	-0.020508	-0.110119	0.556772	0.174832	-0.078037	0.152889	-0.118575	-0.111798	-0.0733903	-0.170654	-0.168753	-0.144771	-0.0559936	-0.08515	0.163085	-0.115279	-0.0234118		-0.0916067	-0.0320745	-0.00495564		1373044_at	Rn.3390
1387026_at	0.440712	0.538657	0.486722	0.446976	0.492794	0.516705	0.400331	0.41956	0.617224	0.397498	0.450689	0.575987	0.455588	0.447415	0.549301	0.530539	0.512082	0.566963	0.592565	0.725341	2.31783e-06		-0.0674709	0.0304742	-0.0214605	-0.0612064	-0.0153886	0.00852215	-0.107852	-0.088622	0.109042	-0.110685	-0.0574931	0.0678048	-0.0525943	-0.0607676	0.0411185	0.0223567	0.00390006	0.0587804	0.0843824	0.217159		0.0262838	-0.0320435	0.0188947		1387026_at	Rn.11763
1386867_at	2.23838	2.27159	2.22262	2.09451	2.00058	2.42124	2.25087	2.26942	2.19202	2.19454	2.26841	2.28552	2.1864	2.22284	2.18264	2.27362	2.16143	2.35463	2.1574	2.35656	1.33993e-05		0.00811839	0.0413338	-0.00763719	-0.135749	-0.229682	0.190979	0.0206118	0.0391563	-0.0382441	-0.0357213	0.0381523	0.0552571	-0.0438653	-0.00742442	-0.0476213	0.0433555	-0.0688278	0.12437	-0.0728596	0.126299		0.00421479	-0.0320224	-0.0234298		1386867_at	Rn.3718
1368007_at	0.605968	0.551976	0.584516	0.345137	0.531768	0.344006	0.440712	0.668772	0.448903	0.559156	0.541468	0.488573	0.638767	0.465508	0.248691	0.647575	0.493933	0.658279	0.573366	0.615035	0.00234451		0.0833627	0.0293702	0.0619104	-0.177469	0.00916253	-0.178599	-0.0818939	0.146167	-0.0737026	0.0365506	0.0188626	-0.0340321	0.116162	-0.0570979	-0.273915	0.12497	-0.0286723	0.135674	0.0507605	0.0924296		0.00871484	-0.0319921	0.0326645		1368007_at	Rn.10107
1379578_at	1.15785	1.14943	1.06579	1.12706	1.13287	1.16563	1.08262	1.21378	1.21071	1.11259	1.22821	1.10709	1.1513	1.12122	1.17146	1.27226	1.17702	1.22539	1.12736	1.32384	5.2121e-07		-0.00832368	-0.0167447	-0.100386	-0.0391176	-0.0333097	-0.000546238	-0.0835559	0.0476066	0.0445396	-0.0535825	0.0620394	-0.0590828	-0.0148749	-0.0449501	0.00528493	0.106086	0.010848	0.0592181	-0.0388135	0.157665		0.0165431	-0.0319887	0.00349852		1379578_at	Rn.168502
1396338_at	-0.297816	-0.292354	-0.311051	-0.516003	-0.0353611	-0.3726	-0.180638	-0.277484	-0.252412	-0.217587	-0.344836	0.0562525	-0.275371	-0.819281	-0.134037	-0.431932	-0.480514	-0.0453747	0.00823161	-0.139273	0.000543149		-0.029844	-0.0243823	-0.0430792	-0.248031	0.232611	-0.104628	0.0873343	-0.00951235	0.01556	0.0503855	-0.0768644	0.324225	-0.00739878	-0.551309	0.133935	-0.16396	-0.212542	0.222597	0.276204	0.128699		-0.000763906	-0.0319193	0.00822897		1396338_at	---
1372843_at	1.15915	1.09895	1.07827	1.01388	1.10262	1.19402	1.18362	1.17055	1.13494	1.0975	1.15274	1.04906	1.05308	1.09344	1.0738	1.13555	1.14893	1.16848	1.17458	1.14746	3.79878e-06		0.0376152	-0.0225798	-0.0432613	-0.107646	-0.0189157	0.0724901	0.0620901	0.0490234	0.0134087	-0.0240335	0.0312054	-0.0724694	-0.068454	-0.0280876	-0.0477338	0.014022	0.0274028	0.046946	0.0530456	0.025932		-0.0113641	-0.0318767	-0.0042246		1372843_at	Rn.24677
1393997_at	0.835535	0.629412	0.82513	0.568482	0.794996	0.901684	0.859667	1.01622	0.698286	0.848448	0.566819	0.820508	0.56277	0.678297	0.555972	0.768225	0.735517	0.671774	0.634534	0.778677	9.46865e-15		0.0979876	-0.108135	0.0875823	-0.169066	0.0574481	0.164136	0.122119	0.278672	-0.0392611	0.1109	-0.170728	0.0829605	-0.174778	-0.0592508	-0.181576	0.0306775	-0.00203074	-0.0657738	-0.103013	0.0411292		-0.0733912	-0.0318682	-0.0171425		1393997_at	Rn.38213
1383829_at	0.407855	0.438127	0.292841	0.363518	0.383823	0.429284	0.406104	0.340843	0.483639	0.300966	0.334891	0.402048	0.377085	0.367576	0.375949	0.482725	0.406573	0.51721	0.413398	0.477541	0.000365013		0.0077552	0.0380274	-0.107259	-0.0365817	-0.0162771	0.0291838	0.00600434	-0.0592573	0.0835392	-0.0991341	-0.0652088	0.00194843	-0.0230152	-0.0325235	-0.0241504	0.0826253	0.00647345	0.11711	0.0132982	0.0774414		0.00800928	-0.0318197	0.0124878		1383829_at	Rn.113000
1389458_at	0.175841	0.149254	0.078748	0.191847	0.208018	0.149682	0.325414	0.179765	0.155938	0.257577	0.15947	0.154304	0.129593	0.125177	0.0253265	0.161249	0.202724	0.147253	0.192	0.334607	0.00143732		0.000651628	-0.0259354	-0.0964414	0.0166576	0.0328288	-0.0255078	0.150225	0.00457607	-0.0192514	0.0823881	-0.0157193	-0.0208858	-0.0455964	-0.0500122	-0.149863	-0.01394	0.0275342	-0.0279366	0.0168104	0.159418		-0.0213039	-0.031794	0.00393707		1389458_at	Rn.27753
1399018_at	0.197057	0.353693	0.258135	0.254562	0.244773	0.366478	0.33875	0.186285	0.390692	0.248578	0.2154	0.27955	0.223849	0.206549	0.273591	0.268505	0.197298	0.381948	0.371531	0.398805	0.00490303		-0.0857443	0.0708912	-0.0246662	-0.0282398	-0.0380281	0.0836761	0.0559485	-0.0965164	0.107891	-0.034223	-0.067401	-0.00325188	-0.0589528	-0.0762525	-0.00921058	-0.0142966	-0.0855033	0.0991464	0.0887297	0.116004		-0.0098622	-0.0317819	0.0044671		1399018_at	Rn.15676
1368009_at	1.35738	1.25583	1.08362	1.28595	1.33239	1.19362	1.3781	1.38712	1.4499	1.45277	1.08326	1.19796	1.15848	1.24036	1.29239	1.17587	1.32866	1.24119	1.21686	1.40693	4.2636e-15		0.0814517	-0.0201071	-0.192311	0.0100153	0.0564614	-0.0823122	0.102164	0.11119	0.173969	0.176832	-0.192671	-0.0779742	-0.11745	-0.0355732	0.01646	-0.100062	0.0527286	-0.0347387	-0.059068	0.130994		-0.053612	-0.0317743	-0.0117767		1368009_at	Rn.18753
1371367_at	0.302901	0.420729	0.192815	0.315652	0.339227	0.398231	0.213529	0.32601	0.369565	0.145282	0.32931	0.578717	0.336966	0.367356	0.28885	0.330342	0.373352	0.503656	0.434072	0.626032	6.28267e-06		-0.0567292	0.0610998	-0.166815	-0.043978	-0.0204023	0.0386011	-0.146101	-0.0336193	0.00993491	-0.214348	-0.0303197	0.219088	-0.0226636	0.00772662	-0.0707799	-0.0292879	0.0137227	0.144026	0.0744421	0.266402		0.0520749	-0.0317527	0.0172354		1371367_at	Rn.2633
1380596_at	1.22043	1.47381	1.35002	1.4111	1.43304	1.34393	1.44955	1.40697	1.44774	1.29675	1.26312	1.37542	1.29293	1.34045	1.28332	1.32611	1.363	1.49913	1.4995	1.4315	2.64716e-05		-0.154965	0.098417	-0.0253754	0.0357054	0.0576455	-0.0314627	0.0741597	0.031583	0.0723455	-0.0786368	-0.112268	2.78779e-05	-0.0824659	-0.0349402	-0.0920667	-0.0492786	-0.0123883	0.123743	0.124107	0.0561139		-0.0156507	-0.0317133	0.0204677		1380596_at	Rn.205340
1371875_at	0.425426	0.577836	0.509562	0.532469	0.523615	0.534573	0.593796	0.67772	0.721188	0.554725	0.325952	0.520184	0.37616	0.472827	0.311115	0.549819	0.411834	0.475481	0.496184	0.566738	1.20631e-15		-0.0824343	0.069976	0.0017014	0.0246092	0.0157547	0.0267131	0.0859363	0.169859	0.213328	0.0468653	-0.181908	0.0123237	-0.1317	-0.035033	-0.196746	0.0419585	-0.0960264	-0.0323796	-0.0116762	0.0588777		-0.0691678	-0.0317009	-0.00467397		1371875_at	Rn.20578
1387307_at	1.62449	1.85732	1.6086	1.73174	1.72135	1.57532	1.67145	1.88265	1.73505	1.74815	1.81342	1.67669	1.7887	1.78403	1.8153	1.64666	1.75908	1.79585	1.96121	2.01251	9.20494e-11		-0.135987	0.0968451	-0.151875	-0.0287369	-0.0391254	-0.185159	-0.0890286	0.122168	-0.0254294	-0.0123317	0.0529435	-0.0837908	0.0282208	0.0235492	0.0548251	-0.113814	-0.00140004	0.0353692	0.200731	0.252027		0.0381471	-0.0316521	0.00461654		1387307_at	Rn.10037
1374036_at	0.271579	0.125588	0.294214	0.122927	0.129264	0.479226	0.254669	0.337909	0.175283	0.305134	0.232673	0.41746	0.23312	0.175222	0.169455	0.237643	0.192596	0.259047	0.345838	0.320089	0.00273815		0.0176322	-0.128359	0.040267	-0.13102	-0.124682	0.225279	0.000722647	0.0839626	-0.0786635	0.0511872	-0.0212742	0.163513	-0.0208271	-0.078725	-0.0844919	-0.0163036	-0.0613509	0.00510021	0.0918909	0.0661427		-0.00698449	-0.0316128	-0.03007		1374036_at	Rn.2715
1391979_at	0.26984	0.205373	0.178285	0.154006	0.252765	0.17054	0.193207	0.29559	0.244894	0.11736	0.286462	0.417482	0.39851	0.315405	0.256725	0.378442	0.308831	0.251809	0.471924	0.487648	0.000162112		-0.0129145	-0.0773823	-0.10447	-0.128749	-0.0299899	-0.112214	-0.0895482	0.0128355	-0.0378606	-0.165395	0.00370676	0.134727	0.115755	0.0326502	-0.0260302	0.0956869	0.0260766	-0.0309459	0.189169	0.204893		0.0692334	-0.0315618	0.0054416		1391979_at	Rn.6731
1372056_at	1.62607	1.61692	1.54861	1.49678	1.62442	1.5472	1.55382	1.57839	1.58168	1.64446	1.65325	1.55893	1.67428	1.62517	1.66383	1.68741	1.71423	1.69749	1.71546	1.71164	4.91597e-11		6.66841e-05	-0.00908109	-0.0773939	-0.129222	-0.00157736	-0.078799	-0.0721827	-0.0476142	-0.0443225	0.0184583	0.0272485	-0.0670733	0.0482812	-0.000832632	0.0378324	0.0614054	0.0882252	0.0714844	0.0894546	0.0856424		0.0379962	-0.031558	0.0112471		1372056_at	Rn.98431
1372259_at	0.908319	0.969821	0.752281	0.909307	0.85393	1.26611	0.867254	0.818842	1.0223	0.803239	0.78741	0.88345	0.85059	0.87402	0.836549	0.848653	0.868343	1.11252	0.81082	0.971481	0.00483722		0.00755706	0.0690584	-0.148481	0.00854519	-0.0468326	0.365347	-0.0335079	-0.0819207	0.121542	-0.0975237	-0.113353	-0.0173122	-0.0501721	-0.0267419	-0.0642132	-0.0521093	-0.0324197	0.211761	-0.0899419	0.070719		-0.0265433	-0.031553	-0.00519439		1372259_at	Rn.25099
1384279_at	1.02238	0.518145	0.778723	0.613764	0.445532	0.664787	0.902413	0.596679	1.16537	0.717492	0.412851	0.513684	0.66666	0.679879	0.580782	0.742426	0.564921	0.557698	0.897176	0.51376	2.12113e-05		0.344624	-0.159611	0.100967	-0.0639918	-0.232224	-0.012969	0.224657	-0.0810767	0.487614	0.0397361	-0.264905	-0.164072	-0.0110958	0.00212274	-0.0969745	0.0646698	-0.112835	-0.120058	0.21942	-0.163996		-0.0779219	-0.0315274	-0.0159075		1384279_at	Rn.8070
1387924_at	0.309641	0.336334	0.316055	0.266356	0.322636	0.333304	0.288512	0.407139	0.290642	0.342166	0.320868	0.515787	0.409472	0.315151	0.362641	0.470142	0.425407	0.378771	0.428055	0.486901	4.55271e-06		-0.0566579	-0.0299647	-0.0502437	-0.0999432	-0.0436631	-0.032995	-0.0777873	0.0408404	-0.0756568	-0.024133	-0.0454314	0.149488	0.0431728	-0.0511479	-0.00365842	0.103843	0.0591079	0.0124718	0.0617563	0.120602		0.0380445	-0.0314961	0.000912747		1387924_at	Rn.20670
1390432_at	0.200204	0.331291	0.322969	0.385089	0.323383	0.301275	0.365538	0.400863	0.358348	0.190222	0.153896	0.198478	0.227457	0.225853	0.181464	0.221871	0.308512	0.40035	0.408867	0.304599	0.00255602		-0.0903226	0.0407641	0.0324423	0.094563	0.0328565	0.0107488	0.0750117	0.110337	0.0678213	-0.100305	-0.13663	-0.0920487	-0.0630697	-0.0646735	-0.109062	-0.0686558	0.0179859	0.109824	0.118341	0.0140726		-0.0354205	-0.0314931	0.026013		1390432_at	Rn.59630
1373536_at	0.403054	0.174753	0.0948105	0.419719	0.312166	0.39261	0.257884	0.258304	0.511892	0.317586	0.492958	0.367356	0.230943	0.361904	0.379132	0.591611	0.482321	0.273033	0.275225	0.375174	0.00309474		0.0544319	-0.173869	-0.253811	0.0710973	-0.0364559	0.0439879	-0.0907382	-0.0903174	0.163271	-0.0310355	0.144337	0.0187339	-0.117679	0.0132823	0.0305107	0.242989	0.1337	-0.0755889	-0.0733965	0.0265518		0.0255819	-0.0314505	-0.0151395		1373536_at	---
1388340_at	0.322858	0.254835	0.416537	0.119105	-0.125638	0.95721	0.282126	0.383341	0.33617	0.545435	0.0939482	0.400693	0.205935	-0.011821	-0.13358	-0.120363	0.159959	0.35264	0.024109	0.226284	0.000230831		0.0883691	0.020346	0.182048	-0.115384	-0.360128	0.72272	0.0476368	0.148852	0.101681	0.310946	-0.140541	0.166204	-0.0285545	-0.24631	-0.368069	-0.354852	-0.0745299	0.118151	-0.21038	-0.00820548		-0.134858	-0.0314317	-0.0743089		1388340_at	Rn.7233
1383155_at	1.06138	0.802301	0.770044	0.704721	0.677182	1.08828	0.942493	0.883271	0.988531	0.627512	0.604158	0.822051	0.646768	0.661436	0.650598	0.751219	0.550732	0.871759	0.89749	0.829853	1.87376e-09		0.269791	0.0107119	-0.0215452	-0.0868681	-0.114407	0.296695	0.150904	0.0916817	0.196942	-0.164077	-0.187431	0.0304623	-0.144821	-0.130153	-0.140991	-0.0403696	-0.240857	0.0801696	0.105901	0.0382642		-0.0749837	-0.0314273	-0.00338422		1383155_at	Rn.8070
1368589_at	0.298009	0.762815	0.669006	0.711084	0.432299	0.785207	0.472835	0.686117	0.590959	0.423214	0.743377	0.866077	0.460948	0.606978	0.665943	0.704092	0.569119	0.801726	0.744991	0.758451	0.000156056		-0.339653	0.125153	0.0313441	0.0734218	-0.205363	0.147544	-0.164827	0.0484551	-0.0467037	-0.214449	0.105714	0.228414	-0.176715	-0.0306843	0.0282807	0.0664292	-0.0685434	0.164064	0.107328	0.120789		0.0479238	-0.0314124	0.000386632		1368589_at	Rn.10278
1372563_at	0.679956	0.707152	0.461965	0.65834	0.643627	0.901083	0.671228	0.587837	0.817807	0.553347	0.533154	0.729264	0.618756	0.521345	0.725993	0.634732	0.666308	0.80736	0.599262	0.744959	0.00188856		0.0167819	0.0439784	-0.201209	-0.00483379	-0.0195472	0.23791	0.00805451	-0.0753364	0.154633	-0.109826	-0.13002	0.0660898	-0.0444175	-0.141829	0.0628189	-0.0284417	0.00313428	0.144186	-0.0639115	0.0817852		-0.01493	-0.0313754	-0.00815655		1372563_at	Rn.98546
1397959_at	0.386613	0.306731	0.372877	0.395715	0.383971	0.296617	0.418985	0.340114	0.554765	0.451022	0.342816	0.416582	0.422316	0.340577	0.432587	0.567476	0.351045	0.359238	0.395011	0.61209	0.000208384		-0.0207444	-0.100627	-0.0344806	-0.0116422	-0.0233861	-0.110741	0.0116281	-0.0672433	0.147407	0.0436641	-0.0645415	0.0092249	0.0149583	-0.0667801	0.02523	0.160119	-0.0563124	-0.0481191	-0.0123467	0.204732		0.00835629	-0.0313542	-0.000194836		1397959_at	Rn.205186
1375266_at	0.612311	0.525894	0.50252	0.580726	0.605866	0.590852	0.662982	0.665482	0.644278	0.520721	0.508697	0.631849	0.596277	0.520975	0.570706	0.634376	0.602247	0.61817	0.674259	0.656824	2.46738e-06		0.0160103	-0.0704063	-0.0937804	-0.0155748	0.00956551	-0.00544866	0.066681	0.0691813	0.0479778	-0.0755798	-0.0876033	0.0355485	-2.36985e-05	-0.0753258	-0.0255943	0.038075	0.00594683	0.0218692	0.077958	0.0605235		-0.00364264	-0.0313313	-0.000534524		1375266_at	Rn.163726
1378693_at	-0.228901	-0.198765	-0.424942	-0.116177	-0.65173	-0.413981	-0.245117	-0.565136	-0.329004	-0.454541	-0.370754	-0.229122	-0.113734	-0.225514	-0.424688	-0.32124	-0.129712	-0.0785252	-0.010719	-0.341997	0.000170075		0.0648142	0.0949495	-0.131228	0.177538	-0.358015	-0.120266	0.048598	-0.271422	-0.0352889	-0.160826	-0.077039	0.0645928	0.179981	0.0682015	-0.130973	-0.0275249	0.164003	0.21519	0.282996	-0.0482823		0.0662134	-0.0312367	0.0364212		1378693_at	Rn.120041
1367850_at	0.800603	0.767707	0.718974	0.767579	0.85187	0.881128	0.851885	0.955956	0.851858	0.705913	0.869502	1.04189	0.767159	0.843335	0.794768	0.907058	0.811272	0.793023	0.924304	1.04742	6.39842e-07		-0.0470574	-0.0799533	-0.128686	-0.0800812	0.00420954	0.0334678	0.00422451	0.108296	0.00419792	-0.141748	0.0218418	0.194234	-0.0805013	-0.00432559	-0.0528918	0.0593982	-0.0363882	-0.0546368	0.076644	0.199755		0.0235205	-0.0312078	-0.0152802		1367850_at	Rn.6050
1374591_at	1.40924	1.60706	1.27821	1.40063	1.31542	1.55059	1.32819	1.36832	1.47276	1.04421	1.33671	1.38401	1.32089	1.27649	1.21195	1.34155	1.4086	1.55228	1.46166	1.48647	1.42219e-05		0.0314797	0.229293	-0.0995547	0.0228642	-0.062342	0.172825	-0.0495687	-0.00943837	0.0949959	-0.333554	-0.0410474	0.00625189	-0.0568709	-0.101276	-0.165815	-0.0362095	0.0308397	0.174519	0.0838977	0.108709		-0.00497835	-0.0311972	0.0436063		1374591_at	Rn.99077
1383501_at	0.224141	0.341115	0.373602	0.327298	0.417768	0.36178	0.400983	0.524356	0.424997	0.370767	0.26794	0.292852	0.0424665	0.227077	0.214242	0.2872	0.26137	0.197692	0.386034	0.468796	4.83762e-06		-0.0964827	0.0204913	0.0529778	0.00667427	0.0971441	0.0411564	0.0803594	0.203732	0.104373	0.0501432	-0.0526836	-0.0277715	-0.278157	-0.0935469	-0.106381	-0.0334237	-0.0592541	-0.122932	0.0654106	0.148172		-0.0670455	-0.0311887	0.00434829		1383501_at	Rn.41665
1374883_at	0.451286	0.631991	0.331851	0.381986	0.413129	0.569915	0.393379	0.607021	0.510063	0.467623	0.30944	0.256903	0.0470854	0.350979	0.231675	0.339501	0.107224	0.570648	0.451286	0.451967	1.83622e-07		0.0575386	0.238244	-0.061897	-0.0117617	0.0193811	0.176167	-0.000368654	0.213273	0.116315	0.0738755	-0.0843075	-0.136844	-0.346662	-0.042769	-0.162072	-0.0542466	-0.286524	0.176901	0.0575384	0.0582194		-0.0931528	-0.0311724	0.016812		1374883_at	Rn.12785
1391274_at	0.0188458	0.140294	0.214656	0.0792344	0.130595	0.0813481	0.0488905	0.242811	0.00737978	0.135277	-0.10939	0.133652	0.186065	-0.166736	0.0622213	0.148466	0.118037	0.206255	0.119748	0.169816	0.000272619		-0.0795275	0.0419205	0.116283	-0.0191388	0.0322215	-0.0170251	-0.0494827	0.144438	-0.0909935	0.0369037	-0.207763	0.0352785	0.0876915	-0.265109	-0.036152	0.0500924	0.0196633	0.107882	0.0213746	0.0714429		-0.0183369	-0.0311691	0.0316854		1391274_at	Rn.91765
1373609_at	1.54304	1.36657	1.4008	1.33659	1.43996	1.6877	1.33262	1.52185	1.38026	1.33887	1.61607	1.55766	1.38674	1.47686	1.37986	1.59103	1.40165	1.57772	1.50072	1.60106	0.0039429		0.0711595	-0.105311	-0.0710831	-0.135296	-0.0319236	0.215822	-0.139265	0.0499707	-0.0916256	-0.133013	0.144187	0.0857802	-0.0851461	0.00498149	-0.0920169	0.11915	-0.0702289	0.10584	0.0288357	0.129183		0.0295446	-0.031161	-0.00252632		1373609_at	Rn.164965
1374872_at	0.157834	0.306803	0.283563	0.19886	0.313108	0.20818	0.252906	0.325843	0.378732	0.328726	0.254402	0.350226	0.325404	0.202063	0.327352	0.277991	0.345824	0.295286	0.383216	0.442428	0.0015558		-0.140103	0.00886585	-0.014374	-0.0990776	0.0151703	-0.089757	-0.0450311	0.0279058	0.0807943	0.0307882	-0.0435354	0.0522886	0.0274667	-0.095874	0.0294147	-0.0199465	0.0478863	-0.00265091	0.0852786	0.14449		0.0142519	-0.0311594	-0.00356		1374872_at	Rn.38473
1394532_at	-0.167797	-0.133694	-0.168515	-0.0820145	0.0653283	-0.246693	-0.138847	-0.36779	0.107738	-0.0918967	-0.0664806	-0.428835	-0.00255774	0.00694376	0.0798291	0.0814016	0.326885	-0.00234652	-0.0638587	-0.249967	0.00151449		-0.0906385	-0.0565356	-0.0913569	-0.00485618	0.142487	-0.169535	-0.0616882	-0.290632	0.184896	-0.0147383	0.0106777	-0.351677	0.0746006	0.0841021	0.156987	0.15856	0.404043	0.0748118	0.0132996	-0.172809		0.0409344	-0.0311287	0.0313758		1394532_at	---
1386078_at	0.329601	0.519232	0.379422	0.529334	0.456709	0.455791	0.425512	0.420569	0.533686	0.393823	0.298961	0.5885	0.48444	0.43558	0.472407	0.501164	0.45532	0.655642	0.453819	0.626982	0.000200261		-0.141224	0.0484073	-0.0914032	0.0585095	-0.0141158	-0.0150338	-0.0453131	-0.0502555	0.0628617	-0.0770017	-0.171864	0.117676	0.0136155	-0.0352446	0.00158208	0.030339	-0.0155046	0.184818	-0.017006	0.156157		0.0198825	-0.0310619	0.0139265		1386078_at	Rn.24337
1382152_at	0.540276	0.341287	0.377621	0.445637	0.287237	0.372356	0.489772	0.46344	0.459515	0.463061	0.203511	0.394631	0.33403	0.47992	0.471199	0.508455	0.411164	0.42298	0.423048	0.514018	0.000513565		0.120119	-0.0788704	-0.0425371	0.0254788	-0.132921	-0.0478018	0.0696144	0.0432822	0.0393568	0.0429027	-0.216647	-0.0255264	-0.0861278	0.0597617	0.0510408	0.0882968	-0.00899412	0.00282248	0.00289025	0.0938597		-0.0127483	-0.0310242	0.00183168		1382152_at	Rn.22866
1372785_at	0.745676	0.776912	0.743636	0.754773	0.690204	0.718231	0.659151	0.647561	0.821305	0.722045	0.666261	0.4993	0.667598	0.70857	0.68704	0.806888	0.701318	0.78115	0.803891	0.817518	1.50689e-05		0.0247247	0.0559607	0.0226845	0.0338212	-0.0307472	-0.00271998	-0.0618002	-0.0733902	0.100353	0.00109328	-0.0546908	-0.221652	-0.0533538	-0.012381	-0.0339114	0.0859368	-0.0196331	0.0601982	0.0829396	0.096567		-0.0131105	-0.0309878	0.0366682		1372785_at	Rn.206058
1371094_at	0.168649	0.207366	0.266763	0.358906	0.212046	0.397731	0.283979	0.320671	0.331046	0.189909	0.123666	0.253489	0.362545	0.371238	0.289923	0.47514	0.359741	0.317798	0.315136	0.193691	0.000432421		-0.121323	-0.0826055	-0.023209	0.0689346	-0.0779256	0.10776	-0.00599225	0.0306994	0.0410742	-0.100062	-0.166306	-0.0364824	0.072573	0.081266	-4.87163e-05	0.185168	0.0697695	0.0278263	0.025164	-0.0962811		0.00742249	-0.0309494	-0.00839952		1371094_at	---
1372653_at	1.25969	1.18188	1.20607	1.08407	1.06538	1.27055	1.15177	1.21149	1.18594	1.26093	1.0837	1.35229	1.09694	1.10374	1.08689	1.19475	1.2135	1.23442	1.13836	1.31431	1.12898e-05		0.0748608	-0.00295529	0.0212329	-0.100762	-0.11945	0.0857139	-0.0330661	0.0266555	0.00110814	0.0760988	-0.101138	0.16746	-0.0878889	-0.0810975	-0.0979395	0.00991553	0.0286667	0.0495825	-0.0464735	0.129475		-0.0119876	-0.0309426	-0.00082652		1372653_at	Rn.100569
1379540_at	-0.0101694	-0.189096	-0.0569372	-0.0520918	-0.0676706	-0.107976	-0.0869718	-0.0631606	0.0831621	-0.133621	-0.108761	-0.169377	-0.0584733	-0.0498563	-0.0451211	-0.0172734	-0.0698363	0.0382127	0.0218684	0.0356664	0.00424553		0.0452048	-0.133722	-0.00156297	0.00328243	-0.0122964	-0.0526021	-0.0315976	-0.00778641	0.138536	-0.0782471	-0.0533868	-0.114003	-0.00309913	0.00551789	0.0102531	0.0381008	-0.0144621	0.0935869	0.0772426	0.0910406		0.00589502	-0.0309243	0.0131038		1379540_at	Rn.96103
1380351_at	0.452467	0.078977	0.463653	0.237348	0.516708	0.383792	0.0592284	0.378362	0.413916	0.152633	0.744616	0.867121	0.677312	0.67506	0.92267	0.758948	0.625089	0.87649	0.589988	0.767383	1.31858e-36		-0.0796208	-0.453111	-0.0684354	-0.29474	-0.0153798	-0.148296	-0.47286	-0.153726	-0.118172	-0.379455	0.212528	0.335033	0.145224	0.142972	0.390582	0.22686	0.0930008	0.344402	0.0579004	0.235295		0.218377	-0.0309163	-0.00769009		1380351_at	---
1373947_at	2.30243	2.12288	2.24143	2.21925	2.13801	2.40688	2.20804	2.35459	2.37122	2.3021	2.0387	2.07089	2.06503	2.1604	2.28115	2.2428	2.0584	2.13534	2.24662	2.31756	8.24323e-22		0.0882429	-0.0913104	0.0272405	0.00506131	-0.076175	0.192692	-0.00614955	0.140405	0.157038	0.087911	-0.175485	-0.143298	-0.149154	-0.0537838	0.0669686	0.0286132	-0.155783	-0.0788435	0.032434	0.103377		-0.0649042	-0.030892	-0.0155915		1373947_at	Rn.8396
1372306_at	1.78704	1.77609	1.61004	1.51885	1.58087	1.70319	1.69503	1.82326	1.57511	1.73294	1.90543	1.5954	1.67344	1.78467	1.87117	1.9277	1.84857	1.61341	1.80936	1.76405	9.32847e-07		0.0572575	0.0463099	-0.119745	-0.210929	-0.148911	-0.0265885	-0.0347511	0.0934757	-0.154673	0.00315964	0.175645	-0.134382	-0.056336	0.0548846	0.141389	0.197921	0.118793	-0.116373	0.079584	0.0342697		0.0417631	-0.0308631	-0.0132373		1372306_at	Rn.14691
1389318_at	1.17029	1.26392	1.01954	1.03638	1.03707	1.19029	1.04454	1.12978	1.18588	0.834841	1.06529	1.20914	0.974576	1.08616	1.01333	1.21849	1.10585	1.27872	1.09131	1.21485	1.97293e-05		0.0617805	0.155403	-0.0889687	-0.0721298	-0.0714465	0.0817781	-0.0639706	0.0212714	0.0773621	-0.273672	-0.0432205	0.10063	-0.133937	-0.0223549	-0.0951807	0.109978	-0.0026612	0.170206	-0.0172025	0.106336		0.0116593	-0.0308524	0.029711		1389318_at	Rn.92012
1372013_at	1.78111	1.76107	1.68033	1.76123	1.74497	1.74245	1.81151	1.94711	1.77125	1.83383	1.86147	1.87794	1.78342	1.64331	1.77575	1.82832	1.79086	1.69679	1.91415	1.93668	4.59029e-05		-0.0160713	-0.0361122	-0.116849	-0.0359428	-0.052212	-0.0547262	0.0143323	0.14993	-0.0259263	0.0366536	0.0642964	0.0807603	-0.0137577	-0.153866	-0.0214276	0.0311452	-0.00631298	-0.100382	0.11697	0.139498		0.00434478	-0.0308265	-0.0135501		1372013_at	Rn.22087
1383774_at	0.0716244	0.0255279	-0.00125686	-0.0269504	0.0514966	0.189756	0.0630717	-0.0819922	0.0312363	0.0828219	0.0558095	0.117402	0.0096756	0.170715	0.160744	0.213387	0.0619455	0.140942	0.0516512	0.275103	0.0004417		-0.0115111	-0.0576076	-0.0843924	-0.110086	-0.0316389	0.10662	-0.0200638	-0.165128	-0.0518992	-0.000313615	-0.027326	0.034267	-0.0734599	0.0875794	0.0776087	0.130252	-0.02119	0.0578061	-0.0314843	0.191967		0.0353484	-0.0308224	-0.00347765		1383774_at	Rn.108544
1370283_at	2.39296	2.5552	2.31331	2.50724	2.40589	2.49642	2.39847	2.4531	2.47111	2.42681	2.44901	2.29865	2.35886	2.39982	2.42787	2.39748	2.54632	2.59724	2.56455	2.3383	3.05175e-12		-0.0469734	0.115272	-0.126621	0.0673096	-0.0340396	0.0564881	-0.0414602	0.0131688	0.031184	-0.0131221	0.00907537	-0.141278	-0.0810654	-0.0401107	-0.0120616	-0.0424516	0.106387	0.157308	0.124623	-0.101632		-0.0096145	-0.0308153	0.0169334		1370283_at	Rn.11088
1388608_x_at	3.04585	2.99868	2.92603	2.9394	2.79321	3.0557	3.02192	2.97619	2.80923	2.96582	3.08385	2.99638	2.87678	2.76285	2.80616	3.09519	3.03836	2.96378	2.93902	2.95552	0.000484784		0.0933531	0.0461828	-0.0264631	-0.0130932	-0.159283	0.103207	0.0694216	0.0236875	-0.143268	0.013318	0.131355	0.0438862	-0.0757158	-0.189649	-0.146336	0.142693	0.085863	0.0112872	-0.0134737	0.00302623		-0.00855683	-0.0308148	0.0119078		1388608_x_at	Rn.107334
1372439_at	0.833882	0.744382	0.716333	0.814397	0.645316	0.835459	0.813997	0.781399	0.717269	0.756026	0.842126	0.796814	0.719295	0.697381	0.588272	0.876602	0.746398	0.634864	0.868842	0.948048	3.19199e-05		0.0650265	-0.0244728	-0.0525217	0.0455423	-0.123539	0.0666036	0.0451416	0.0125442	-0.0515859	-0.0128293	0.0732711	0.0279587	-0.0495601	-0.0714744	-0.180583	0.107746	-0.0224575	-0.133991	0.0999874	0.179193		-0.00493183	-0.0307881	0.00879255		1372439_at	Rn.53801
1375437_at	0.473722	0.48882	0.39066	0.326875	0.354214	0.419306	0.408183	0.467028	0.493947	0.378303	0.331437	0.46223	0.360778	0.354615	0.378534	0.45381	0.415757	0.52152	0.456629	0.490691	0.000238902		0.0523688	0.0674672	-0.0306925	-0.0944777	-0.0671387	-0.00204658	-0.0131699	0.0456752	0.0725943	-0.0430502	-0.0899162	0.040877	-0.0605754	-0.0667377	-0.0428193	0.0324572	-0.00559631	0.100167	0.035276	0.0693377		-0.00660091	-0.030764	0.0107459		1375437_at	Rn.22718
1389794_at	0.097918	0.13464	0.0925091	0.0988881	0.109886	0.0812686	0.024035	0.0950077	0.247958	0.0962726	-0.101643	0.271691	0.0193296	0.0435305	0.196654	0.132773	0.104503	0.174244	0.203259	0.29141	0.0037514		-0.0227888	0.0139331	-0.0281977	-0.0218187	-0.0108209	-0.0394382	-0.0966718	-0.0256991	0.127251	-0.0244342	-0.22235	0.150985	-0.101377	-0.0771763	0.0759476	0.0120662	-0.0162038	0.0535374	0.0825525	0.170704		0.00612184	-0.030748	0.017864		1389794_at	Rn.166079
1381363_at	0.195939	0.173042	0.155334	0.136657	0.251835	0.0687841	0.223251	0.34209	0.181107	0.265449	0.160833	0.108504	0.0162105	0.0991559	0.258342	0.204551	0.196787	0.266914	0.224759	0.235721	3.05546e-06		0.00767621	-0.0152212	-0.0329297	-0.0516058	0.0635715	-0.119479	0.0349878	0.153827	-0.00715608	0.0771862	-0.0274302	-0.0797595	-0.172053	-0.0891074	0.0700783	0.0162879	0.00852386	0.0786507	0.0364956	0.0474573		-0.0194186	-0.0306987	0.0111251		1381363_at	Rn.217998
1384543_at	0.380988	0.498926	0.458631	0.416947	0.468134	0.455856	0.48777	0.553058	0.477286	0.589429	0.441133	0.496115	0.506999	0.561727	0.487302	0.534524	0.44898	0.441956	0.668078	0.613799	0.0002693		-0.118394	-0.000455617	-0.0407505	-0.082435	-0.031248	-0.043526	-0.0116121	0.0536759	-0.0220963	0.0900467	-0.0582489	-0.00326701	0.00761687	0.0623455	-0.0120799	0.0351418	-0.0504021	-0.0574255	0.168696	0.114418		0.0117704	-0.0306911	-0.012389		1384543_at	---
1391190_at	0.351268	0.341871	0.34584	0.364615	0.37529	0.40293	0.235233	0.33354	0.444511	0.32483	0.332953	0.310971	0.263584	0.288227	0.365056	0.451842	0.323569	0.458028	0.357472	0.507157	0.000260971		-0.00767165	-0.0170681	-0.0130993	0.00567596	0.0163505	0.0439902	-0.123706	-0.0253997	0.0855718	-0.0341089	-0.0259863	-0.0479683	-0.0953553	-0.070712	0.00611656	0.0929024	-0.0353707	0.0990887	-0.00146711	0.148217		0.000439348	-0.0306823	0.0236039		1391190_at	Rn.6839
1368103_at	0.637924	0.682231	0.667031	0.663499	0.664314	0.694683	0.763252	0.778611	0.645437	0.637662	0.642561	0.726531	0.63767	0.639131	0.586517	0.739811	0.678572	0.649842	0.775179	0.787264	3.98421e-05		-0.0469623	-0.00265467	-0.0178555	-0.0213866	-0.0205725	0.00979677	0.078366	0.0937248	-0.0394492	-0.0472243	-0.0423251	0.0416449	-0.0472158	-0.0457551	-0.0983695	0.054925	-0.00631374	-0.0350441	0.0902926	0.102378		-0.00690021	-0.0306129	0.00443948		1368103_at	Rn.8398
1387228_at	2.19491	2.18131	2.16118	2.08873	2.26708	2.22487	2.22237	2.42762	2.31224	2.20211	2.20872	2.19982	2.16818	2.10793	2.2784	2.15943	2.34971	2.28395	2.1453	2.26045	3.28598e-07		-0.0273086	-0.0409018	-0.061038	-0.13349	0.0448691	0.002653	0.000155383	0.205403	0.0900213	-0.0201056	-0.0134949	-0.0223985	-0.054033	-0.114282	0.0561855	-0.0627873	0.127499	0.061733	-0.076914	0.038234		-0.0165524	-0.0305643	-0.0183357		1387228_at	Rn.89295
1398862_at	1.10108	1.14223	1.01282	1.1934	1.04444	1.06513	1.17616	1.1646	1.16852	1.07537	1.06881	1.08119	1.00596	1.07428	1.01332	1.10891	1.1302	1.05107	1.24545	1.18824	3.16921e-05		-0.00448367	0.0366738	-0.0927363	0.0878449	-0.0611197	-0.0404294	0.0706015	0.0590364	0.06296	-0.0301865	-0.0367449	-0.02437	-0.0996021	-0.0312819	-0.0922364	0.00335442	0.0246369	-0.0544869	0.139891	0.0826794		-0.0169857	-0.0305569	0.0114168		1398862_at	Rn.2305
1373834_at	0.928637	0.843182	0.947601	0.882683	1.00403	1.18618	1.01044	1.05506	0.963105	0.874797	1.08593	1.25328	0.981731	0.970426	0.851064	1.16107	0.976715	0.997053	0.891065	1.17359	3.5576e-05		-0.0732443	-0.1587	-0.05428	-0.119198	0.00214765	0.184295	0.00855399	0.053176	-0.0387769	-0.127084	0.0840456	0.251403	-0.0201509	-0.0314555	-0.150817	0.159185	-0.0251661	-0.00482833	-0.110817	0.171711		0.0226532	-0.0305358	-0.0279865		1373834_at	Rn.27139
1387614_at	-0.753352	-0.591718	-1.04036	0.58329	-0.941964	-0.587072	-0.448659	-0.583308	-0.834181	-0.798648	-0.894872	-0.57559	-1.08563	-1.14237	-0.600435	-0.57107	-0.824527	-0.562544	-0.329991	-0.787353	0.000132815		-0.0848344	0.0768	-0.371843	1.25181	-0.273446	0.081446	0.219858	0.0852094	-0.165663	-0.13013	-0.226354	0.0929279	-0.417115	-0.47385	0.0680829	0.0974477	-0.156009	0.105973	0.338527	-0.118836		-0.0735938	-0.0305356	0.0847017		1387614_at	Rn.34889
1371266_at	2.61861	2.80618	2.75479	2.72706	2.66047	2.63913	2.56201	2.78072	2.74282	2.76664	2.79466	2.86398	2.80496	2.81812	2.85464	2.80654	2.94216	2.91661	2.86234	2.84869	1.99383e-23		-0.159943	0.0276205	-0.0237661	-0.0514913	-0.118087	-0.139422	-0.216549	0.00215971	-0.0357397	-0.0119181	0.0161078	0.0854278	0.0264	0.0395641	0.0760816	0.0279851	0.1636	0.138055	0.0837832	0.0701307		0.0678366	-0.0305296	0.00837091		1371266_at	Rn.214035
1395248_at	1.43673	1.49853	1.45775	1.48671	1.36795	1.43539	1.41625	1.55025	1.55213	1.50914	1.37928	1.56134	1.49158	1.34849	1.47279	1.38055	1.50699	1.53217	1.53675	1.65547	4.91658e-06		-0.0420822	0.0197201	-0.0210641	0.00789927	-0.11086	-0.0434213	-0.0625577	0.0714347	0.0733223	0.0303239	-0.0995289	0.0825285	0.012764	-0.130327	-0.00601961	-0.0982662	0.0281813	0.0533564	0.0579369	0.176659		-0.00052132	-0.030516	0.0016852		1395248_at	Rn.8162
1383712_at	0.651548	0.583647	0.576562	0.617066	0.542417	0.599437	0.588688	0.619469	0.62793	0.625936	0.641329	0.666426	0.572119	0.559601	0.681288	0.663061	0.619034	0.690786	0.713617	0.779504	8.638e-06		0.0205744	-0.0473262	-0.0544111	-0.0139072	-0.0885565	-0.0315365	-0.0422853	-0.0115041	-0.00304292	-0.00503733	0.0103561	0.0354525	-0.0588545	-0.0713724	0.050315	0.0320882	-0.011939	0.0598128	0.0826437	0.148531		0.020757	-0.0304604	0.00674053		1383712_at	Rn.138334
1374447_at	0.613537	0.732082	0.501715	0.59185	0.567414	0.668075	0.517761	0.464052	0.698354	0.421181	0.486231	0.623883	0.605631	0.396072	0.573085	0.59456	0.57943	0.811236	0.621465	0.722235	3.20423e-05		0.0240444	0.14259	-0.0877778	0.00235727	-0.0220783	0.0785822	-0.0717316	-0.12544	0.108862	-0.168311	-0.103261	0.0343904	0.0161388	-0.19342	-0.0164072	0.00506789	-0.0100622	0.221744	0.0319723	0.132742		0.00695381	-0.0304259	0.0390177		1374447_at	Rn.7273
1370080_at	1.11469	1.00021	0.989739	0.907842	0.907557	0.980892	1.24534	1.05928	1.08951	0.965945	0.713306	0.957521	0.899095	0.755385	0.859585	1.04602	0.879057	0.777087	1.06169	0.995539	6.55883e-13		0.154427	0.0399482	0.0294742	-0.0524228	-0.0527078	0.0206274	0.285075	0.0990179	0.129241	0.00568015	-0.246959	-0.00274402	-0.0611695	-0.204879	-0.10068	0.0857541	-0.0812077	-0.183177	0.101429	0.0352739		-0.0769909	-0.0303601	0.00460399		1370080_at	Rn.3160
1384887_at	0.146542	-0.0368186	0.0340642	-0.116177	0.0136388	0.265251	-0.0201067	0.224429	-0.0534335	0.0830277	-0.20464	-0.121429	-0.155665	0.0944283	0.181299	-0.0722065	-0.00983611	0.0773578	-0.00952777	0.178237	0.00177438		0.12162	-0.0617403	0.00914247	-0.141099	-0.0112829	0.240329	-0.0450284	0.199507	-0.0783552	0.0581061	-0.229561	-0.146351	-0.180587	0.0695066	0.156377	-0.0971282	-0.0347578	0.0524361	-0.0344495	0.153316		-0.0397902	-0.0303326	-0.00881496		1384887_at	Rn.136780
1367635_at	2.65521	2.64308	2.59852	2.60364	2.5524	2.61312	2.61619	2.68755	2.61235	2.6411	2.61434	2.7248	2.4814	2.545	2.52248	2.64962	2.63096	2.6501	2.67423	2.74	2.8976e-05		0.0324048	0.0202754	-0.0242821	-0.0191653	-0.0704062	-0.00968382	-0.00661296	0.0647453	-0.0104586	0.0182918	-0.00846368	0.101995	-0.141402	-0.0778061	-0.100324	0.0268206	0.00815389	0.0272962	0.0514229	0.117198		-0.00716848	-0.0303243	0.0119171		1367635_at	Rn.4234
1393752_at	0.00216943	0.0406404	0.0329751	0.0724728	0.0226795	-0.0313008	0.10004	-0.0437133	0.0528216	0.078261	0.017459	-0.0251134	-0.0641725	0.0233588	0.00882823	0.0813279	0.0302733	0.085671	0.0432242	0.240791	0.000693373		-0.0362653	0.00220575	-0.00545954	0.0340382	-0.0157552	-0.0697355	0.0616053	-0.0821479	0.0143869	0.0398263	-0.0209757	-0.0635481	-0.102607	-0.0150758	-0.0296065	0.0428933	-0.00816137	0.0472363	0.00478955	0.202357		-0.000880495	-0.0303085	0.0217113		1393752_at	Rn.62341
1369973_at	1.93677	1.85679	1.88401	1.8364	1.81845	1.94369	1.89041	1.99826	2.01094	1.86042	2.00818	1.9395	1.94913	2.06896	1.95633	2.12702	1.87186	1.98023	2.04557	1.96952	2.48943e-16		-0.0108519	-0.0908367	-0.0636128	-0.111222	-0.129171	-0.00393025	-0.0572103	0.0506417	0.0633216	-0.0872049	0.0605543	-0.00811918	0.00150527	0.121338	0.00870433	0.179397	-0.0757589	0.0326063	0.0979465	0.0219024		0.0354329	-0.0303035	-0.0218686		1369973_at	Rn.202951
1386995_at	0.744999	0.683139	0.8876	0.804239	0.503783	0.788068	0.703596	0.739613	0.981381	0.860945	0.542339	0.817275	0.579171	0.651329	0.767238	0.82775	0.674176	0.73332	0.741163	0.760444	0.000136555		0.00542044	-0.0564391	0.148021	0.0646607	-0.235795	0.0484891	-0.0359822	3.4574e-05	0.241803	0.121367	-0.197239	0.077697	-0.160408	-0.0882495	0.0276595	0.088172	-0.0654022	-0.00625889	0.00158495	0.0208652		-0.0407783	-0.0302723	-0.00788123		1386995_at	Rn.27923
1376676_a_at	0.516026	0.409009	0.415349	0.530413	0.456094	0.636095	0.49154	0.315486	0.515659	0.363317	0.388168	0.443699	0.350838	0.412847	0.518261	0.512531	0.465686	0.606456	0.493101	0.553238	0.00373819		0.0463354	-0.0606822	-0.0543413	0.0607226	-0.0135969	0.166404	0.0218493	-0.154205	0.0459688	-0.106374	-0.0815228	-0.0259914	-0.118853	-0.0568433	0.0485706	0.0428405	-0.00400485	0.136766	0.0234102	0.0835473		-0.00188997	-0.030225	0.0210577		1376676_a_at	Rn.42579
1375590_at	0.563809	0.553519	0.492065	0.507956	0.482852	0.433609	0.426755	0.393567	0.598884	0.565301	0.586358	0.52678	0.525341	0.483162	0.556055	0.627537	0.519913	0.590701	0.626179	0.778823	7.56632e-07		0.0218506	0.0115604	-0.0498928	-0.0340023	-0.0591061	-0.10835	-0.115203	-0.148391	0.0569258	0.0233427	0.0443999	-0.0151782	-0.016617	-0.0587968	0.0140963	0.0855783	-0.022045	0.0487428	0.0842204	0.236865		0.0354147	-0.0302233	0.0262968		1375590_at	Rn.170807
1373514_at	0.909315	0.862117	0.815467	0.809504	0.755752	0.779401	0.782695	0.864294	0.856374	0.760255	0.809158	0.897541	0.690974	0.797459	0.663178	0.997452	0.786608	0.838693	0.962623	0.858286	8.5995e-08		0.0844575	0.0372593	-0.00939056	-0.0153537	-0.0691051	-0.0454562	-0.0421624	0.0394367	0.0315171	-0.0646025	-0.0156993	0.0726834	-0.133883	-0.027398	-0.161679	0.172595	-0.0382496	0.0138362	0.137765	0.0334291		-0.000590576	-0.0302225	0.029791		1373514_at	---
1390348_at	0.436515	0.511166	0.530366	0.513067	0.591824	0.586637	0.54695	0.658971	0.480643	0.405951	0.633096	0.70451	0.489017	0.595137	0.478916	0.637493	0.573657	0.509905	0.709243	0.743836	8.44933e-05		-0.13033	-0.055679	-0.0364788	-0.0537778	0.0249786	0.0197923	-0.0198949	0.0921256	-0.086202	-0.160894	0.0662512	0.137665	-0.077828	0.0282924	-0.0879292	0.0706481	0.00681196	-0.05694	0.142398	0.176991		0.0339679	-0.0301953	0.00242766		1390348_at	Rn.219061
1396061_at	-0.0307109	-0.0292276	-0.319145	-0.0019368	-0.0113429	-0.0400416	-0.146534	-0.0618751	-0.00783585	-0.143677	-0.0920227	-0.198395	-0.377571	-0.15048	-0.170141	-0.0889712	-0.0349977	-0.0442715	-0.379532	0.22701	0.000987581		0.0743739	0.0758572	-0.21406	0.103148	0.093742	0.0650433	-0.0414494	0.0432097	0.097249	-0.0385919	0.0130622	-0.0933104	-0.272486	-0.0453947	-0.0650557	0.0161137	0.0700872	0.0608133	-0.274447	0.332095		-0.0331255	-0.0301949	0.0298276		1396061_at	Rn.205229
1388312_at	0.491111	0.307001	0.387849	0.416416	0.554473	0.51295	0.370206	0.561344	0.542652	0.608395	0.527681	0.482625	0.487814	0.355565	0.426866	0.438782	0.450227	0.477753	0.440785	0.702206	2.04297e-06		0.013976	-0.170134	-0.0892857	-0.0607189	0.0773383	0.0358151	-0.106929	0.0842085	0.0655173	0.13126	0.0505456	0.00549046	0.010679	-0.12157	-0.0502693	-0.038353	-0.0269081	0.000617557	-0.0363502	0.225071		-0.00797761	-0.030175	-0.0159486		1388312_at	Rn.146338
1373366_at	0.915234	0.901694	0.953065	0.911603	0.914069	1.01644	0.920473	1.01397	0.928423	0.926014	1.01443	0.989055	0.92327	0.861802	0.868444	1.11212	0.905456	0.970652	0.936825	1.06562	0.00167154		-0.0371992	-0.0507392	0.000632437	-0.04083	-0.0383635	0.0640052	-0.03196	0.06154	-0.0240099	-0.0264192	0.061995	0.0366217	-0.0291634	-0.0906305	-0.0839887	0.159691	-0.0469766	0.018219	-0.015608	0.113184		0.00429871	-0.0301616	0.000638735		1373366_at	Rn.99241
1370948_a_at	0.743801	0.647702	0.615565	0.61376	0.605181	0.571566	0.71489	0.719646	0.657859	0.666236	0.581615	0.671062	0.732537	0.744093	0.738827	0.692913	0.702974	0.810902	0.742551	0.818493	0.000238072		0.0541924	-0.0419067	-0.0740433	-0.0758484	-0.0844279	-0.118042	0.0252814	0.030037	-0.0317492	-0.0233728	-0.107993	-0.0185466	0.0429283	0.0544842	0.0492187	0.00330385	0.0133653	0.121293	0.0529421	0.128884		0.0271385	-0.0301543	0.00357404		1370948_a_at	Rn.9560
1373128_at	0.537336	0.490545	0.475876	0.593017	0.490338	0.566256	0.683398	0.672706	0.568301	0.614594	0.544519	0.667417	0.547661	0.464077	0.645155	0.642972	0.552346	0.569166	0.607398	0.635932	2.68146e-05		-0.0411142	-0.0879058	-0.102574	0.0145667	-0.0881127	-0.0121945	0.104947	0.0942558	-0.0101497	0.0361431	-0.0339316	0.0889661	-0.0307895	-0.114373	0.066705	0.064522	-0.0261049	-0.00928452	0.0289476	0.0574813		-0.00106695	-0.0301409	-0.0247835		1373128_at	Rn.2997
1371868_at	0.877023	0.900273	0.806315	0.838592	0.92183	1.03386	0.773795	0.825278	0.940739	0.78342	0.846425	0.97324	0.846888	0.894169	0.964245	1.00102	0.955206	1.04703	0.875598	1.00114	0.000575011		-0.0282814	-0.00503157	-0.0989899	-0.0667122	0.0165253	0.128557	-0.13151	-0.0800269	0.035435	-0.121885	-0.0588794	0.0679359	-0.0584168	-0.011136	0.0589403	0.0957188	0.0499016	0.14173	-0.0297064	0.0958306		0.0290215	-0.0301152	0.0109721		1371868_at	Rn.1225
1370399_at	0.510019	0.476742	0.491461	0.461493	0.515171	0.528376	0.518743	0.611612	0.560458	0.466949	0.349422	0.397308	0.280916	0.391913	0.399719	0.448705	0.494773	0.382691	0.515408	0.575766	2.97511e-16		0.0411366	0.00785934	0.0225788	-0.00738894	0.0462891	0.0594939	0.0498603	0.14273	0.091576	-0.00193358	-0.11946	-0.0715745	-0.187966	-0.0769689	-0.0691636	-0.0201773	0.0258907	-0.0861912	0.0465257	0.106884		-0.0545533	-0.030088	0.0148091		1370399_at	Rn.86651
1372524_at	1.05841	1.10202	1.09166	1.11489	0.989469	1.01087	1.13347	1.05989	1.59892	1.01803	0.913081	0.866406	1.20184	0.913778	0.807883	1.10008	0.902358	0.901608	1.34126	0.980158	6.84171e-09		0.00310144	0.0467147	0.0363522	0.0595845	-0.0658349	-0.0444311	0.0781681	0.00458465	0.543615	-0.0372693	-0.142223	-0.188898	0.146533	-0.141526	-0.247421	0.0447797	-0.152946	-0.153695	0.285956	-0.0751462		-0.0737824	-0.0300337	-0.000309489		1372524_at	Rn.23273
1391643_at	1.12143	0.876251	0.919344	0.766281	0.835669	1.1313	0.961894	0.944142	0.843961	0.847361	0.82035	0.972164	0.750981	0.656237	0.787232	1.01903	0.689372	1.00034	0.701379	1.14057	0.00225205		0.232167	-0.0130133	0.03008	-0.122983	-0.0535946	0.242034	0.0726304	0.0548776	-0.0453028	-0.0419034	-0.0689138	0.0829003	-0.138283	-0.233027	-0.102032	0.129765	-0.199892	0.111071	-0.187885	0.251306		-0.0444624	-0.0299956	0.0138662		1391643_at	---
1376967_at	-0.524847	-0.754641	-1.14277	-0.75611	-0.462701	-0.768524	-0.628656	-0.410611	-0.811407	-0.533007	-0.840926	-0.57559	-0.259935	-0.671579	-0.795551	-0.84256	-0.947371	-0.61763	-0.379532	-0.294353	0.000505906		0.126069	-0.103726	-0.491859	-0.105195	0.188214	-0.117609	0.0222595	0.240304	-0.160492	0.117908	-0.190011	0.0753255	0.39098	-0.0206638	-0.144635	-0.191645	-0.296456	0.0332849	0.271383	0.356562		0.0187673	-0.0299603	-0.0277796		1376967_at	Rn.24135
1373321_at	0.64106	0.453018	0.560575	0.528775	0.647089	0.573825	0.668483	0.683854	0.667077	0.689259	0.67546	0.682553	0.567321	0.56847	0.626391	0.668194	0.639703	0.61054	0.573696	0.784286	0.000569975		0.0155785	-0.172464	-0.064906	-0.0967068	0.0216072	-0.0516565	0.043002	0.0583726	0.0415951	0.0637771	0.0499785	0.057072	-0.0581601	-0.0570109	0.000909663	0.0427123	0.0142212	-0.0149416	-0.051785	0.158805		0.00451294	-0.0299436	-0.0206772		1373321_at	Rn.96
1395815_at	0.454906	0.40389	0.481222	0.200917	0.360374	0.569517	0.477815	0.439062	0.488011	0.378	0.360683	0.390768	0.199297	0.180298	0.388825	0.289695	0.2809	0.606623	0.356666	0.405385	5.92019e-05		0.0692633	0.0182473	0.0955797	-0.184726	-0.025269	0.183874	0.0921728	0.0534191	0.102368	-0.00764306	-0.02496	0.0051254	-0.186345	-0.205345	0.00318188	-0.0959474	-0.104742	0.220981	-0.028977	0.019742		-0.0504765	-0.0299419	-0.00555709		1395815_at	---
1390326_at	2.60547	2.50344	2.59317	2.5434	2.55347	2.60103	2.50571	2.57763	2.46739	2.57399	2.75608	2.74829	2.6937	2.74052	2.68356	2.79714	2.75798	2.79693	2.68737	2.71356	4.26077e-42		-0.0395218	-0.141549	-0.0518236	-0.101588	-0.0915209	-0.0439583	-0.139281	-0.0673623	-0.177598	-0.0710028	0.111088	0.103302	0.048704	0.095531	0.0385658	0.152144	0.112986	0.151938	0.0423791	0.0685681		0.0881628	-0.0299167	0.00217523		1390326_at	Rn.206912
1368642_at	1.44044	1.44678	1.37233	1.40699	1.47976	1.41193	1.41143	1.43008	1.50827	1.35004	1.56503	1.4334	1.47158	1.46187	1.50564	1.64756	1.48934	1.53001	1.59068	1.5055	8.73025e-08		-0.0324917	-0.0261532	-0.100602	-0.0659393	0.00682517	-0.0610064	-0.0614997	-0.0428566	0.0353334	-0.122893	0.0920927	-0.0395304	-0.00134949	-0.0110616	0.032704	0.174628	0.0164102	0.0570805	0.117748	0.0325614		0.0415827	-0.0299095	0.0115477		1368642_at	Rn.23200
1373888_at	0.7784	0.898961	0.921514	0.962145	0.966908	0.798608	1.03097	0.942124	0.928398	0.878301	0.95175	0.864661	0.871304	0.89121	0.970856	0.897436	0.952371	1.02882	0.996344	1.07591	2.29283e-05		-0.151949	-0.0313878	-0.00883488	0.0317953	0.0365592	-0.131741	0.100617	0.0117746	-0.00195149	-0.0520487	0.0214009	-0.0656885	-0.0590456	-0.0391392	0.0405064	-0.0329135	0.0220213	0.0984732	0.0659943	0.145557		0.0130185	-0.0298952	0.0119448		1373888_at	Rn.11685
1390803_at	0.321558	0.283033	0.311398	0.258094	0.338631	0.377131	0.28651	0.32865	0.386525	0.309489	0.331217	0.381062	0.318247	0.330844	0.347252	0.345167	0.417966	0.425951	0.372531	0.435521	0.00395449		-0.0237811	-0.0623063	-0.0339409	-0.0872447	-0.00670789	0.0317919	-0.0588285	-0.0166888	0.0411862	-0.0358499	-0.0141219	0.0357234	-0.0270916	-0.0144953	0.00191307	-0.000171898	0.0726276	0.0806123	0.0271919	0.0901823		0.0177721	-0.0298554	-0.000283503		1390803_at	Rn.140508
1375120_at	0.711622	0.940544	0.924777	0.938431	0.958082	0.641849	0.907362	0.936462	0.904359	0.924794	0.745838	0.982893	0.936302	0.932125	0.887677	0.85432	1.10538	1.0047	0.95747	1.0407	0.000186138		-0.200162	0.0287599	0.0129927	0.0266465	0.0462982	-0.269935	-0.00442176	0.0246776	-0.00742538	0.0130093	-0.165946	0.0711087	0.024518	0.0203409	-0.0241071	-0.0574643	0.193598	0.0929126	0.0456859	0.128913		0.0280185	-0.0298449	0.0260249		1375120_at	Rn.22987
1383347_at	0.0134634	0.0625156	0.0641504	0.0422145	-0.00592024	0.0111487	0.131027	-0.000581021	0.0982862	-0.014219	-0.0157029	0.0376045	-0.031413	-0.0320608	-0.0306768	0.0891613	0.0102799	0.0229141	0.0671233	0.244853	0.000421103		-0.0247451	0.0243072	0.025942	0.00400612	-0.0441287	-0.0270597	0.0928185	-0.0387894	0.0600778	-0.0524274	-0.0539113	-0.000603925	-0.0696214	-0.0702692	-0.0688852	0.0509529	-0.0279285	-0.0152943	0.0289149	0.206645		-0.00911321	-0.0298309	0.018064		1383347_at	Rn.94641
1368512_a_at	1.4259	1.57312	1.33497	1.38977	1.52383	1.63334	1.42005	1.70766	1.4706	1.46216	1.51349	1.20319	1.34977	1.3123	1.49165	1.22981	1.42286	1.66625	1.58018	1.38904	1.61392e-12		-0.0291002	0.118126	-0.120028	-0.0652252	0.0688293	0.178343	-0.0349462	0.252661	0.0156047	0.00716571	0.0584982	-0.251806	-0.105227	-0.1427	0.0366506	-0.225189	-0.0321368	0.211254	0.125183	-0.065958		-0.0498178	-0.0298229	-0.00539228		1368512_a_at	Rn.162610
1391450_at	0.274945	0.385486	0.235142	0.36945	0.211724	0.187877	0.288426	0.324515	0.319314	0.22853	0.315538	0.50568	0.257629	0.305497	0.338357	0.41923	0.381076	0.276564	0.503591	0.516917	3.18747e-07		-0.0573297	0.0532116	-0.0971325	0.0371753	-0.12055	-0.144397	-0.0438488	-0.0077591	-0.0129602	-0.103745	-0.0167364	0.173406	-0.074645	-0.0267774	0.00608236	0.0869557	0.0488016	-0.0557101	0.171317	0.184642		0.0449253	-0.0298123	0.0187165		1391450_at	Rn.954
1383901_at	0.10905	0.256738	-0.0267757	0.0274802	0.11496	0.223227	0.0640069	-0.0134287	0.190303	-0.116551	0.125008	0.355765	0.088996	0.064007	0.091368	0.0682112	0.12915	0.39184	0.141799	0.371432	0.00290023		-0.0237797	0.123909	-0.159605	-0.105349	-0.0178695	0.0903979	-0.0688223	-0.146258	0.057474	-0.24938	-0.00782078	0.222936	-0.0438332	-0.0688223	-0.0414612	-0.064618	-0.00367966	0.25901	0.00896931	0.238603		0.04517	-0.0297906	0.0191412		1383901_at	Rn.13721
1388493_at	-0.209712	-0.170874	-0.259755	-0.224439	-0.241561	-0.210986	-0.178577	-0.337888	-0.0753708	-0.418995	-0.257557	0.027935	-0.04345	-0.145327	-0.315219	-0.0890888	-0.224166	-0.048273	-0.133289	0.0813798	0.00315757		-0.0359518	0.00288651	-0.0859948	-0.0506785	-0.0678002	-0.0372256	-0.00481626	-0.164127	0.0983898	-0.245234	-0.0837964	0.201696	0.130311	0.0284339	-0.141458	0.0846718	-0.0504052	0.125488	0.0404721	0.25514		0.0543522	-0.029783	0.0150194		1388493_at	Rn.154707
1375960_at	0.836867	0.844938	0.819736	0.817599	0.865356	0.85415	0.810933	0.909598	0.929475	0.812881	0.786411	0.870009	0.832345	0.852704	0.929906	0.87744	0.89271	0.96021	0.868339	1.01753	1.0202e-05		-0.0325899	-0.0245189	-0.049721	-0.0518582	-0.00410125	-0.015307	-0.0585236	0.0401412	0.0600182	-0.0565755	-0.0830461	0.00055231	-0.037112	-0.0167524	0.0604489	0.00798318	0.0232526	0.0907532	-0.00111833	0.148075		0.0120471	-0.029754	0.00496587		1375960_at	Rn.22813
1391743_at	1.22338	1.52186	1.28871	1.50254	1.47869	1.23977	1.34372	1.46617	1.32065	1.44773	1.44937	1.12477	1.36602	1.08051	1.24685	1.07407	1.46716	1.50526	1.55527	1.4526	9.5549e-06		-0.134371	0.164108	-0.0690415	0.144786	0.120936	-0.117981	-0.0140332	0.10841	-0.0371091	0.0899733	0.0916144	-0.232983	0.0082678	-0.27725	-0.110902	-0.283689	0.109401	0.147501	0.197514	0.0948488		-0.0313853	-0.0297235	0.0455525		1391743_at	Rn.216517
1387017_at	0.523721	0.531522	0.361119	0.520106	0.715702	0.611895	0.580061	0.561344	0.873203	0.633618	0.548371	0.682755	0.564937	0.716229	0.677607	0.742837	0.407157	0.693421	0.753081	0.593867	0.000427951		-0.0909063	-0.0831054	-0.253509	-0.0945214	0.101074	-0.00273263	-0.0345669	-0.0532841	0.258576	0.0189899	-0.0662565	0.0681269	-0.0496902	0.101601	0.0629795	0.128209	-0.207471	0.0787934	0.138453	-0.0207602		0.0128741	-0.0296669	-0.0367374		1387017_at	Rn.33239
1373272_at	0.255436	0.22583	0.419323	0.228038	0.307281	0.159573	0.245163	0.314976	0.35366	0.26546	0.197268	0.343659	0.183465	0.220006	0.211851	0.333605	0.315915	0.369153	0.237302	0.467886	0.00113059		-0.0273061	-0.0569126	0.136581	-0.0547044	0.0245379	-0.123169	-0.0375796	0.0322336	0.0709179	-0.0172824	-0.0854748	0.0609162	-0.0992779	-0.0627361	-0.0708913	0.0508623	0.0331723	0.0864103	-0.0454407	0.185144		-0.000623583	-0.0296657	0.0283786		1373272_at	Rn.118736
1371152_a_at	0.58977	0.733968	0.973922	0.558916	0.710385	0.505076	0.713253	0.783934	0.43964	0.560247	0.829813	1.07893	0.579989	0.543558	0.374057	0.856232	0.686924	1.05696	0.686621	0.804391	3.21365e-05		-0.113559	0.0306385	0.270592	-0.144413	0.00705529	-0.198253	0.00992339	0.0806052	-0.263689	-0.143083	0.126484	0.375603	-0.12334	-0.159771	-0.329273	0.152903	-0.016405	0.353629	-0.016708	0.101061		0.044673	-0.0296619	0.0567345		1371152_a_at	Rn.10383
1388698_at	1.65595	1.41223	1.5505	1.5519	1.53068	1.69292	1.56984	1.5984	1.48529	1.57537	1.72101	1.61552	1.5375	1.60558	1.58643	1.80701	1.61091	1.52937	1.67021	1.65228	4.62572e-11		0.0580098	-0.185711	-0.0474458	-0.046049	-0.0672652	0.0949717	-0.0281064	0.000452316	-0.11265	-0.0225773	0.123066	0.0175761	-0.0604482	0.00763328	-0.0115186	0.209062	0.0129691	-0.0685757	0.0722668	0.05434		0.0281085	-0.029655	-0.00716184		1388698_at	Rn.97792
1375847_at	0.808736	0.762868	0.85274	0.795926	0.794611	0.865413	0.757919	0.819009	0.825576	0.738566	0.816518	0.928092	0.827568	0.909471	0.923067	0.929109	0.846936	0.919517	0.959639	1.02346	1.03238e-13		-0.0465008	-0.092369	-0.00249722	-0.0593109	-0.0606266	0.0101763	-0.0973182	-0.0362278	-0.0296607	-0.116671	-0.0387194	0.0728553	-0.0276688	0.0542344	0.0678302	0.0738714	-0.00830065	0.0642797	0.104402	0.168222		0.0475504	-0.0296413	0.00745697		1375847_at	Rn.16063
1389093_at	0.570167	0.446422	0.361119	0.341782	0.306107	0.385942	0.456586	0.555789	0.432513	0.419465	0.219602	0.372685	0.372321	0.360094	0.299665	0.431368	0.445133	0.388422	0.451094	0.410109	9.55174e-05		0.168848	0.0451029	-0.0402007	-0.0595375	-0.0952124	-0.0153773	0.0552664	0.15447	0.031194	0.0181461	-0.181718	-0.0286343	-0.0289978	-0.0412256	-0.101654	0.0300493	0.0438143	-0.0128972	0.0497745	0.00878958		-0.0350673	-0.029613	0.00973275		1389093_at	Rn.9149
1370290_at	1.10054	1.05046	0.923274	0.951742	0.872097	1.27075	1.00619	1.09935	0.925603	1.15755	1.14188	1.1783	1.05579	0.871676	0.825469	1.06319	0.943255	1.04315	1.03202	1.14961	0.000433979		0.0674423	0.0173642	-0.10982	-0.0813518	-0.160997	0.237656	-0.0269051	0.0662537	-0.107491	0.12446	0.108782	0.145204	0.0226989	-0.161418	-0.207625	0.0300913	-0.0898387	0.0100517	-0.00107394	0.116517		-0.0133686	-0.0296127	-0.0255328		1370290_at	Rn.2458
1370817_at	1.24243	1.26161	1.09906	1.11234	1.07601	1.41735	1.05748	1.18797	1.22846	1.0777	1.28942	1.28556	1.21933	1.19523	1.23294	1.18427	1.30147	1.40261	1.16737	1.35895	3.1116e-08		0.0225517	0.0417259	-0.120823	-0.107535	-0.143865	0.197471	-0.162402	-0.0319084	0.00858353	-0.142181	0.0695427	0.0656848	-0.000544484	-0.0246485	0.0130587	-0.0356054	0.0815919	0.182735	-0.0525058	0.139074		0.0367909	-0.0296076	-0.00581861		1370817_at	Rn.16883
1390510_at	0.453405	0.545925	0.405234	0.427927	0.468218	0.56953	0.511611	0.360075	0.555703	0.221724	0.62786	0.740239	0.404638	0.371476	0.437163	0.564032	0.441632	0.637757	0.559621	0.71922	6.8132e-06		-0.0477442	0.0447756	-0.0959157	-0.0732222	-0.0329312	0.0683807	0.0104618	-0.141074	0.0545536	-0.279426	0.126711	0.239089	-0.0965117	-0.129674	-0.063987	0.0628827	-0.0595177	0.136607	0.0584709	0.218071		0.0441334	-0.0295274	0.0147342		1390510_at	Rn.17885
1367980_at	0.633688	0.667337	0.44667	0.589111	0.63909	0.761648	0.709426	0.631345	0.759264	0.533956	0.562687	0.503873	0.55454	0.505199	0.521839	0.640126	0.569933	0.697179	0.534175	0.609518	3.88183e-07		0.0301579	0.0638073	-0.15686	-0.0144192	0.0355594	0.158118	0.105896	0.0278143	0.155734	-0.0695739	-0.0408435	-0.0996571	-0.0489898	-0.0983313	-0.0816913	0.0365961	-0.0335975	0.0936484	-0.0693556	0.00598745		-0.0439224	-0.0294828	-0.00492427		1367980_at	Rn.5876
1376689_at	-0.141854	-0.256116	-0.159663	-0.118836	-0.17325	0.0936305	-0.291726	-0.127619	-0.00461327	-0.0687914	-0.0272731	0.00744969	-0.377571	-0.311649	-0.172454	-0.261755	-0.276175	0.0145179	-0.158209	0.0753311	0.00209504		-0.00502304	-0.119285	-0.022832	0.0179956	-0.0364184	0.230462	-0.154895	0.00921223	0.132218	0.0680398	0.109558	0.144281	-0.240739	-0.174818	-0.0356227	-0.124923	-0.139344	0.151349	-0.021378	0.212162		-0.0220148	-0.0294245	-0.013645		1376689_at	Rn.13471
1370954_at	0.403371	0.369002	0.320089	0.533333	0.294926	0.37132	0.483361	0.325388	0.3521	0.197254	0.409761	0.440321	0.364154	0.382633	0.327153	0.571989	0.432	0.400147	0.49927	0.506708	1.25036e-06		0.00415721	-0.0302118	-0.0791247	0.134119	-0.104288	-0.0278944	0.0841468	-0.0738265	-0.0471137	-0.20196	0.0105466	0.0411072	-0.0350598	-0.0165814	-0.0720606	0.172775	0.0327862	0.00093251	0.100056	0.107494		0.0296173	-0.0294078	0.0281427		1370954_at	Rn.8531
1387864_at	0.862527	0.877964	0.726381	0.796208	0.764089	0.796808	0.693371	0.83303	0.933948	0.739978	0.786944	0.889755	0.783172	0.802855	0.870315	0.885753	0.822441	0.906431	0.891566	1.01602	2.84762e-08		0.0285492	0.0439858	-0.107597	-0.0377702	-0.0698893	-0.0371695	-0.140607	-0.000947603	0.0999705	-0.0939997	-0.0470338	0.0557774	-0.0508054	-0.0311228	0.0363367	0.0517752	-0.0115372	0.0724535	0.0575878	0.182044		0.0257724	-0.0293906	0.0151329		1387864_at	Rn.21470
1373248_at	0.474204	0.49756	0.529146	0.511235	0.304009	0.395291	0.392002	0.472111	0.499952	0.454783	0.343092	0.320565	0.336663	0.426267	0.464815	0.397016	0.449599	0.462017	0.560681	0.643972	0.000228863		0.0274551	0.0508108	0.0823968	0.0644859	-0.14274	-0.0514575	-0.0547474	0.0253616	0.053203	0.0080342	-0.103657	-0.126184	-0.110086	-0.0204818	0.0180665	-0.0497329	0.00285015	0.0152681	0.113932	0.197223		-0.0123025	-0.0293652	0.0318041		1373248_at	Rn.114291
1386912_at	0.496407	0.46406	0.547234	0.584726	0.385821	0.520805	0.636857	0.632499	0.500748	0.596256	0.471416	0.643362	0.569133	0.562239	0.550104	0.596593	0.540838	0.49769	0.643454	0.669494	1.23946e-05		-0.0590796	-0.0914272	-0.0082528	0.0292395	-0.169666	-0.0346815	0.0813704	0.0770125	-0.0547387	0.0407691	-0.0840705	0.0878753	0.0136461	0.00675243	-0.0053826	0.041106	-0.0146491	-0.0577973	0.0879668	0.114007		0.00981214	-0.0293561	-0.0187663		1386912_at	Rn.2910
1382222_at	0.104259	0.347435	0.275004	0.327771	0.253543	0.260829	0.277792	0.360964	0.394251	0.04849	0.244972	0.50055	0.46102	0.457794	0.359395	0.454384	0.252299	0.444125	0.510104	0.488114	1.15344e-07		-0.236895	0.00627993	-0.0661512	-0.0133837	-0.087612	-0.0803253	-0.0633629	0.019809	0.0530961	-0.292665	-0.0961827	0.159395	0.119866	0.11664	0.0182406	0.113229	-0.0888554	0.10297	0.168949	0.146959		0.0708274	-0.0292194	-0.00291331		1382222_at	Rn.25191
1397312_at	0.221459	0.280037	0.30536	0.262401	0.313228	0.27717	0.184748	0.220196	0.29951	0.291311	0.295885	0.460072	0.242939	0.223208	0.291114	0.375171	0.283532	0.412262	0.36276	0.482636	0.000385309		-0.0827914	-0.0242134	0.00111015	-0.0418494	0.00897809	-0.0270799	-0.119502	-0.0840536	-0.0047398	-0.0129391	-0.00836463	0.155822	-0.0613109	-0.0810424	-0.0131356	0.0709207	-0.0207176	0.108013	0.05851	0.178386		0.0337063	-0.0291006	0.0196971		1397312_at	Rn.32535
1379811_at	0.502251	0.597346	0.652617	0.749314	0.620587	0.549089	0.585377	0.648532	0.837526	0.668673	0.608729	0.511287	0.50933	0.566504	0.634945	0.62193	0.652065	0.59264	0.713205	0.722389	0.00415996		-0.124966	-0.0298704	0.0254006	0.122098	-0.00663006	-0.0781281	-0.0418394	0.0213157	0.210309	0.0414557	-0.0184879	-0.11593	-0.117887	-0.0607132	0.00772818	-0.00528681	0.0248481	-0.0345768	0.0859881	0.0951724		-0.0219366	-0.0290915	0.010813		1379811_at	Rn.203116
1374767_at	0.414447	0.476695	0.511688	0.558992	0.528162	0.491896	0.463917	0.556891	0.48657	0.55551	0.518877	0.473103	0.495687	0.439511	0.541112	0.553577	0.516916	0.591291	0.50669	0.701407	7.07126e-05		-0.1047	-0.0424521	-0.00745932	0.0398452	0.00901479	-0.0272512	-0.05523	0.037744	-0.0325772	0.0363627	-0.000269586	-0.0460444	-0.0234595	-0.0796355	0.0219648	0.0344301	-0.00223048	0.0721444	-0.0124567	0.18226		0.00795074	-0.0290877	0.0115449		1374767_at	Rn.263
1393790_at	-0.148231	-0.024019	-0.0397002	0.536519	-0.0739287	0.464747	0.0625384	0.229444	0.107674	-0.039623	-0.349191	-0.198395	-0.474106	-0.26022	-0.173787	-0.200146	-0.342327	-0.246648	-0.101936	0.318006	0.0013871		-0.100564	0.0236475	0.00796627	0.584185	-0.0262621	0.512414	0.110205	0.277111	0.155341	0.00804351	-0.301525	-0.150729	-0.42644	-0.212554	-0.12612	-0.15248	-0.294661	-0.198982	-0.05427	0.365672		-0.168959	-0.0290577	0.0155488		1393790_at	Rn.11728
1375254_at	0.416771	0.637558	0.507564	0.548339	0.526831	0.490268	0.548321	0.568986	0.700303	0.500525	0.396938	0.6725	0.549929	0.51952	0.578292	0.503016	0.542302	0.689044	0.591924	0.714755	0.00431712		-0.143413	0.0773739	-0.0526207	-0.0118455	-0.0333531	-0.0699159	-0.0118638	0.00880189	0.140119	-0.0596589	-0.163246	0.112316	-0.010255	-0.0406648	0.0181076	-0.0571679	-0.0178828	0.128859	0.03174	0.15457		0.00819065	-0.0290508	0.00217257		1375254_at	Rn.24337
1390429_at	0.438949	0.379719	0.442969	0.521485	0.654273	0.458822	0.455233	0.434725	0.672395	0.682868	0.549416	0.44616	0.500251	0.679177	0.603028	0.708055	0.55167	0.514725	0.60498	0.586916	0.00445235		-0.105341	-0.164572	-0.101322	-0.0228056	0.109982	-0.0854687	-0.089058	-0.109566	0.128104	0.138577	0.00512485	-0.0981311	-0.0440394	0.134886	0.0587376	0.163765	0.00737962	-0.0295654	0.0606887	0.0426254		0.0223188	-0.0290433	-0.0100012		1390429_at	Rn.165598
1368079_at	1.22955	1.32309	1.17814	1.06649	1.09291	1.46878	1.36276	1.34401	1.18182	1.25686	1.05934	1.14217	1.0631	1.09323	1.14774	1.07846	1.14828	1.19762	1.17302	1.22033	1.70261e-17		0.0381682	0.131709	-0.0132447	-0.124898	-0.0984757	0.277397	0.171377	0.152629	-0.0095688	0.0654708	-0.132047	-0.0492159	-0.128284	-0.0981577	-0.0436438	-0.112923	-0.043105	0.00623094	-0.0183618	0.028944		-0.0719258	-0.0290402	-0.0240697		1368079_at	Rn.11185
1374662_at	0.833037	0.979479	0.803603	0.867892	0.853111	0.905962	0.874497	0.880954	0.993004	0.812746	0.761793	0.919865	0.789066	0.812893	0.847258	0.907559	0.836717	1.00431	0.83949	0.992862	8.92148e-05		-0.0427673	0.103675	-0.0722019	-0.00791293	-0.022694	0.0301576	-0.00130737	0.00514913	0.117199	-0.0630589	-0.114012	0.0440604	-0.0867388	-0.0629122	-0.0285469	0.0317545	-0.0390874	0.128502	-0.0363151	0.117057		-0.0121798	-0.0290198	0.011323		1374662_at	Rn.24337
1387508_at	2.4971	2.57538	2.43232	2.50323	2.50968	2.47332	2.41962	2.55207	2.51398	2.39776	2.51229	2.46473	2.49536	2.66029	2.64795	2.65211	2.6771	2.70739	2.59786	2.51367	1.64088e-18		-0.0430561	0.0352189	-0.10784	-0.0369281	-0.0304845	-0.066842	-0.120538	0.0119085	-0.026179	-0.142401	-0.0278668	-0.0754296	-0.0448015	0.120129	0.107785	0.111945	0.13694	0.167233	0.0577013	-0.0264929		0.048389	-0.0289698	0.0200724		1387508_at	Rn.11129
1372997_at	1.35404	1.25672	1.51865	1.5311	1.48612	1.44368	1.30754	1.54932	1.64312	1.33949	1.75786	1.62854	1.51343	1.42387	1.55927	1.50689	1.65684	1.5414	1.47071	1.78463	9.60809e-10		-0.159625	-0.256941	0.0049895	0.0174403	-0.0275383	-0.0699838	-0.206121	0.0356546	0.129457	-0.174168	0.244198	0.114882	-0.000235046	-0.0897884	0.0456055	-0.00676775	0.143176	0.0277408	-0.0429459	0.27097		0.0646174	-0.0289462	-0.0103002		1372997_at	---
1375932_at	0.582514	0.548497	0.497366	0.68364	0.228647	0.534606	0.565704	0.577592	0.514612	0.41289	0.552306	0.829763	0.429576	0.63174	0.524444	0.567052	0.668505	0.578319	0.607953	0.769465	0.00124583		0.0172541	-0.0167624	-0.0678931	0.118381	-0.336612	-0.0306532	0.000444451	0.0123321	-0.0506479	-0.152369	-0.0129537	0.264503	-0.135683	0.0664808	-0.040816	0.00179235	0.103246	0.0130595	0.042693	0.204205		0.044696	-0.0289253	0.00138923		1375932_at	Rn.163618
1376606_a_at	1.14349	1.12575	1.02114	0.95294	0.922458	1.38854	1.054	1.01338	1.14534	1.02708	0.9426	0.972154	0.88358	0.868536	0.854455	1.01263	0.938181	1.11686	0.935406	1.02197	1.93867e-12		0.126464	0.108725	0.00411962	-0.0640843	-0.0945669	0.371514	0.036975	-0.00364816	0.128319	0.0100547	-0.0744246	-0.0448709	-0.133444	-0.148488	-0.162569	-0.00439342	-0.0788436	0.0998326	-0.0816183	0.00494824		-0.0734418	-0.0289142	-0.000956981		1376606_a_at	Rn.3365
1392566_at	0.639453	0.76012	0.689731	0.702993	0.820079	0.663825	0.706139	0.813986	0.711573	0.628115	0.541426	0.688446	0.746156	0.715993	0.742604	0.714566	0.861643	0.835398	0.660607	0.876138	4.38961e-06		-0.0864966	0.0341702	-0.0362189	-0.0229565	0.0941299	-0.0621243	-0.0198106	0.0880367	-0.0143764	-0.0978342	-0.184523	-0.0375039	0.0202069	-0.00995694	0.0166542	-0.0113839	0.135693	0.109448	-0.0653427	0.150189		0.00671391	-0.0288931	0.0251304		1392566_at	Rn.203180
1393354_at	0.358612	0.356961	0.257293	0.41966	0.331381	0.279135	0.237437	0.0936988	0.430532	0.322141	0.386436	0.116151	0.300821	0.274359	0.423648	0.47831	0.488214	0.424209	0.339087	0.397697	0.00211389		0.0228232	0.0211714	-0.0784962	0.0838704	-0.00440822	-0.0566542	-0.0983523	-0.24209	0.0947431	-0.0136483	0.0506471	-0.219638	-0.034968	-0.0614299	0.0878589	0.142521	0.152425	0.0884196	0.00329788	0.0619077		0.0237056	-0.0288571	0.0441751		1393354_at	Rn.19111
1368228_at	0.354827	0.459602	0.239891	0.383083	0.426554	0.509854	0.363119	0.273	0.505651	0.299681	0.374684	0.285747	0.321042	0.341599	0.507555	0.312185	0.382305	0.620531	0.390176	0.52028	0.00264603		-0.0387413	0.0660335	-0.153677	-0.0104853	0.0329862	0.116285	-0.0304497	-0.120568	0.112082	-0.093887	-0.0188845	-0.107821	-0.0725262	-0.051969	0.113987	-0.0813829	-0.0112636	0.226962	-0.00339228	0.126712		0.00516334	-0.0288497	0.0101848		1368228_at	Rn.11361
1377156_at	1.28574	1.16807	1.36333	1.18621	1.34735	1.28467	1.35514	1.44718	1.06716	1.24853	1.17043	1.33125	1.1574	1.21899	1.21326	1.27442	1.26015	1.36363	1.2374	1.45149	0.00189387		0.0141467	-0.103522	0.0917353	-0.0853849	0.0757623	0.0130814	0.0835547	0.175593	-0.204434	-0.0230562	-0.101161	0.0596644	-0.114187	-0.0525983	-0.0583289	0.00282731	-0.0114358	0.0920351	-0.0341903	0.179898		-0.0106941	-0.0288481	0.0176013		1377156_at	---
1379285_at	1.32101	1.12564	1.33409	0.944661	0.954551	0.986535	1.13016	1.061	0.946442	0.91669	1.31389	0.953944	0.982144	1.08547	1.15625	1.16985	1.01725	1.37614	1.39829	1.23957	1.45236e-08		0.200328	0.00496011	0.21341	-0.176017	-0.166127	-0.134144	0.00948341	-0.0596794	-0.174236	-0.203989	0.193209	-0.166735	-0.138534	-0.0352076	0.0355701	0.0491741	-0.103425	0.255457	0.277615	0.118887		0.0476194	-0.0288064	0.0618328		1379285_at	Rn.4244
1373345_at	0.459614	0.349838	0.4751	0.403902	0.484489	0.401473	0.490485	0.39849	0.347946	0.486347	0.427212	0.344143	0.354293	0.451576	0.405561	0.454353	0.404326	0.459054	0.609419	0.55866	0.000933541		0.0213003	-0.0884757	0.0367863	-0.0344118	0.046175	-0.0368414	0.0521708	-0.0398243	-0.0903677	0.048033	-0.0111021	-0.0941711	-0.0840213	0.0132623	-0.0327534	0.0160385	-0.0339881	0.0207398	0.171105	0.120346		0.00256883	-0.0287978	0.0226696		1373345_at	Rn.98123
1371843_at	1.66484	1.7073	1.73314	1.67978	1.73765	1.72134	1.72311	1.74974	1.74876	1.76065	1.71535	1.75931	1.69333	1.72782	1.77391	1.77418	1.80127	1.824	1.75034	1.81006	3.59973e-09		-0.0779574	-0.0354978	-0.00965906	-0.063016	-0.00514199	-0.0214592	-0.0196818	0.00694964	0.00596879	0.0178528	-0.0274418	0.016513	-0.04946	-0.0149724	0.0311177	0.0313874	0.0584794	0.0812017	0.00754741	0.0672695		0.0128065	-0.028759	-0.00011762		1371843_at	Rn.7575
1382020_at	0.256615	0.212458	0.125999	0.25626	0.25901	0.0970594	0.2066	0.180216	0.22923	0.146805	0.155515	0.0884103	-0.189897	0.157785	0.0719671	0.345843	0.170495	0.161796	0.226336	0.201566	0.00165885		0.0886116	0.0444545	-0.0420042	0.0882561	0.0910066	-0.070944	0.0385969	0.0122127	0.0612267	-0.0211984	-0.0124885	-0.0795931	-0.357901	-0.0102182	-0.0960364	0.17784	0.00249117	-0.00620728	0.0583324	0.0335622		-0.0343085	-0.0287345	0.0503351		1382020_at	Rn.24583
1399096_at	0.643675	0.568261	0.535452	0.583105	0.600407	0.65782	0.571837	0.579796	0.774514	0.535297	0.616816	0.727789	0.640909	0.669631	0.706892	0.69035	0.576941	0.757073	0.70697	0.806484	1.17518e-09		-0.00382569	-0.0792399	-0.112049	-0.0643962	-0.047094	0.0103195	-0.0756637	-0.067705	0.127013	-0.112204	-0.0306853	0.0802882	-0.00659204	0.0221304	0.0593913	0.0428496	-0.0705601	0.109572	0.0594689	0.158983		0.0355312	-0.028728	-0.00700544		1399096_at	Rn.163631
1376436_at	0.78275	0.68607	0.308823	0.577434	0.488606	0.986948	0.784022	0.53337	0.796614	0.277597	0.490059	0.664783	0.497115	0.389706	0.552949	0.551341	0.517608	0.756326	0.464875	0.625203	0.000579345		0.19614	0.0994603	-0.277787	-0.00917645	-0.0980043	0.400338	0.197412	-0.0532397	0.210004	-0.309013	-0.096551	0.0781733	-0.0894946	-0.196904	-0.0336609	-0.0352688	-0.0690018	0.169716	-0.121735	0.0385926		-0.0465969	-0.0287204	-0.0147303		1376436_at	Rn.146128
1393012_at	-0.166811	-0.144275	-0.0949338	-0.12435	-0.109029	-0.19648	-0.294314	-0.123384	-0.263492	-0.10892	-0.138621	-0.0130989	-0.134646	-0.470739	-0.0268925	-0.102375	-0.123945	-0.0688142	-0.0943426	0.193793	0.000135031		-0.0365271	-0.0139911	0.0353497	0.00593348	0.0212549	-0.0661965	-0.16403	0.00689959	-0.133208	0.0213637	-0.00833775	0.117185	-0.00436273	-0.340456	0.103391	0.027908	0.00633879	0.0614692	0.0359408	0.324076		0.0289628	-0.0286855	0.0414228		1393012_at	Rn.163258
1384406_at	0.237136	0.149699	0.447861	0.344591	0.426303	0.369737	0.108465	0.301392	0.340758	0.372963	0.224015	0.821756	0.648277	0.490682	0.843598	0.588613	0.479856	0.616408	0.500751	0.734693	3.19023e-22		-0.215242	-0.302679	-0.00451653	-0.107787	-0.0260744	-0.0826404	-0.343913	-0.150986	-0.11162	-0.0794151	-0.228363	0.369378	0.195899	0.0383041	0.39122	0.136236	0.0274787	0.164031	0.0483734	0.282316		0.139693	-0.0286809	-0.00934073		1384406_at	Rn.169598
[truncated: 4,001 more rows]
[truncated: 6 more columns]
