# Supplementary material for: Tofu and fish oil independently modulate serum lipid profiles in rats: Analyses of 10 class lipoprotein profiles and the global hepatic transcriptome
Source: PLoS One. 2019 Jan 17;14(1):e0210950. doi: 10.1371/journal.pone.0210950 (PMC6336308; doi:10.1371/journal.pone.0210950)
Supplement: S6 Table — (XLSX) [file pone.0210950.s011.xlsx]

## Sheet: S6T PC1 genes
S6 Table. A list of differentially expressed probe sets involved in the PC1 cluster
Probe set ID	p-value		CF1	CF2	CF5	CF6	CF7	CS1	CS2	CS5	CS6	CS7	TF3	TF4	TF5	TF6	TF7	TS1	TS2	TS4	TS5	TS7		PC1	PC2	PC3		UniGene ID	Gene Title	Gene Symbol	Chromosomal Location	Gene Ontology Biological Process	Gene Ontology Cellular Component	Gene Ontology Molecular Function
1369328_at	0.00019701		0.134776	0.0196247	0.129636	0.175925	0.178154	0.133956	0.161608	0.121099	0.0812661	0.11989	-0.506431	-0.134775	-0.113912	-0.263594	0.0937145	-0.0875737	0.0626351	-0.120691	-0.0226146	-0.162693		-0.127583	0.00177376	0.035492		Rn.162151	acetyl-Coenzyme A carboxylase beta	Acacb	chr12q16	0006084 // acetyl-CoA metabolic process // inferred from direct assay /// 0006633 // fatty acid biosynthetic process // inferred from electronic annotation /// 0008152 // metabolic process // inferred from electronic annotation /// 0014070 // response to organic cyclic substance // inferred from mutant phenotype /// 0042493 // response to drug // inferred from expression pattern /// 0046320 // re…	0005625 // soluble fraction // inferred from direct assay /// 0005739 // mitochondrion // inferred from direct assay /// 0005829 // cytosol // inferred from sequence or structural similarity	0003824 // catalytic activity // inferred from electronic annotation /// 0003989 // acetyl-CoA carboxylase activity // inferred from direct assay /// 0003989 // acetyl-CoA carboxylase activity // inferred from electronic annotation /// 0003989 // acetyl-CoA carboxylase activity // inferred from mutant phenotype /// 0005524 // ATP binding // inferred from direct assay /// 0005524 // ATP binding //…
1367854_at	7.05595e-57		0.254731	0.282285	0.0361252	0.155523	0.105954	0.253947	0.296257	0.324411	0.13572	0.334877	-0.393015	-0.180639	-0.432129	-0.209555	-0.552712	-0.00584699	-0.249409	-0.0377544	-0.023728	-0.0950421		-0.23413	-0.0360707	0.043584		Rn.29771	ATP citrate lyase	Acly	chr10q32.1	0006085 // acetyl-CoA biosynthetic process // non-traceable author statement /// 0006629 // lipid metabolic process // inferred from expression pattern /// 0008152 // metabolic process // inferred from electronic annotation /// 0008610 // lipid biosynthetic process // inferred from electronic annotation /// 0044262 // cellular carbohydrate metabolic process // inferred from electronic annotation	0005737 // cytoplasm // inferred from electronic annotation /// 0005829 // cytosol // inferred from sequence or structural similarity	0000166 // nucleotide binding // inferred from electronic annotation /// 0000287 // magnesium ion binding // inferred from electronic annotation /// 0003824 // catalytic activity // inferred from electronic annotation /// 0003878 // ATP citrate synthase activity // inferred from direct assay /// 0003878 // ATP citrate synthase activity // inferred from electronic annotation /// 0004775 // succina…
1371137_at	4.77691e-16		0.244565	-0.303694	-0.278827	-0.201118	-0.22172	-0.0909268	-0.168101	0.0896714	0.0832338	-0.363139	0.21597	-0.134962	0.361165	0.028307	0.285605	-0.0246505	0.0812162	0.350557	0.0258291	0.0210198		0.114912	-0.0280678	-0.039893		Rn.10622	acyl-Coenzyme A oxidase 2, branched chain	Acox2	chr15p14	0006629 // lipid metabolic process // inferred from electronic annotation /// 0006631 // fatty acid metabolic process // inferred from electronic annotation /// 0006631 // fatty acid metabolic process // inferred from expression pattern /// 0006635 // fatty acid beta-oxidation // inferred from direct assay /// 0006635 // fatty acid beta-oxidation // inferred from electronic annotation /// 0008152…	0005777 // peroxisome // inferred from direct assay /// 0005777 // peroxisome // inferred from electronic annotation	0003995 // acyl-CoA dehydrogenase activity // inferred from electronic annotation /// 0003997 // acyl-CoA oxidase activity // inferred from electronic annotation /// 0005504 // fatty acid binding // inferred from direct assay /// 0009055 // electron carrier activity // inferred from electronic annotation /// 0016491 // oxidoreductase activity // inferred from electronic annotation /// 0016627 // …
1383303_at	2.73063e-06		0.156965	-0.541366	-0.151568	0.249986	-0.414137	-0.367031	-0.8301	-0.756922	0.00566494	-0.332665	-0.197683	0.546249	0.305798	0.61012	0.408455	0.573278	0.119384	0.632052	-0.167086	0.150605		0.315164	-0.000773396	0.0520279		Rn.88644	acyl-CoA synthetase medium-chain family member 3	Acsm3	chr1q35	0006629 // lipid metabolic process // inferred from electronic annotation /// 0006631 // fatty acid metabolic process // inferred from electronic annotation /// 0006633 // fatty acid biosynthetic process // inferred from sequence or structural similarity /// 0008152 // metabolic process // inferred from electronic annotation	0005739 // mitochondrion // inferred from electronic annotation /// 0005739 // mitochondrion // inferred from sequence or structural similarity /// 0005759 // mitochondrial matrix // inferred from electronic annotation /// 0005759 // mitochondrial matrix // inferred from sequence or structural similarity	0000166 // nucleotide binding // inferred from electronic annotation /// 0000287 // magnesium ion binding // inferred from electronic annotation /// 0003824 // catalytic activity // inferred from electronic annotation /// 0005524 // ATP binding // inferred from electronic annotation /// 0015645 // fatty-acid ligase activity // inferred from sequence or structural similarity /// 0016874 // ligase …
1388924_at	7.35162e-38		0.262887	0.355314	0.230499	0.173064	0.0769607	0.0176291	0.265004	0.014535	-0.0117658	0.0856805	-0.272287	0.00827663	-0.0479795	0.148449	-0.169762	-0.236273	-0.0574064	-0.323359	-0.146335	-0.373131		-0.119258	0.113264	0.0206136		Rn.119611	angiopoietin-like 4	Angptl4	chr7q12	0001525 // angiogenesis // inferred from electronic annotation /// 0001666 // response to hypoxia // inferred from expression pattern /// 0007165 // signal transduction // inferred from electronic annotation /// 0007275 // multicellular organismal development // inferred from electronic annotation /// 0019216 // regulation of lipid metabolic process // traceable author statement /// 0030154 // ce…	0005576 // extracellular region // inferred from electronic annotation /// 0005576 // extracellular region // inferred from sequence or structural similarity /// 0005578 // proteinaceous extracellular matrix // inferred from electronic annotation /// 0005615 // extracellular space // inferred from electronic annotation /// 0005615 // extracellular space // inferred from sequence or structural sim…	0004857 // enzyme inhibitor activity // inferred from electronic annotation /// 0004857 // enzyme inhibitor activity // inferred from sequence or structural similarity /// 0004857 // enzyme inhibitor activity // traceable author statement /// 0005102 // receptor binding // inferred from electronic annotation
1387123_at	1.68181e-47		0.213554	0.115095	0.391737	0.251742	0.199504	0.0925514	0.112363	0.393116	-0.0112538	0.0995208	-0.294905	0.0414333	-0.155869	-0.129828	-0.255017	-0.189449	-0.265313	-0.222755	-0.184688	-0.201539		-0.167027	0.084622	0.0316409		Rn.10172	cytochrome P450, family 17, subfamily a, polypeptide 1	Cyp17a1	chr1q55	0006694 // steroid biosynthetic process // inferred from mutant phenotype /// 0006694 // steroid biosynthetic process // traceable author statement /// 0006700 // C21-steroid hormone biosynthetic process // inferred from electronic annotation /// 0006702 // androgen biosynthetic process // traceable author statement /// 0006704 // glucocorticoid biosynthetic process // inferred from sequence or s…	0005739 // mitochondrion // inferred from sequence or structural similarity /// 0005739 // mitochondrion // inferred from electronic annotation /// 0005783 // endoplasmic reticulum // inferred from direct assay /// 0005789 // endoplasmic reticulum membrane // inferred from sequence or structural similarity /// 0016020 // membrane // inferred from electronic annotation /// 0030424 // axon // infer…	0004497 // monooxygenase activity // inferred from electronic annotation /// 0004508 // steroid 17-alpha-monooxygenase activity // inferred from direct assay /// 0004508 // steroid 17-alpha-monooxygenase activity // inferred from sequence or structural similarity /// 0004508 // steroid 17-alpha-monooxygenase activity // traceable author statement /// 0004508 // steroid 17-alpha-monooxygenase acti…
1368283_at	8.41752e-54		0.0810015	0.173191	0.279923	0.397242	0.174589	-0.194548	-0.226941	-0.246484	-0.469949	-0.341873	0.521066	0.40746	0.224526	0.269074	0.0437769	0.0325029	-0.176343	-0.249058	-0.313029	-0.386128		0.108862	0.232451	0.0407375		Rn.3671	enoyl-Coenzyme A, hydratase/3-hydroxyacyl Coenzyme A dehydrogenase	Ehhadh	chr11q23	0006629 // lipid metabolic process // inferred from electronic annotation /// 0006631 // fatty acid metabolic process // inferred from electronic annotation /// 0006635 // fatty acid beta-oxidation // inferred from electronic annotation /// 0006635 // fatty acid beta-oxidation // inferred from sequence or structural similarity /// 0008152 // metabolic process // inferred from electronic annotatio…	0005739 // mitochondrion // inferred from electronic annotation /// 0005739 // mitochondrion // inferred from sequence or structural similarity /// 0005777 // peroxisome // inferred from direct assay /// 0005777 // peroxisome // inferred from electronic annotation	0003824 // catalytic activity // inferred from electronic annotation /// 0003857 // 3-hydroxyacyl-CoA dehydrogenase activity // inferred from direct assay /// 0003857 // 3-hydroxyacyl-CoA dehydrogenase activity // inferred from electronic annotation /// 0004165 // dodecenoyl-CoA delta-isomerase activity // inferred from electronic annotation /// 0004300 // enoyl-CoA hydratase activity // inferred…
1388108_at	1.00102e-21		0.0357957	0.630858	-0.0256311	0.0146707	0.139606	0.308748	0.367831	0.271484	0.117877	0.217343	-0.30014	-0.110746	-0.295055	-0.254816	-0.334917	-0.386851	-0.234163	-0.0305948	0.0488833	-0.180182		-0.213376	0.00946988	0.00955626		Rn.46942	ELOVL family member 6, elongation of long chain fatty acids (yeast)	Elovl6	chr2q42	0006633 // fatty acid biosynthetic process // inferred from electronic annotation /// 0008610 // lipid biosynthetic process // inferred from electronic annotation /// 0030497 // fatty acid elongation // inferred from electronic annotation /// 0030497 // fatty acid elongation // inferred from sequence or structural similarity	0005739 // mitochondrion // inferred from electronic annotation /// 0005783 // endoplasmic reticulum // inferred from electronic annotation /// 0005789 // endoplasmic reticulum membrane // inferred from electronic annotation /// 0016020 // membrane // inferred from electronic annotation /// 0016021 // integral to membrane // inferred from electronic annotation /// 0030176 // integral to endoplasm…	0016747 // transferase activity, transferring groups other than amino-acyl groups // inferred from electronic annotation /// 0016747 // transferase activity, transferring groups other than amino-acyl groups // inferred from sequence or structural similarity
1369195_at	7.51823e-13		0.161493	0.132577	0.21935	0.247856	-0.0395903	0.527185	0.242267	0.197697	0.367023	0.0691723	-0.215055	-0.20982	-0.37255	-0.512049	-0.237777	-0.482972	-0.102222	0.0211011	-0.061969	0.0482805		-0.226659	-0.0223492	0.017501		Rn.91358	fatty acid binding protein 2, intestinal	Fabp2	chr2q42	0006631 // fatty acid metabolic process // inferred from direct assay /// 0006810 // transport // inferred from electronic annotation /// 0015908 // fatty acid transport // inferred from expression pattern /// 0015909 // long-chain fatty acid transport // inferred from direct assay /// 0050892 // intestinal absorption // inferred from direct assay	0005737 // cytoplasm // inferred from direct assay /// 0005737 // cytoplasm // inferred from electronic annotation /// 0005886 // plasma membrane // inferred from direct assay /// 0005902 // microvillus // inferred from direct assay /// 0044424 // intracellular part // inferred from sequence or structural similarity /// 0045179 // apical cortex // inferred from direct assay	0005215 // transporter activity // inferred from electronic annotation /// 0005324 // long-chain fatty acid transporter activity // inferred from direct assay /// 0005488 // binding // inferred from electronic annotation /// 0005504 // fatty acid binding // inferred from direct assay /// 0005504 // fatty acid binding // inferred from physical interaction /// 0005504 // fatty acid binding // trace…
1370281_at	7.94502e-48		0.0235119	0.30337	-0.0408362	0.123664	-0.304405	0.207843	0.404078	0.619601	0.281968	0.575075	-0.753074	-0.231825	-0.341167	-0.512228	-0.405383	-0.226547	-0.162144	0.147707	0.149507	0.141285		-0.270481	-0.144678	-0.00246772		Rn.98269	fatty acid binding protein 5, epidermal	Fabp5	---	0006006 // glucose metabolic process // inferred from sequence or structural similarity /// 0006629 // lipid metabolic process // inferred from sequence or structural similarity /// 0006656 // phosphatidylcholine biosynthetic process // inferred from sequence or structural similarity /// 0006810 // transport // inferred from electronic annotation /// 0009611 // response to wounding // inferred fr…	0005737 // cytoplasm // inferred from electronic annotation	0005215 // transporter activity // inferred from electronic annotation /// 0005488 // binding // inferred from electronic annotation /// 0005504 // fatty acid binding // inferred from direct assay /// 0005515 // protein binding // inferred from sequence or structural similarity /// 0008289 // lipid binding // inferred from electronic annotation
1367857_at	4.16052e-44		0.108549	0.0492568	0.193384	0.202768	0.0725017	0.129136	0.0989776	0.13087	-0.0145757	0.161415	0.0311359	-0.175904	-0.218612	-0.104901	-0.134768	0.0116906	-0.0950619	-0.129315	-0.115852	-0.200696		-0.107561	0.0314855	0.0189749		Rn.28161	fatty acid desaturase 1	Fads1	chr1q43	0006629 // lipid metabolic process // inferred from electronic annotation /// 0006633 // fatty acid biosynthetic process // inferred from electronic annotation /// 0006636 // unsaturated fatty acid biosynthetic process // inferred from direct assay /// 0006636 // unsaturated fatty acid biosynthetic process // inferred from sequence or structural similarity /// 0006810 // transport // inferred fro…	0005634 // nucleus // inferred from direct assay /// 0005783 // endoplasmic reticulum // inferred from electronic annotation /// 0005789 // endoplasmic reticulum membrane // inferred from electronic annotation /// 0005792 // microsome // inferred from direct assay /// 0016020 // membrane // inferred from electronic annotation /// 0016021 // integral to membrane // inferred from electronic annotat…	0005506 // iron ion binding // inferred from electronic annotation /// 0005515 // protein binding // inferred from sequence or structural similarity /// 0016491 // oxidoreductase activity // inferred from electronic annotation /// 0016491 // oxidoreductase activity // inferred from sequence or structural similarity /// 0016717 // oxidoreductase activity, acting on paired donors, with oxidation of…
1368453_at	1.21843e-58		0.113262	0.0835887	0.389818	0.367693	0.0739133	0.177054	0.259223	0.25873	0.0293795	0.215	-0.191301	-0.0113206	-0.208901	-0.221049	-0.16336	-0.212975	-0.275223	-0.38263	-0.160692	-0.140209		-0.182421	0.0784578	0.00541669		Rn.162483	fatty acid desaturase 2	Fads2	chr1q43	0006629 // lipid metabolic process // inferred from electronic annotation /// 0006633 // fatty acid biosynthetic process // inferred from electronic annotation /// 0006810 // transport // inferred from electronic annotation /// 0008610 // lipid biosynthetic process // inferred from electronic annotation /// 0042761 // very-long-chain fatty acid biosynthetic process // traceable author statement /…	0005783 // endoplasmic reticulum // inferred from electronic annotation /// 0005789 // endoplasmic reticulum membrane // inferred from electronic annotation /// 0016020 // membrane // inferred from electronic annotation /// 0016021 // integral to membrane // inferred from electronic annotation	0004768 // stearoyl-CoA 9-desaturase activity // inferred from electronic annotation /// 0004768 // stearoyl-CoA 9-desaturase activity // inferred from sequence or structural similarity /// 0004768 // stearoyl-CoA 9-desaturase activity // traceable author statement /// 0005506 // iron ion binding // inferred from electronic annotation /// 0016491 // oxidoreductase activity // inferred from electr…
1367708_a_at	8.27247e-64		0.610427	0.554267	-0.0224993	0.0300279	0.195135	0.597437	0.644413	0.584738	0.0705637	0.586242	-0.508925	-0.600055	-0.43642	-0.351002	-0.680566	-0.00450322	-0.516922	-0.301708	-0.0758243	-0.374826		-0.403105	-0.0104282	0.0199923		Rn.9486	fatty acid synthase	Fasn	---	0006633 // fatty acid biosynthetic process // inferred from electronic annotation /// 0008152 // metabolic process // inferred from electronic annotation /// 0008610 // lipid biosynthetic process // traceable author statement /// 0008610 // lipid biosynthetic process // inferred from electronic annotation /// 0009058 // biosynthetic process // inferred from electronic annotation /// 0055114 // ox…	0005737 // cytoplasm // inferred from electronic annotation /// 0042470 // melanosome // inferred from electronic annotation	0003824 // catalytic activity // inferred from electronic annotation /// 0004312 // fatty-acid synthase activity // inferred from electronic annotation /// 0004313 // [acyl-carrier-protein] S-acetyltransferase activity // inferred from electronic annotation /// 0004314 // [acyl-carrier-protein] S-malonyltransferase activity // inferred from electronic annotation /// 0004315 // 3-oxoacyl-[acyl-car…
1367707_at	9.25143e-59		0.675515	0.525943	0.0219635	0.0274651	0.0339873	0.644076	0.667205	0.682201	0.096282	0.577402	-0.580364	-0.489996	-0.497623	-0.35979	-0.752525	-0.044578	-0.516929	-0.267669	-0.15091	-0.291656		-0.418329	-0.0237534	0.00983166		Rn.9486	fatty acid synthase	Fasn	---	0006633 // fatty acid biosynthetic process // inferred from electronic annotation /// 0008152 // metabolic process // inferred from electronic annotation /// 0008610 // lipid biosynthetic process // traceable author statement /// 0008610 // lipid biosynthetic process // inferred from electronic annotation /// 0009058 // biosynthetic process // inferred from electronic annotation /// 0055114 // ox…	0005737 // cytoplasm // inferred from electronic annotation /// 0042470 // melanosome // inferred from electronic annotation	0003824 // catalytic activity // inferred from electronic annotation /// 0004312 // fatty-acid synthase activity // inferred from electronic annotation /// 0004313 // [acyl-carrier-protein] S-acetyltransferase activity // inferred from electronic annotation /// 0004314 // [acyl-carrier-protein] S-malonyltransferase activity // inferred from electronic annotation /// 0004315 // 3-oxoacyl-[acyl-car…
1371012_at	8.55853e-19		-0.198528	-0.0642069	0.169819	-0.0279592	-0.0202951	-0.0129544	-0.215107	-0.0406229	-0.19602	-0.239105	0.117802	0.225829	0.0255645	0.264448	0.459673	-0.184176	0.104892	-0.0800034	-0.0868072	-0.00224198		0.106829	0.0738169	-0.0293525		Rn.219233	2-hydroxyacyl-CoA lyase 1	Hacl1	chr16p16	0001561 // fatty acid alpha-oxidation // inferred from direct assay /// 0001561 // fatty acid alpha-oxidation // inferred from sequence or structural similarity /// 0006629 // lipid metabolic process // inferred from sequence or structural similarity	0005777 // peroxisome // inferred from direct assay /// 0005777 // peroxisome // inferred from sequence or structural similarity /// 0005777 // peroxisome // inferred from electronic annotation	0000287 // magnesium ion binding // inferred from electronic annotation /// 0003824 // catalytic activity // inferred from electronic annotation /// 0016829 // lyase activity // inferred from electronic annotation /// 0016829 // lyase activity // inferred from sequence or structural similarity /// 0016830 // carbon-carbon lyase activity // inferred from direct assay /// 0016830 // carbon-carbon l…
1387156_at	2.13094e-23		-0.227612	-0.0785022	0.00330696	0.0187303	0.325108	-0.143608	-0.177053	-0.275841	-0.113371	-0.184323	0.337666	0.0033387	0.033548	0.0179937	0.544169	-0.186692	0.0248566	-0.0223189	-0.017904	0.118507		0.109388	0.0697489	0.00511668		Rn.10515	hydroxysteroid (17-beta) dehydrogenase 2	Hsd17b2	chr19q12	0006694 // steroid biosynthetic process // inferred from electronic annotation /// 0008152 // metabolic process // inferred from electronic annotation /// 0008610 // lipid biosynthetic process // inferred from electronic annotation /// 0032526 // response to retinoic acid // inferred from sequence or structural similarity /// 0055114 // oxidation reduction // inferred from electronic annotation	0016020 // membrane // inferred from electronic annotation /// 0016021 // integral to membrane // inferred from electronic annotation	0003824 // catalytic activity // inferred from electronic annotation /// 0004303 // estradiol 17-beta-dehydrogenase activity // inferred from direct assay /// 0004303 // estradiol 17-beta-dehydrogenase activity // inferred from electronic annotation /// 0005488 // binding // inferred from electronic annotation /// 0016491 // oxidoreductase activity // inferred from electronic annotation /// 00503…
1369465_at	2.98956e-14		0.00667856	-0.0802689	-0.110608	-0.252439	0.104759	-0.105765	-0.324062	0.0947261	-0.107686	-0.369345	0.1204	0.0752047	-0.0715966	0.312959	0.102838	0.0937741	0.203794	0.185811	-0.00765216	0.128478		0.116366	-0.0166231	0.0210726		Rn.34902	steroid delta-isomerase, 3 beta	Hsd3b	chr2q34	0006694 // steroid biosynthetic process // inferred from direct assay /// 0006694 // steroid biosynthetic process // traceable author statement /// 0006694 // steroid biosynthetic process // inferred from electronic annotation /// 0006700 // C21-steroid hormone biosynthetic process // inferred from electronic annotation /// 0008152 // metabolic process // inferred from electronic annotation /// 0…	0005739 // mitochondrion // inferred from electronic annotation /// 0005783 // endoplasmic reticulum // inferred from electronic annotation /// 0005789 // endoplasmic reticulum membrane // inferred from electronic annotation /// 0005792 // microsome // inferred from direct assay /// 0016020 // membrane // inferred from electronic annotation /// 0016021 // integral to membrane // inferred from ele…	0003824 // catalytic activity // inferred from electronic annotation /// 0003854 // 3-beta-hydroxy-delta5-steroid dehydrogenase activity // inferred from direct assay /// 0003854 // 3-beta-hydroxy-delta5-steroid dehydrogenase activity // inferred from electronic annotation /// 0005488 // binding // inferred from electronic annotation /// 0005496 // steroid binding // inferred from direct assay //…
1394960_at	0.000408137		-0.417179	-0.25214	-0.0859898	0.00321707	0.317122	-0.351198	-0.251354	0.0298439	0.104506	-0.0687653	-0.0870172	0.218243	0.0103078	0.325377	0.340977	0.0738322	-0.198764	-0.0388234	-0.0443505	0.372156		0.102916	0.0134816	-0.0282453		Rn.32783	NAD(P) dependent steroid dehydrogenase-like	Hspc105	chr19q12	0006694 // steroid biosynthetic process // inferred from electronic annotation /// 0008152 // metabolic process // inferred from electronic annotation	---	0003824 // catalytic activity // inferred from electronic annotation /// 0003854 // 3-beta-hydroxy-delta5-steroid dehydrogenase activity // inferred from electronic annotation /// 0005488 // binding // inferred from electronic annotation
1367894_at	5.02946e-32		0.126939	0.252912	0.269617	0.265955	0.105271	0.166224	0.316622	0.138537	0.408949	0.139656	-0.100862	-0.337029	-0.0323129	-0.113097	-0.357424	-0.186087	-0.232938	-0.461377	0.228556	-0.598109		-0.208379	0.071724	-0.00374989		Rn.772	insulin induced gene 1	Insig1	chr4q11	0006629 // lipid metabolic process // inferred from electronic annotation /// 0006991 // response to sterol depletion // inferred from sequence or structural similarity /// 0008202 // steroid metabolic process // inferred from electronic annotation /// 0008203 // cholesterol metabolic process // inferred from electronic annotation	0005783 // endoplasmic reticulum // inferred from electronic annotation /// 0005789 // endoplasmic reticulum membrane // inferred from electronic annotation /// 0016020 // membrane // inferred from electronic annotation /// 0016021 // integral to membrane // inferred from electronic annotation	0005515 // protein binding // inferred from sequence or structural similarity
1387959_at	4.38348e-28		0.0267946	0.0559617	0.152007	0.0616844	0.0803926	-0.0116154	0.193946	0.442128	0.010239	0.18025	-0.124199	-0.350557	-0.114662	-0.187246	-0.00413912	-0.0461596	-0.122283	-0.282034	0.176841	-0.137348		-0.125789	-0.00488433	-0.000503844		Rn.29979	lysophospholipase	LOC246266	chr6q32	0006520 // amino acid metabolic process // inferred from electronic annotation /// 0006528 // asparagine metabolic process // inferred from direct assay /// 0006644 // phospholipid metabolic process // inferred from direct assay /// 0016042 // lipid catabolic process // inferred from electronic annotation	---	0003847 // 1-alkyl-2-acetylglycerophosphocholine esterase activity // inferred from electronic annotation /// 0003847 // 1-alkyl-2-acetylglycerophosphocholine esterase activity // inferred from mutant phenotype /// 0004067 // asparaginase activity // inferred from direct assay /// 0004067 // asparaginase activity // inferred from mutant phenotype /// 0004067 // asparaginase activity // inferred f…
1372973_at	5.89865e-22		-0.0395239	-0.0639158	0.0433576	0.199258	0.282564	0.20354	0.191973	-0.0412112	0.342257	0.290754	-0.260187	-0.0708567	0.0134275	0.102226	0.00206896	-0.407832	-0.271531	-0.465079	0.43103	-0.482321		-0.131468	0.0722692	-0.061422		Rn.10211	Lanosterol synthase	Lss	chr20p12	0006694 // steroid biosynthetic process // inferred from electronic annotation /// 0006695 // cholesterol biosynthetic process // inferred from mutant phenotype /// 0008152 // metabolic process // inferred from electronic annotation /// 0008610 // lipid biosynthetic process // inferred from electronic annotation /// 0016125 // sterol metabolic process // inferred from mutant phenotype	0005792 // microsome // inferred from direct assay	0000250 // lanosterol synthase activity // inferred from electronic annotation /// 0000250 // lanosterol synthase activity // inferred from mutant phenotype /// 0003824 // catalytic activity // inferred from electronic annotation /// 0016829 // lyase activity // inferred from electronic annotation /// 0016853 // isomerase activity // inferred from electronic annotation
1373810_at	1.5396e-08		-0.275379	-0.184571	0.171315	0.260795	0.134411	-0.270701	-0.339183	-0.254368	0.150306	-0.206194	0.146063	0.297863	0.143343	0.0508656	0.325002	-0.01267	-0.0500737	-0.0679243	0.0127355	-0.0316349		0.108202	0.0795295	0.00690005		Rn.137418	phospholipase A2, group XIIA	Pla2g12a	chr2q43	0006644 // phospholipid metabolic process // inferred from electronic annotation /// 0016042 // lipid catabolic process // inferred from electronic annotation	0005576 // extracellular region // inferred from electronic annotation /// 0005622 // intracellular // inferred from sequence or structural similarity /// 0005783 // endoplasmic reticulum // inferred from sequence or structural similarity /// 0005794 // Golgi apparatus // inferred from sequence or structural similarity	0004623 // phospholipase A2 activity // inferred from electronic annotation /// 0004623 // phospholipase A2 activity // inferred from sequence or structural similarity /// 0005509 // calcium ion binding // inferred from electronic annotation
1380643_at	1.67554e-13		0.135831	0.332216	0.162929	0.385908	0.271489	0.639907	0.935542	0.833604	0.754147	1.2083	-0.623778	-0.585249	-0.519442	-0.679576	-0.487884	-0.522222	-0.522939	-0.491931	-0.603797	-0.623054		-0.592527	0.0298746	-0.126397		Rn.97779	patatin-like phospholipase domain containing 3	Pnpla3	chr7q34	0006629 // lipid metabolic process // inferred from electronic annotation /// 0008152 // metabolic process // inferred from electronic annotation /// 0019432 // triacylglycerol biosynthetic process // inferred from sequence or structural similarity /// 0019433 // triacylglycerol catabolic process // inferred from sequence or structural similarity	0016020 // membrane // inferred from sequence or structural similarity	0004623 // phospholipase A2 activity // inferred from sequence or structural similarity /// 0004806 // triacylglycerol lipase activity // inferred from sequence or structural similarity /// 0051264 // mono-olein transacylation activity // inferred from sequence or structural similarity /// 0051265 // diolein transacylation activity // inferred from sequence or structural similarity
1370355_at	2.38192e-35		0.402303	0.501911	0.243187	0.176277	0.0488094	0.394918	0.439929	0.514465	0.286594	0.47188	-0.557562	-0.660252	-0.828918	-0.63766	-0.126898	-0.536369	0.11438	-0.113254	-0.149916	0.0161758		-0.37226	-0.0532382	0.0732263		Rn.1023	stearoyl-Coenzyme A desaturase 1	Scd1	chr1q54	0006629 // lipid metabolic process // inferred from electronic annotation /// 0006633 // fatty acid biosynthetic process // inferred from electronic annotation /// 0006633 // fatty acid biosynthetic process // inferred from sequence or structural similarity /// 0006633 // fatty acid biosynthetic process // traceable author statement /// 0008610 // lipid biosynthetic process // inferred from expre…	0005783 // endoplasmic reticulum // inferred from electronic annotation /// 0005789 // endoplasmic reticulum membrane // inferred from electronic annotation /// 0005792 // microsome // inferred from direct assay /// 0016020 // membrane // inferred from electronic annotation /// 0016021 // integral to membrane // inferred from electronic annotation /// 0030176 // integral to endoplasmic reticulum …	0004768 // stearoyl-CoA 9-desaturase activity // inferred from direct assay /// 0004768 // stearoyl-CoA 9-desaturase activity // inferred from electronic annotation /// 0004768 // stearoyl-CoA 9-desaturase activity // traceable author statement /// 0005506 // iron ion binding // inferred from electronic annotation /// 0016491 // oxidoreductase activity // inferred from electronic annotation
1367638_at	2.61282e-23		-0.075927	0.0361075	0.182416	0.0862272	0.0748208	-0.0990912	-0.063772	0.0118105	-0.093299	0.012179	0.102033	0.164976	-0.0127856	0.0387698	0.0795607	-0.141514	-0.0947012	-0.132399	-0.0681536	-0.00725808		0.0119167	0.0683682	-0.00209541		Rn.13468	malonyl-CoA decarboxylase	Mlycd	chr19q12	0006085 // acetyl-CoA biosynthetic process // inferred from direct assay /// 0006633 // fatty acid biosynthetic process // inferred from electronic annotation /// 0008610 // lipid biosynthetic process // inferred from electronic annotation /// 0019395 // fatty acid oxidation // inferred from direct assay /// 0031998 // regulation of fatty acid beta-oxidation // inferred from direct assay /// 0046…	0005737 // cytoplasm // inferred from electronic annotation /// 0005739 // mitochondrion // inferred from direct assay /// 0005739 // mitochondrion // inferred from sequence or structural similarity /// 0005739 // mitochondrion // inferred from electronic annotation /// 0005777 // peroxisome // inferred from direct assay /// 0005777 // peroxisome // inferred from electronic annotation /// 0005829…	0016829 // lyase activity // inferred from electronic annotation /// 0016831 // carboxy-lyase activity // inferred from electronic annotation /// 0050080 // malonyl-CoA decarboxylase activity // inferred from direct assay /// 0050080 // malonyl-CoA decarboxylase activity // inferred from electronic annotation
