# Supplementary material for: Tofu and fish oil independently modulate serum lipid profiles in rats: Analyses of 10 class lipoprotein profiles and the global hepatic transcriptome
Source: PLoS One. 2019 Jan 17;14(1):e0210950. doi: 10.1371/journal.pone.0210950 (PMC6336308; doi:10.1371/journal.pone.0210950)
Supplement: S7 Table — (XLSX) [file pone.0210950.s012.xlsx]

## Sheet: S7T PC2 gene list
S7 Table. A list of differentially expressed probe sets involved in the PC2 cluster
Probe set ID	P-value		CF1	CF2	CF5	CF6	CF7	CS1	CS2	CS5	CS6	CS7	TF3	TF4	TF5	TF6	TF7	TS1	TS2	TS4	TS5	TS7		PC1	PC2	PC3		UniGene ID	Gene Title	Gene Symbol	Chromosomal Location	Gene Ontology Biological Process	Gene Ontology Cellular Component	Gene Ontology Molecular Function
1388211_s_at	8.45812e-25		-0.0729267	0.498415	1.25101	1.27002	0.969396	-0.548626	-0.387672	-0.515253	-0.541516	-0.401817	0.613041	1.18643	0.314981	-0.149959	0.192335	-0.8859	-0.640244	-0.752292	-0.855799	-0.543626		0.0272892	0.611039	0.135541		Rn.37524	acyl-CoA thioesterase 1 /// acyl-CoA thioesterase 2	Acot1 /// Acot2	chr6q31	0000038 // very-long-chain fatty acid metabolic process // inferred from sequence or structural similarity /// 0001666 // response to hypoxia // inferred from direct assay /// 0001676 // long-chain fatty acid metabolic process // inferred from sequence or structural similarity /// 0006629 // lipid metabolic process // inferred from electronic annotation /// 0006629 // lipid metabolic process // t…	0005737 // cytoplasm // inferred from electronic annotation /// 0005739 // mitochondrion // inferred from electronic annotation /// 0005739 // mitochondrion // inferred from sequence or structural similarity /// 0005759 // mitochondrial matrix // inferred from electronic annotation /// 0005829 // cytosol // inferred from direct assay /// 0005829 // cytosol // inferred from sequence or structural …	0004091 // carboxylesterase activity // inferred from electronic annotation /// 0005515 // protein binding // inferred from sequence or structural similarity /// 0016290 // palmitoyl-CoA hydrolase activity // inferred from electronic annotation /// 0016291 // acyl-CoA thioesterase activity // inferred from direct assay /// 0016291 // acyl-CoA thioesterase activity // inferred from sequence or str…
1391433_at	1.38289e-70		0.183628	0.310148	0.528859	0.486461	0.329168	-0.228231	-0.0406355	-0.206575	-0.20513	-0.186381	0.382629	0.464895	0.202833	0.0514868	0.0636466	-0.452624	-0.343296	-0.451287	-0.460381	-0.429214		-0.00874555	0.31575	0.0278634		Rn.37524	acyl-CoA thioesterase 2	Acot2	chr6q31	0000038 // very-long-chain fatty acid metabolic process // inferred from sequence or structural similarity /// 0001666 // response to hypoxia // inferred from direct assay /// 0001676 // long-chain fatty acid metabolic process // inferred from sequence or structural similarity /// 0006629 // lipid metabolic process // inferred from electronic annotation /// 0006637 // acyl-CoA metabolic process /…	0005739 // mitochondrion // inferred from electronic annotation /// 0005739 // mitochondrion // inferred from sequence or structural similarity /// 0005759 // mitochondrial matrix // inferred from electronic annotation	0004091 // carboxylesterase activity // inferred from electronic annotation /// 0005515 // protein binding // inferred from sequence or structural similarity /// 0016290 // palmitoyl-CoA hydrolase activity // inferred from electronic annotation /// 0016787 // hydrolase activity // inferred from electronic annotation
1384115_at	9.81599e-65		0.178338	0.231775	0.46679	0.400297	0.401812	-0.205659	-0.195496	-0.271056	-0.180865	-0.140836	0.442987	0.404964	0.25139	0.0953582	0.0754864	-0.378142	-0.326082	-0.364637	-0.435813	-0.450609		0.0172042	0.302351	0.0268709		Rn.37524	Acyl-CoA thioesterase 2	Acot2	chr6q31	0000038 // very-long-chain fatty acid metabolic process // inferred from sequence or structural similarity /// 0001666 // response to hypoxia // inferred from direct assay /// 0001676 // long-chain fatty acid metabolic process // inferred from sequence or structural similarity /// 0006629 // lipid metabolic process // inferred from electronic annotation /// 0006637 // acyl-CoA metabolic process /…	0005739 // mitochondrion // inferred from electronic annotation /// 0005739 // mitochondrion // inferred from sequence or structural similarity /// 0005759 // mitochondrial matrix // inferred from electronic annotation	0004091 // carboxylesterase activity // inferred from electronic annotation /// 0005515 // protein binding // inferred from sequence or structural similarity /// 0016290 // palmitoyl-CoA hydrolase activity // inferred from electronic annotation /// 0016787 // hydrolase activity // inferred from electronic annotation
1377037_at	1.60092e-67		0.144281	0.396017	0.505947	0.448492	0.43882	-0.0745815	0.0852146	-0.0534141	-0.128615	-0.207152	0.20484	0.277922	0.0292132	-0.00259788	0.223481	-0.327389	-0.34501	-0.459794	-0.587211	-0.568462		-0.0744297	0.300886	0.0214804		Rn.203185	acyl-CoA thioesterase 4	Acot4	chr6q31	0000038 // very-long-chain fatty acid metabolic process // inferred from sequence or structural similarity /// 0001676 // long-chain fatty acid metabolic process // inferred from sequence or structural similarity /// 0006104 // succinyl-CoA metabolic process // inferred from sequence or structural similarity /// 0006629 // lipid metabolic process // inferred from electronic annotation /// 0006637…	0005777 // peroxisome // inferred from sequence or structural similarity	0016290 // palmitoyl-CoA hydrolase activity // inferred from electronic annotation
1367659_s_at	2.98336e-58		0.118699	0.26244	0.363386	0.352624	0.173311	-0.0818731	-0.323611	-0.25055	-0.327757	-0.244784	0.564206	0.453439	0.264245	0.288567	0.144758	-0.288034	-0.241459	-0.326714	-0.369183	-0.53171		0.0792499	0.291967	0.00166		Rn.80835	dodecenoyl-Coenzyme A delta isomerase (3,2 trans-enoyl-Coenzyme A isomerase)	Dci	chr10q12	0006629 // lipid metabolic process // inferred from electronic annotation /// 0006631 // fatty acid metabolic process // inferred from electronic annotation /// 0006635 // fatty acid beta-oxidation // inferred from electronic annotation /// 0006635 // fatty acid beta-oxidation // inferred from sequence or structural similarity /// 0006635 // fatty acid beta-oxidation // traceable author statement…	0005739 // mitochondrion // inferred from direct assay /// 0005739 // mitochondrion // inferred from electronic annotation /// 0005739 // mitochondrion // inferred from sequence or structural similarity /// 0005739 // mitochondrion // traceable author statement /// 0005743 // mitochondrial inner membrane // inferred from electronic annotation /// 0005743 // mitochondrial inner membrane // inferre…	0003824 // catalytic activity // inferred from electronic annotation /// 0004165 // dodecenoyl-CoA delta-isomerase activity // inferred from direct assay /// 0004165 // dodecenoyl-CoA delta-isomerase activity // inferred from electronic annotation /// 0004165 // dodecenoyl-CoA delta-isomerase activity // inferred from sequence or structural similarity /// 0016853 // isomerase activity // inferred…
1378169_at	3.37958e-40		0.0181148	0.163219	0.647809	0.598148	0.377718	-0.176495	-0.0189968	-0.0221988	-0.145752	-0.0684724	0.0966712	0.403221	0.00412392	-0.0214367	0.194181	-0.361415	-0.391788	-0.435263	-0.409407	-0.451982		-0.0619046	0.276483	0.0277502		Rn.203185	acyl-CoA thioesterase 3 /// acyl-CoA thioesterase 4	Acot3 /// Acot4	chr6q31	0000038 // very-long-chain fatty acid metabolic process // inferred from sequence or structural similarity /// 0001676 // long-chain fatty acid metabolic process // inferred from sequence or structural similarity /// 0006104 // succinyl-CoA metabolic process // inferred from sequence or structural similarity /// 0006629 // lipid metabolic process // inferred from electronic annotation /// 0006637…	0005777 // peroxisome // inferred from sequence or structural similarity /// 0005829 // cytosol // inferred from sequence or structural similarity	0016290 // palmitoyl-CoA hydrolase activity // inferred from electronic annotation /// 0016291 // acyl-CoA thioesterase activity // inferred from sequence or structural similarity
1386885_at	1.35485e-73		0.0712306	0.19253	0.413986	0.403059	0.247544	-0.067987	-0.123292	-0.157663	-0.268671	-0.0810226	0.370919	0.329131	0.121782	0.194997	0.220783	-0.299977	-0.238379	-0.448409	-0.430488	-0.450071		0.0108422	0.269373	-0.00570881		Rn.6148	enoyl coenzyme A hydratase 1, peroxisomal	Ech1	chr1q21	0006629 // lipid metabolic process // inferred from electronic annotation /// 0006631 // fatty acid metabolic process // inferred from electronic annotation /// 0008152 // metabolic process // inferred from electronic annotation	0005739 // mitochondrion // inferred from direct assay /// 0005739 // mitochondrion // inferred from sequence or structural similarity /// 0005739 // mitochondrion // inferred from electronic annotation /// 0005777 // peroxisome // inferred from electronic annotation	0003824 // catalytic activity // inferred from electronic annotation /// 0005515 // protein binding // inferred from electronic annotation /// 0005515 // protein binding // inferred from sequence or structural similarity /// 0008270 // zinc ion binding // inferred from electronic annotation /// 0016853 // isomerase activity // inferred from electronic annotation /// 0046872 // metal ion binding /…
1388210_at	7.74566e-47		0.030978	0.167566	0.440563	0.364243	0.409033	-0.395559	-0.116977	0.0427568	-0.129193	-0.078305	-0.0599295	0.564097	0.263494	0.173865	0.131934	-0.409558	-0.212065	-0.396791	-0.440822	-0.349329		-0.00110078	0.262116	0.00785064		Rn.37524	acyl-CoA thioesterase 2	Acot2	chr6q31	0000038 // very-long-chain fatty acid metabolic process // inferred from sequence or structural similarity /// 0001666 // response to hypoxia // inferred from direct assay /// 0001676 // long-chain fatty acid metabolic process // inferred from sequence or structural similarity /// 0006629 // lipid metabolic process // inferred from electronic annotation /// 0006637 // acyl-CoA metabolic process /…	0005739 // mitochondrion // inferred from electronic annotation /// 0005739 // mitochondrion // inferred from sequence or structural similarity /// 0005759 // mitochondrial matrix // inferred from electronic annotation	0004091 // carboxylesterase activity // inferred from electronic annotation /// 0005515 // protein binding // inferred from sequence or structural similarity /// 0016290 // palmitoyl-CoA hydrolase activity // inferred from electronic annotation /// 0016787 // hydrolase activity // inferred from electronic annotation
1371886_at	5.72511e-44		0.227674	0.100307	0.513006	0.329412	0.269194	-0.0125756	-0.263333	-0.210071	-0.241631	-0.102341	0.336831	0.373551	0.0193749	0.057769	0.285506	-0.123655	-0.287725	-0.392241	-0.485589	-0.393462		0.0121463	0.258445	0.022343		Rn.6249	carnitine acetyltransferase	Crat	chr3p12	0006629 // lipid metabolic process // inferred from electronic annotation /// 0006631 // fatty acid metabolic process // inferred from direct assay /// 0006631 // fatty acid metabolic process // inferred from electronic annotation /// 0006810 // transport // inferred from electronic annotation	0005739 // mitochondrion // inferred from electronic annotation /// 0005739 // mitochondrion // inferred from sequence or structural similarity /// 0005739 // mitochondrion // traceable author statement /// 0005743 // mitochondrial inner membrane // inferred from electronic annotation /// 0005777 // peroxisome // inferred from electronic annotation /// 0005777 // peroxisome // traceable author st…	0004092 // carnitine O-acetyltransferase activity // inferred from direct assay /// 0004092 // carnitine O-acetyltransferase activity // inferred from electronic annotation /// 0008415 // acyltransferase activity // inferred from electronic annotation /// 0016740 // transferase activity // inferred from electronic annotation
1368283_at	8.41752e-54		0.0810015	0.173191	0.279923	0.397242	0.174589	-0.194548	-0.226941	-0.246484	-0.469949	-0.341873	0.521066	0.40746	0.224526	0.269074	0.0437769	0.0325029	-0.176343	-0.249058	-0.313029	-0.386128		0.108862	0.232451	0.0407375		Rn.3671	enoyl-Coenzyme A, hydratase/3-hydroxyacyl Coenzyme A dehydrogenase	Ehhadh	chr11q23	0006629 // lipid metabolic process // inferred from electronic annotation /// 0006631 // fatty acid metabolic process // inferred from electronic annotation /// 0006635 // fatty acid beta-oxidation // inferred from electronic annotation /// 0006635 // fatty acid beta-oxidation // inferred from sequence or structural similarity /// 0008152 // metabolic process // inferred from electronic annotatio…	0005739 // mitochondrion // inferred from electronic annotation /// 0005739 // mitochondrion // inferred from sequence or structural similarity /// 0005777 // peroxisome // inferred from direct assay /// 0005777 // peroxisome // inferred from electronic annotation	0003824 // catalytic activity // inferred from electronic annotation /// 0003857 // 3-hydroxyacyl-CoA dehydrogenase activity // inferred from direct assay /// 0003857 // 3-hydroxyacyl-CoA dehydrogenase activity // inferred from electronic annotation /// 0004165 // dodecenoyl-CoA delta-isomerase activity // inferred from electronic annotation /// 0004300 // enoyl-CoA hydratase activity // inferred…
1387183_at	1.01259e-37		-0.0319069	0.16428	0.13759	0.228569	0.467467	-0.581242	-0.171137	-0.275345	-0.131929	-0.180466	0.044553	0.216037	0.408327	0.293249	0.202378	-0.276509	-0.176124	-0.276291	-0.122545	0.0610443		0.0968519	0.187838	0.0493631		Rn.4896	carnitine O-octanoyltransferase	Crot	chr4q12	0001579 // medium-chain fatty acid transport // traceable author statement /// 0006629 // lipid metabolic process // inferred from electronic annotation /// 0006631 // fatty acid metabolic process // inferred from electronic annotation /// 0006810 // transport // inferred from electronic annotation /// 0015908 // fatty acid transport // inferred from sequence or structural similarity /// 0015908 …	0005777 // peroxisome // inferred from sequence or structural similarity /// 0005777 // peroxisome // inferred from electronic annotation	0008415 // acyltransferase activity // inferred from electronic annotation /// 0008458 // carnitine O-octanoyltransferase activity // inferred from sequence or structural similarity /// 0008458 // carnitine O-octanoyltransferase activity // traceable author statement /// 0008458 // carnitine O-octanoyltransferase activity // inferred from electronic annotation /// 0016740 // transferase activity …
1389179_at	3.67748e-30		0.217203	0.120514	0.281836	-0.0807629	0.161789	-0.104802	-0.33352	-0.145474	-0.186856	-0.307739	0.422563	0.180893	-0.0525108	0.377576	0.407303	-0.0701442	-0.100149	-0.179012	-0.291252	-0.317455		0.0932258	0.186658	0.00521358		Rn.8171	cell death-inducing DNA fragmentation factor, alpha subunit-like effector A	Cidea	chr18q12.1	0001659 // temperature homeostasis // inferred from sequence or structural similarity /// 0006309 // DNA fragmentation during apoptosis // inferred from sequence or structural similarity /// 0006629 // lipid metabolic process // inferred from sequence or structural similarity /// 0006915 // apoptosis // inferred from electronic annotation /// 0008219 // cell death // inferred from sequence or str…	0005622 // intracellular // inferred from electronic annotation /// 0005634 // nucleus // inferred from sequence or structural similarity /// 0005737 // cytoplasm // inferred from sequence or structural similarity /// 0005739 // mitochondrion // inferred from sequence or structural similarity /// 0005740 // mitochondrial envelope // inferred from sequence or structural similarity	0005515 // protein binding // inferred from sequence or structural similarity /// 0005515 // protein binding // inferred from electronic annotation /// 0042803 // protein homodimerization activity // inferred from sequence or structural similarity
1368426_at	7.74009e-49		0.169468	0.150503	0.135357	0.215891	0.237668	-0.431192	-0.169021	-0.347765	-0.176383	-0.201096	0.324471	0.180511	0.306126	0.201057	0.13726	-0.0703979	-0.220358	-0.333603	-0.110456	0.00195953		0.0988717	0.179843	0.04788		Rn.4896	carnitine O-octanoyltransferase	Crot	chr4q12	0001579 // medium-chain fatty acid transport // traceable author statement /// 0006629 // lipid metabolic process // inferred from electronic annotation /// 0006631 // fatty acid metabolic process // inferred from electronic annotation /// 0006810 // transport // inferred from electronic annotation /// 0015908 // fatty acid transport // inferred from sequence or structural similarity /// 0015908 …	0005777 // peroxisome // inferred from sequence or structural similarity /// 0005777 // peroxisome // inferred from electronic annotation	0008415 // acyltransferase activity // inferred from electronic annotation /// 0008458 // carnitine O-octanoyltransferase activity // inferred from sequence or structural similarity /// 0008458 // carnitine O-octanoyltransferase activity // traceable author statement /// 0008458 // carnitine O-octanoyltransferase activity // inferred from electronic annotation /// 0016740 // transferase activity …
1386927_at	1.74771e-44		-0.0236215	0.203413	0.269117	0.242491	0.159333	-0.101419	-0.177098	0.0604851	-0.17778	0.0554548	0.0934713	0.209438	0.0314045	0.074061	0.0432006	-0.279918	-0.0885942	-0.189993	-0.218411	-0.185034		-0.0122908	0.139014	0.014583		Rn.11389	carnitine palmitoyltransferase 2	Cpt2	chr5q35	0006629 // lipid metabolic process // inferred from electronic annotation /// 0006631 // fatty acid metabolic process // inferred from electronic annotation /// 0006635 // fatty acid beta-oxidation // traceable author statement /// 0006810 // transport // inferred from electronic annotation /// 0006853 // carnitine shuttle // inferred from sequence or structural similarity /// 0015909 // long-cha…	0005739 // mitochondrion // inferred from direct assay /// 0005739 // mitochondrion // inferred from electronic annotation /// 0005739 // mitochondrion // inferred from sequence or structural similarity /// 0005743 // mitochondrial inner membrane // inferred from electronic annotation /// 0005743 // mitochondrial inner membrane // inferred from sequence or structural similarity /// 0016020 // mem…	0004095 // carnitine O-palmitoyltransferase activity // inferred from direct assay /// 0004095 // carnitine O-palmitoyltransferase activity // inferred from electronic annotation /// 0004095 // carnitine O-palmitoyltransferase activity // inferred from mutant phenotype /// 0004095 // carnitine O-palmitoyltransferase activity // inferred from sequence or structural similarity /// 0008415 // acyltr…
1387783_a_at	2.39288e-33		0.0643421	-0.00558695	0.247571	0.317463	0.100142	-0.135603	-0.262124	-0.0380018	-0.250402	-0.0392851	0.332735	0.248954	0.0405731	0.10528	0.0154875	-0.0790415	-0.120953	-0.225313	-0.0800736	-0.236162		0.041722	0.138851	0.0224146		Rn.154995	acetyl-Coenzyme A acyltransferase 1 /// similar to 3-ketoacyl-CoA thiolase B, peroxisomal precursor (Beta-ketothiolase B)	Acaa1 /// RGD1562373	chr8q32	0006629 // lipid metabolic process // inferred from electronic annotation /// 0006631 // fatty acid metabolic process // inferred from electronic annotation /// 0007584 // response to nutrient // inferred from direct assay /// 0008152 // metabolic process // inferred from electronic annotation /// 0042493 // response to drug // inferred from expression pattern /// 0048545 // response to steroid h…	0005777 // peroxisome // inferred from electronic annotation /// 0005777 // peroxisome // inferred from direct assay	0003824 // catalytic activity // inferred from electronic annotation /// 0003988 // acetyl-CoA C-acyltransferase activity // inferred from electronic annotation /// 0008415 // acyltransferase activity // inferred from electronic annotation /// 0016740 // transferase activity // inferred from electronic annotation
1392684_at	2.83397e-06		-0.00820085	0.0382086	0.182428	0.212064	0.0913228	0.104728	-0.165146	-0.160876	-0.0990143	-0.0120452	0.144474	0.241981	0.143406	0.00830159	0.0848658	-0.0857652	-0.0858015	-0.156465	-0.14351	-0.334954		0.0138589	0.117853	-0.00835867		Rn.80835	dodecenoyl-Coenzyme A delta isomerase (3,2 trans-enoyl-Coenzyme A isomerase)	Dci	chr10q12	0006629 // lipid metabolic process // inferred from electronic annotation /// 0006631 // fatty acid metabolic process // inferred from electronic annotation /// 0006635 // fatty acid beta-oxidation // inferred from electronic annotation /// 0006635 // fatty acid beta-oxidation // inferred from sequence or structural similarity /// 0006635 // fatty acid beta-oxidation // traceable author statement…	0005739 // mitochondrion // inferred from direct assay /// 0005739 // mitochondrion // inferred from electronic annotation /// 0005739 // mitochondrion // inferred from sequence or structural similarity /// 0005739 // mitochondrion // traceable author statement /// 0005743 // mitochondrial inner membrane // inferred from electronic annotation /// 0005743 // mitochondrial inner membrane // inferre…	0003824 // catalytic activity // inferred from electronic annotation /// 0004165 // dodecenoyl-CoA delta-isomerase activity // inferred from direct assay /// 0004165 // dodecenoyl-CoA delta-isomerase activity // inferred from electronic annotation /// 0004165 // dodecenoyl-CoA delta-isomerase activity // inferred from sequence or structural similarity /// 0016853 // isomerase activity // inferred…
1388924_at	7.35162e-38		0.262887	0.355314	0.230499	0.173064	0.0769607	0.0176291	0.265004	0.014535	-0.0117658	0.0856805	-0.272287	0.00827663	-0.0479795	0.148449	-0.169762	-0.236273	-0.0574064	-0.323359	-0.146335	-0.373131		-0.119258	0.113264	0.0206136		Rn.119611	angiopoietin-like 4	Angptl4	chr7q12	0001525 // angiogenesis // inferred from electronic annotation /// 0001666 // response to hypoxia // inferred from expression pattern /// 0007165 // signal transduction // inferred from electronic annotation /// 0007275 // multicellular organismal development // inferred from electronic annotation /// 0019216 // regulation of lipid metabolic process // traceable author statement /// 0030154 // ce…	0005576 // extracellular region // inferred from electronic annotation /// 0005576 // extracellular region // inferred from sequence or structural similarity /// 0005578 // proteinaceous extracellular matrix // inferred from electronic annotation /// 0005615 // extracellular space // inferred from electronic annotation /// 0005615 // extracellular space // inferred from sequence or structural sim…	0004857 // enzyme inhibitor activity // inferred from electronic annotation /// 0004857 // enzyme inhibitor activity // inferred from sequence or structural similarity /// 0004857 // enzyme inhibitor activity // traceable author statement /// 0005102 // receptor binding // inferred from electronic annotation
1367694_at	4.97037e-50		-0.0944448	0.0676214	0.115514	0.165213	0.0442385	-0.118499	-0.107046	-0.126992	-0.0998603	-0.0965224	0.208929	0.231047	0.0966515	0.163793	0.101	-0.073143	-0.110241	-0.0908808	-0.119225	-0.157153		0.0544777	0.101553	-0.00871618		Rn.11253	hydroxyacyl-Coenzyme A dehydrogenase/3-ketoacyl-Coenzyme A thiolase/enoyl-Coenzyme A hydratase (trifunctional protein), beta subunit	Hadhb	chr6q14	0006629 // lipid metabolic process // inferred from electronic annotation /// 0006631 // fatty acid metabolic process // inferred from electronic annotation /// 0006635 // fatty acid beta-oxidation // inferred from direct assay /// 0008152 // metabolic process // inferred from electronic annotation	0005739 // mitochondrion // inferred from direct assay /// 0005739 // mitochondrion // inferred from electronic annotation /// 0005739 // mitochondrion // inferred from sequence or structural similarity /// 0005743 // mitochondrial inner membrane // inferred from electronic annotation /// 0005743 // mitochondrial inner membrane // inferred from sequence or structural similarity /// 0005759 // mit…	0000062 // acyl-CoA binding // inferred from direct assay /// 0003824 // catalytic activity // inferred from electronic annotation /// 0003857 // 3-hydroxyacyl-CoA dehydrogenase activity // inferred from direct assay /// 0003988 // acetyl-CoA C-acyltransferase activity // inferred from direct assay /// 0003988 // acetyl-CoA C-acyltransferase activity // inferred from electronic annotation /// 000…
1367680_at	1.25896e-42		0.0285991	0.126371	0.181308	0.16556	-0.00568583	-0.108705	-0.126929	-0.0638951	-0.180732	-0.115603	0.258137	0.208139	0.0270483	0.123215	-0.0248709	-0.041048	-0.088492	-0.0991635	-0.123151	-0.140102		0.0404418	0.0999512	0.0175315		Rn.31796	acyl-Coenzyme A oxidase 1, palmitoyl	Acox1	chr10q32.3	0006629 // lipid metabolic process // inferred from electronic annotation /// 0006631 // fatty acid metabolic process // inferred from electronic annotation /// 0006635 // fatty acid beta-oxidation // inferred from electronic annotation /// 0007283 // spermatogenesis // inferred from sequence or structural similarity /// 0007283 // spermatogenesis // inferred from electronic annotation /// 000815…	0005737 // cytoplasm // inferred from sequence or structural similarity /// 0005739 // mitochondrion // inferred from sequence or structural similarity /// 0005739 // mitochondrion // inferred from electronic annotation /// 0005777 // peroxisome // inferred from direct assay /// 0005777 // peroxisome // inferred from electronic annotation /// 0005778 // peroxisomal membrane // inferred from seque…	0003995 // acyl-CoA dehydrogenase activity // inferred from electronic annotation /// 0003997 // acyl-CoA oxidase activity // inferred from electronic annotation /// 0005504 // fatty acid binding // inferred from direct assay /// 0009055 // electron carrier activity // inferred from electronic annotation /// 0016401 // palmitoyl-CoA oxidase activity // inferred from direct assay /// 0016491 // ox…
1398249_at	5.42192e-37		-0.0636658	0.0684943	0.180162	0.213394	0.0776331	-0.206081	-0.0203209	-0.0785489	-0.193229	-0.0867492	0.0957336	0.118053	0.118557	0.133032	0.109452	-0.115194	-0.113312	-0.0407925	-0.0696966	-0.12692		0.040292	0.0960996	0.0174299		Rn.3289	solute carrier family 25 (mitochondrial carnitine/acylcarnitine translocase), member 20	Slc25a20	chr8q32	0006810 // transport // inferred from electronic annotation /// 0006810 // transport // non-traceable author statement /// 0006853 // carnitine shuttle // inferred from sequence or structural similarity /// 0046320 // regulation of fatty acid oxidation // inferred from sequence or structural similarity	0005739 // mitochondrion // inferred from electronic annotation /// 0005743 // mitochondrial inner membrane // inferred from electronic annotation /// 0005743 // mitochondrial inner membrane // inferred from sequence or structural similarity /// 0005743 // mitochondrial inner membrane // traceable author statement /// 0016020 // membrane // inferred from electronic annotation /// 0016021 // integ…	0005215 // transporter activity // inferred from electronic annotation /// 0005488 // binding // inferred from electronic annotation /// 0015227 // acyl carnitine transporter activity // inferred from sequence or structural similarity
1370164_at	3.18308e-35		0.0644312	0.0811974	0.117652	0.114321	0.0437198	-0.021553	-0.151279	-0.0971817	-0.073326	-0.160522	0.213215	0.207223	0.0294707	0.049276	0.0519139	0.0414107	-0.146303	-0.126895	-0.16273	-0.0740405		0.0353656	0.0904487	0.0107116		Rn.3340	hydroxyacyl-Coenzyme A dehydrogenase/3-ketoacyl-Coenzyme A thiolase/enoyl-Coenzyme A hydratase (trifunctional protein), alpha subunit	Hadha	chr6q14	0006629 // lipid metabolic process // inferred from electronic annotation /// 0006631 // fatty acid metabolic process // inferred from electronic annotation /// 0006635 // fatty acid beta-oxidation // inferred from direct assay /// 0006635 // fatty acid beta-oxidation // inferred from sequence or structural similarity /// 0006635 // fatty acid beta-oxidation // inferred from electronic annotation…	0005739 // mitochondrion // inferred from direct assay /// 0005739 // mitochondrion // inferred from sequence or structural similarity /// 0005739 // mitochondrion // traceable author statement /// 0005739 // mitochondrion // inferred from electronic annotation /// 0005743 // mitochondrial inner membrane // inferred from sequence or structural similarity /// 0005743 // mitochondrial inner membran…	0000062 // acyl-CoA binding // inferred from direct assay /// 0003824 // catalytic activity // inferred from electronic annotation /// 0003857 // 3-hydroxyacyl-CoA dehydrogenase activity // inferred from direct assay /// 0003857 // 3-hydroxyacyl-CoA dehydrogenase activity // inferred from mutant phenotype /// 0003988 // acetyl-CoA C-acyltransferase activity // inferred from direct assay /// 00043…
1380504_at	3.0295e-12		-0.0176759	-0.107018	0.204077	0.107994	0.0792628	0.0457561	-0.106913	-0.0836217	-0.136764	-0.0882355	0.185988	0.195542	0.0709099	0.0343972	0.155793	-0.0780385	-0.15483	-0.00960989	-0.25345	-0.0435639		0.0348658	0.0879905	-0.0126732		Rn.3786	Acetyl-Coenzyme A acyltransferase 2 (mitochondrial 3-oxoacyl-Coenzyme A thiolase)	Acaa2	chr18q12.3	0006629 // lipid metabolic process // inferred from electronic annotation /// 0006631 // fatty acid metabolic process // inferred from electronic annotation /// 0008152 // metabolic process // inferred from electronic annotation	0005739 // mitochondrion // inferred from electronic annotation /// 0005739 // mitochondrion // inferred from sequence or structural similarity /// 0005743 // mitochondrial inner membrane // inferred from electronic annotation /// 0005743 // mitochondrial inner membrane // inferred from sequence or structural similarity /// 0005759 // mitochondrial matrix // non-traceable author statement	0003824 // catalytic activity // inferred from electronic annotation /// 0003988 // acetyl-CoA C-acyltransferase activity // inferred from electronic annotation /// 0008415 // acyltransferase activity // inferred from electronic annotation /// 0016740 // transferase activity // inferred from electronic annotation
1373810_at	1.5396e-08		-0.275379	-0.184571	0.171315	0.260795	0.134411	-0.270701	-0.339183	-0.254368	0.150306	-0.206194	0.146063	0.297863	0.143343	0.0508656	0.325002	-0.01267	-0.0500737	-0.0679243	0.0127355	-0.0316349		0.108202	0.0795295	0.00690005		Rn.137418	phospholipase A2, group XIIA	Pla2g12a	chr2q43	0006644 // phospholipid metabolic process // inferred from electronic annotation /// 0016042 // lipid catabolic process // inferred from electronic annotation	0005576 // extracellular region // inferred from electronic annotation /// 0005622 // intracellular // inferred from sequence or structural similarity /// 0005783 // endoplasmic reticulum // inferred from sequence or structural similarity /// 0005794 // Golgi apparatus // inferred from sequence or structural similarity	0004623 // phospholipase A2 activity // inferred from electronic annotation /// 0004623 // phospholipase A2 activity // inferred from sequence or structural similarity /// 0005509 // calcium ion binding // inferred from electronic annotation
1368453_at	1.21843e-58		0.113262	0.0835887	0.389818	0.367693	0.0739133	0.177054	0.259223	0.25873	0.0293795	0.215	-0.191301	-0.0113206	-0.208901	-0.221049	-0.16336	-0.212975	-0.275223	-0.38263	-0.160692	-0.140209		-0.182421	0.0784578	0.00541669		Rn.162483	fatty acid desaturase 2	Fads2	chr1q43	0006629 // lipid metabolic process // inferred from electronic annotation /// 0006633 // fatty acid biosynthetic process // inferred from electronic annotation /// 0006810 // transport // inferred from electronic annotation /// 0008610 // lipid biosynthetic process // inferred from electronic annotation /// 0042761 // very-long-chain fatty acid biosynthetic process // traceable author statement /…	0005783 // endoplasmic reticulum // inferred from electronic annotation /// 0005789 // endoplasmic reticulum membrane // inferred from electronic annotation /// 0016020 // membrane // inferred from electronic annotation /// 0016021 // integral to membrane // inferred from electronic annotation	0004768 // stearoyl-CoA 9-desaturase activity // inferred from electronic annotation /// 0004768 // stearoyl-CoA 9-desaturase activity // inferred from sequence or structural similarity /// 0004768 // stearoyl-CoA 9-desaturase activity // traceable author statement /// 0005506 // iron ion binding // inferred from electronic annotation /// 0016491 // oxidoreductase activity // inferred from electr…
1371012_at	8.55853e-19		-0.198528	-0.0642069	0.169819	-0.0279592	-0.0202951	-0.0129544	-0.215107	-0.0406229	-0.19602	-0.239105	0.117802	0.225829	0.0255645	0.264448	0.459673	-0.184176	0.104892	-0.0800034	-0.0868072	-0.00224198		0.106829	0.0738169	-0.0293525		Rn.219233	2-hydroxyacyl-CoA lyase 1	Hacl1	chr16p16	0001561 // fatty acid alpha-oxidation // inferred from direct assay /// 0001561 // fatty acid alpha-oxidation // inferred from sequence or structural similarity /// 0006629 // lipid metabolic process // inferred from sequence or structural similarity	0005777 // peroxisome // inferred from direct assay /// 0005777 // peroxisome // inferred from sequence or structural similarity /// 0005777 // peroxisome // inferred from electronic annotation	0000287 // magnesium ion binding // inferred from electronic annotation /// 0003824 // catalytic activity // inferred from electronic annotation /// 0016829 // lyase activity // inferred from electronic annotation /// 0016829 // lyase activity // inferred from sequence or structural similarity /// 0016830 // carbon-carbon lyase activity // inferred from direct assay /// 0016830 // carbon-carbon l…
1368150_at	2.46079e-35		0.0429988	0.139167	0.137847	0.139715	-0.040597	-0.0668813	-0.0591148	-0.0803796	-0.200168	-0.0580877	0.155683	0.0681546	-0.000167473	0.10596	0.0472328	-0.0576704	-0.0448925	-0.0690996	-0.0868881	-0.0728113		0.0272166	0.0723616	0.0213742		Rn.3608	solute carrier family 27 (fatty acid transporter), member 2	Slc27a2	chr3q36	0006629 // lipid metabolic process // inferred from electronic annotation /// 0006631 // fatty acid metabolic process // inferred from electronic annotation /// 0008152 // metabolic process // inferred from electronic annotation	0005739 // mitochondrion // inferred from sequence or structural similarity /// 0005777 // peroxisome // inferred from mutant phenotype /// 0005777 // peroxisome // inferred from electronic annotation /// 0005778 // peroxisomal membrane // inferred from direct assay /// 0005778 // peroxisomal membrane // inferred from electronic annotation /// 0005783 // endoplasmic reticulum // inferred from ele…	0003824 // catalytic activity // inferred from electronic annotation /// 0004467 // long-chain-fatty-acid-CoA ligase activity // inferred from mutant phenotype /// 0004467 // long-chain-fatty-acid-CoA ligase activity // inferred from electronic annotation /// 0016874 // ligase activity // inferred from electronic annotation
1386880_at	1.00809e-19		0.0470952	0.102329	0.117813	0.111191	-0.0994445	-0.0780991	-0.10942	-0.0439364	-0.140934	-0.0680026	0.198071	0.129183	0.0183231	0.0956138	0.0731472	0.0731691	-0.0185769	-0.0756247	-0.148488	-0.183409		0.0377608	0.0718512	0.00450735		Rn.3786	acetyl-Coenzyme A acyltransferase 2 (mitochondrial 3-oxoacyl-Coenzyme A thiolase)	Acaa2	chr18q12.3	0006629 // lipid metabolic process // inferred from electronic annotation /// 0006631 // fatty acid metabolic process // inferred from electronic annotation /// 0008152 // metabolic process // inferred from electronic annotation	0005739 // mitochondrion // inferred from electronic annotation /// 0005739 // mitochondrion // inferred from sequence or structural similarity /// 0005743 // mitochondrial inner membrane // inferred from electronic annotation /// 0005743 // mitochondrial inner membrane // inferred from sequence or structural similarity /// 0005759 // mitochondrial matrix // non-traceable author statement	0003824 // catalytic activity // inferred from electronic annotation /// 0003988 // acetyl-CoA C-acyltransferase activity // inferred from electronic annotation /// 0008415 // acyltransferase activity // inferred from electronic annotation /// 0016740 // transferase activity // inferred from electronic annotation
1367894_at	5.02946e-32		0.126939	0.252912	0.269617	0.265955	0.105271	0.166224	0.316622	0.138537	0.408949	0.139656	-0.100862	-0.337029	-0.0323129	-0.113097	-0.357424	-0.186087	-0.232938	-0.461377	0.228556	-0.598109		-0.208379	0.071724	-0.00374989		Rn.772	insulin induced gene 1	Insig1	chr4q11	0006629 // lipid metabolic process // inferred from electronic annotation /// 0006991 // response to sterol depletion // inferred from sequence or structural similarity /// 0008202 // steroid metabolic process // inferred from electronic annotation /// 0008203 // cholesterol metabolic process // inferred from electronic annotation	0005783 // endoplasmic reticulum // inferred from electronic annotation /// 0005789 // endoplasmic reticulum membrane // inferred from electronic annotation /// 0016020 // membrane // inferred from electronic annotation /// 0016021 // integral to membrane // inferred from electronic annotation	0005515 // protein binding // inferred from sequence or structural similarity
1377407_at	1.46764e-08		-0.301254	-0.0365063	0.350782	0.0772909	0.104711	-0.00766965	-0.35017	-0.0785363	-0.197495	-0.232657	0.137095	-0.108026	-0.00638299	0.317728	0.428731	0.329827	-0.113747	0.03886	-0.316172	-0.0364083		0.0920151	0.0709197	0.0200961		Rn.35367	similar to Aa2-174	RGD1309578	chr1q35	0006629 // lipid metabolic process // inferred from electronic annotation /// 0006631 // fatty acid metabolic process // inferred from electronic annotation /// 0008152 // metabolic process // inferred from electronic annotation	0005739 // mitochondrion // inferred from electronic annotation /// 0005759 // mitochondrial matrix // inferred from electronic annotation	0000166 // nucleotide binding // inferred from electronic annotation /// 0000287 // magnesium ion binding // inferred from electronic annotation /// 0003824 // catalytic activity // inferred from electronic annotation /// 0005524 // ATP binding // inferred from electronic annotation /// 0005525 // GTP binding // inferred from electronic annotation /// 0016874 // ligase activity // inferred from e…
1367638_at	2.61282e-23		-0.075927	0.0361075	0.182416	0.0862272	0.0748208	-0.0990912	-0.063772	0.0118105	-0.093299	0.012179	0.102033	0.164976	-0.0127856	0.0387698	0.0795607	-0.141514	-0.0947012	-0.132399	-0.0681536	-0.00725808		0.0119167	0.0683682	-0.00209541		Rn.13468	malonyl-CoA decarboxylase	Mlycd	chr19q12	0006085 // acetyl-CoA biosynthetic process // inferred from direct assay /// 0006633 // fatty acid biosynthetic process // inferred from electronic annotation /// 0008610 // lipid biosynthetic process // inferred from electronic annotation /// 0019395 // fatty acid oxidation // inferred from direct assay /// 0031998 // regulation of fatty acid beta-oxidation // inferred from direct assay /// 0046…	0005737 // cytoplasm // inferred from electronic annotation /// 0005739 // mitochondrion // inferred from direct assay /// 0005739 // mitochondrion // inferred from sequence or structural similarity /// 0005739 // mitochondrion // inferred from electronic annotation /// 0005777 // peroxisome // inferred from direct assay /// 0005777 // peroxisome // inferred from electronic annotation /// 0005829…	0016829 // lyase activity // inferred from electronic annotation /// 0016831 // carboxy-lyase activity // inferred from electronic annotation /// 0050080 // malonyl-CoA decarboxylase activity // inferred from direct assay /// 0050080 // malonyl-CoA decarboxylase activity // inferred from electronic annotation
1367897_at	4.35018e-17		-0.0442142	0.0370006	0.158994	0.17543	0.0876909	-0.0761718	-0.164648	-0.0820624	-0.0529131	-0.0638709	0.0516193	0.204703	-0.0289615	0.0522306	0.00973619	-0.101044	-0.00747818	-0.0503235	-0.127323	0.0216054		0.022814	0.0631323	0.0261798		Rn.33319	acyl-Coenzyme A dehydrogenase, very long chain	Acadvl	chr10q24	0006629 // lipid metabolic process // inferred from electronic annotation /// 0006631 // fatty acid metabolic process // inferred from electronic annotation /// 0006635 // fatty acid beta-oxidation // inferred from direct assay /// 0008152 // metabolic process // inferred from electronic annotation /// 0055114 // oxidation reduction // inferred from electronic annotation	0005739 // mitochondrion // inferred from sequence or structural similarity /// 0005739 // mitochondrion // traceable author statement /// 0005739 // mitochondrion // inferred from electronic annotation /// 0005743 // mitochondrial inner membrane // inferred from electronic annotation /// 0016020 // membrane // inferred from electronic annotation	0003995 // acyl-CoA dehydrogenase activity // inferred from direct assay /// 0003995 // acyl-CoA dehydrogenase activity // inferred from electronic annotation /// 0004466 // long-chain-acyl-CoA dehydrogenase activity // inferred from direct assay /// 0009055 // electron carrier activity // inferred from electronic annotation /// 0016491 // oxidoreductase activity // inferred from electronic annot…
1371363_at	1.94378e-26		0.066529	0.0794123	0.138487	0.17573	0.00455515	-0.00273209	0.052871	0.0442737	-0.107213	0.113683	0.0919629	0.0333119	-0.0340101	-0.0517159	-0.0244283	-0.119774	-0.091556	-0.13381	-0.0797002	-0.155876		-0.0409397	0.0629196	0.0010086		Rn.44452	glycerol-3-phosphate dehydrogenase 1 (soluble)	Gpd1	chr7q36	0005975 // carbohydrate metabolic process // inferred from direct assay /// 0005975 // carbohydrate metabolic process // inferred from electronic annotation /// 0006072 // glycerol-3-phosphate metabolic process // inferred from sequence or structural similarity /// 0006072 // glycerol-3-phosphate metabolic process // inferred from electronic annotation /// 0006094 // gluconeogenesis // inferred f…	0005625 // soluble fraction // inferred from direct assay /// 0005737 // cytoplasm // inferred from electronic annotation /// 0005829 // cytosol // inferred from direct assay /// 0005829 // cytosol // inferred from sequence or structural similarity /// 0009331 // glycerol-3-phosphate dehydrogenase complex // inferred from electronic annotation	0003824 // catalytic activity // inferred from electronic annotation /// 0004367 // glycerol-3-phosphate dehydrogenase (NAD+) activity // inferred from direct assay /// 0004367 // glycerol-3-phosphate dehydrogenase (NAD+) activity // inferred from electronic annotation /// 0004367 // glycerol-3-phosphate dehydrogenase (NAD+) activity // inferred from sequence or structural similarity /// 0004367 …
1369485_at	9.03654e-19		-0.0365184	0.0461001	0.158063	0.0178996	0.115902	-0.175863	-0.165378	-0.0113771	-0.0715184	-0.109249	-0.0120033	0.142483	0.106483	0.054172	0.138107	-0.0439261	-0.0307713	-0.0306011	-0.111878	0.0198743		0.043281	0.0607879	0.0204217		Rn.212205	acyl-CoA thioesterase 12	Acot12	chr2q12	0006084 // acetyl-CoA metabolic process // inferred from electronic annotation /// 0006084 // acetyl-CoA metabolic process // inferred from sequence or structural similarity /// 0006629 // lipid metabolic process // inferred from electronic annotation /// 0006631 // fatty acid metabolic process // inferred from electronic annotation /// 0006637 // acyl-CoA metabolic process // inferred from direc…	0005737 // cytoplasm // inferred from electronic annotation /// 0005829 // cytosol // inferred from direct assay /// 0005829 // cytosol // traceable author statement	0003824 // catalytic activity // inferred from electronic annotation /// 0003986 // acetyl-CoA hydrolase activity // inferred from direct assay /// 0003986 // acetyl-CoA hydrolase activity // inferred from sequence or structural similarity /// 0003986 // acetyl-CoA hydrolase activity // inferred from electronic annotation /// 0004091 // carboxylesterase activity // inferred from electronic annota…
1367836_at	7.77403e-07		-0.172138	0.00490734	0.374926	0.146547	0.253956	-0.215366	-0.0652574	0.124909	0.153729	0.127111	-0.263272	0.0501043	-0.0306887	0.0157097	0.0586179	-0.195526	-0.0542389	-0.109555	-0.203493	-0.000983139		-0.0576986	0.0607328	0.0174382		Rn.2856	carnitine palmitoyltransferase 1a, liver	Cpt1a	chr1q43	0001676 // long-chain fatty acid metabolic process // traceable author statement /// 0006006 // glucose metabolic process // inferred from mutant phenotype /// 0006629 // lipid metabolic process // inferred from electronic annotation /// 0006631 // fatty acid metabolic process // inferred from electronic annotation /// 0006810 // transport // inferred from electronic annotation /// 0009437 // car…	0005739 // mitochondrion // inferred from direct assay /// 0005739 // mitochondrion // inferred from electronic annotation /// 0005739 // mitochondrion // inferred from sequence or structural similarity /// 0005741 // mitochondrial outer membrane // inferred from direct assay /// 0005741 // mitochondrial outer membrane // inferred from electronic annotation /// 0005743 // mitochondrial inner memb…	0004095 // carnitine O-palmitoyltransferase activity // inferred from direct assay /// 0004095 // carnitine O-palmitoyltransferase activity // inferred from electronic annotation /// 0004095 // carnitine O-palmitoyltransferase activity // inferred from mutant phenotype /// 0004095 // carnitine O-palmitoyltransferase activity // traceable author statement /// 0008415 // acyltransferase activity //…
1367828_at	1.02326e-15		-0.062778	0.00780871	0.113969	0.111487	0.0187502	-0.161818	-0.14191	-0.00309909	-0.0663854	-0.0457153	0.0525842	0.267199	0.0168576	0.110016	0.0528761	-0.00243939	-0.0381661	-0.0909686	-0.107534	-0.0307338		0.0413177	0.0602239	0.00158633		Rn.1167	acyl-Coenzyme A dehydrogenase, short chain	Acads	chr12q16	0006629 // lipid metabolic process // inferred from electronic annotation /// 0006631 // fatty acid metabolic process // inferred from electronic annotation /// 0006635 // fatty acid beta-oxidation // traceable author statement /// 0008152 // metabolic process // inferred from electronic annotation /// 0042594 // response to starvation // inferred from expression pattern /// 0051384 // response t…	0005739 // mitochondrion // inferred from sequence or structural similarity /// 0005739 // mitochondrion // inferred from electronic annotation /// 0005759 // mitochondrial matrix // traceable author statement /// 0005759 // mitochondrial matrix // inferred from electronic annotation	0000062 // acyl-CoA binding // inferred from direct assay /// 0003995 // acyl-CoA dehydrogenase activity // inferred from direct assay /// 0003995 // acyl-CoA dehydrogenase activity // non-traceable author statement /// 0003995 // acyl-CoA dehydrogenase activity // inferred from electronic annotation /// 0004085 // butyryl-CoA dehydrogenase activity // inferred from direct assay /// 0004085 // bu…
1368177_at	1.44186e-07		0.0130161	0.0667861	-0.0348397	0.167012	-0.0445065	0.0100533	-0.10878	-0.0882216	0.145261	-0.187628	0.0189383	0.410874	0.113359	-0.0658506	-0.0819512	0.0342197	-0.1917	0.0509162	-0.193078	-0.0338799		0.0213994	0.0544695	-0.0075495		Rn.54820	acyl-CoA synthetase long-chain family member 3	Acsl3	chr9q33	0006629 // lipid metabolic process // traceable author statement /// 0006629 // lipid metabolic process // inferred from electronic annotation /// 0006631 // fatty acid metabolic process // traceable author statement /// 0006631 // fatty acid metabolic process // inferred from electronic annotation /// 0006633 // fatty acid biosynthetic process // inferred from direct assay /// 0007283 // spermat…	0005739 // mitochondrion // inferred from electronic annotation /// 0005741 // mitochondrial outer membrane // inferred from electronic annotation /// 0005777 // peroxisome // inferred from electronic annotation /// 0005778 // peroxisomal membrane // inferred from electronic annotation /// 0005783 // endoplasmic reticulum // inferred from electronic annotation /// 0005789 // endoplasmic reticulum…	0000287 // magnesium ion binding // inferred from electronic annotation /// 0003824 // catalytic activity // inferred from electronic annotation /// 0003987 // acetate-CoA ligase activity // inferred from direct assay /// 0003987 // acetate-CoA ligase activity // traceable author statement /// 0004467 // long-chain-fatty-acid-CoA ligase activity // inferred from electronic annotation /// 0005515 …
1370237_at	5.46878e-35		-0.0271855	0.0298968	0.103257	0.137891	-0.0375553	-0.196276	-0.130684	-0.0106608	-0.0428534	-0.142886	0.132853	0.0599337	0.0572501	0.119728	0.101503	-0.00213521	-0.000696961	-0.0196548	-0.0534082	-0.078317		0.0497739	0.0543773	0.0137508		Rn.92789	hydroxyacyl-Coenzyme A dehydrogenase	Hadh	chr2q43	0006629 // lipid metabolic process // inferred from electronic annotation /// 0006631 // fatty acid metabolic process // inferred from electronic annotation /// 0008152 // metabolic process // inferred from electronic annotation /// 0055114 // oxidation reduction // inferred from electronic annotation	0005737 // cytoplasm // inferred from electronic annotation /// 0005737 // cytoplasm // inferred from sequence or structural similarity /// 0005739 // mitochondrion // inferred from electronic annotation /// 0005739 // mitochondrion // inferred from sequence or structural similarity /// 0005743 // mitochondrial inner membrane // inferred from electronic annotation /// 0005743 // mitochondrial inn…	0003824 // catalytic activity // inferred from electronic annotation /// 0003857 // 3-hydroxyacyl-CoA dehydrogenase activity // inferred from electronic annotation /// 0003857 // 3-hydroxyacyl-CoA dehydrogenase activity // inferred from sequence or structural similarity /// 0005488 // binding // inferred from electronic annotation /// 0016491 // oxidoreductase activity // inferred from electronic…
1369560_at	0.00012338		-0.120925	0.0770703	0.157086	0.169667	0.0894246	-0.214999	0.0388365	0.0545836	0.0364605	0.0979667	-0.245591	0.300866	0.00834755	-0.061347	0.0548334	-0.24853	-0.065481	-0.09494	-0.0350639	0.00173558		-0.024939	0.0523832	0.00326637		Rn.44452	glycerol-3-phosphate dehydrogenase 1 (soluble)	Gpd1	chr7q36	0005975 // carbohydrate metabolic process // inferred from direct assay /// 0005975 // carbohydrate metabolic process // inferred from electronic annotation /// 0006072 // glycerol-3-phosphate metabolic process // inferred from sequence or structural similarity /// 0006072 // glycerol-3-phosphate metabolic process // inferred from electronic annotation /// 0006094 // gluconeogenesis // inferred f…	0005625 // soluble fraction // inferred from direct assay /// 0005737 // cytoplasm // inferred from electronic annotation /// 0005829 // cytosol // inferred from direct assay /// 0005829 // cytosol // inferred from sequence or structural similarity /// 0009331 // glycerol-3-phosphate dehydrogenase complex // inferred from electronic annotation	0003824 // catalytic activity // inferred from electronic annotation /// 0004367 // glycerol-3-phosphate dehydrogenase (NAD+) activity // inferred from direct assay /// 0004367 // glycerol-3-phosphate dehydrogenase (NAD+) activity // inferred from electronic annotation /// 0004367 // glycerol-3-phosphate dehydrogenase (NAD+) activity // inferred from sequence or structural similarity /// 0004367 …
1386946_at	3.20252e-17		-0.0307762	-0.0554152	0.319211	0.098823	0.198981	-0.0307997	-0.0611423	0.0215857	0.0570065	0.121755	-0.00139263	0.00621725	-0.205104	-0.0628791	0.104641	-0.0382878	-0.0793211	-0.142787	-0.249407	0.0290925		-0.0505465	0.0517821	0.0161562		Rn.2856	carnitine palmitoyltransferase 1a, liver	Cpt1a	chr1q43	0001676 // long-chain fatty acid metabolic process // traceable author statement /// 0006006 // glucose metabolic process // inferred from mutant phenotype /// 0006629 // lipid metabolic process // inferred from electronic annotation /// 0006631 // fatty acid metabolic process // inferred from electronic annotation /// 0006810 // transport // inferred from electronic annotation /// 0009437 // car…	0005739 // mitochondrion // inferred from direct assay /// 0005739 // mitochondrion // inferred from electronic annotation /// 0005739 // mitochondrion // inferred from sequence or structural similarity /// 0005741 // mitochondrial outer membrane // inferred from direct assay /// 0005741 // mitochondrial outer membrane // inferred from electronic annotation /// 0005743 // mitochondrial inner memb…	0004095 // carnitine O-palmitoyltransferase activity // inferred from direct assay /// 0004095 // carnitine O-palmitoyltransferase activity // inferred from electronic annotation /// 0004095 // carnitine O-palmitoyltransferase activity // inferred from mutant phenotype /// 0004095 // carnitine O-palmitoyltransferase activity // traceable author statement /// 0008415 // acyltransferase activity //…
1369328_at	0.00019701		0.134776	0.0196247	0.129636	0.175925	0.178154	0.133956	0.161608	0.121099	0.0812661	0.11989	-0.506431	-0.134775	-0.113912	-0.263594	0.0937145	-0.0875737	0.0626351	-0.120691	-0.0226146	-0.162693		-0.127583	0.00177376	0.035492		Rn.162151	acetyl-Coenzyme A carboxylase beta	Acacb	chr12q16	0006084 // acetyl-CoA metabolic process // inferred from direct assay /// 0006633 // fatty acid biosynthetic process // inferred from electronic annotation /// 0008152 // metabolic process // inferred from electronic annotation /// 0014070 // response to organic cyclic substance // inferred from mutant phenotype /// 0042493 // response to drug // inferred from expression pattern /// 0046320 // re…	0005625 // soluble fraction // inferred from direct assay /// 0005739 // mitochondrion // inferred from direct assay /// 0005829 // cytosol // inferred from sequence or structural similarity	0003824 // catalytic activity // inferred from electronic annotation /// 0003989 // acetyl-CoA carboxylase activity // inferred from direct assay /// 0003989 // acetyl-CoA carboxylase activity // inferred from electronic annotation /// 0003989 // acetyl-CoA carboxylase activity // inferred from mutant phenotype /// 0005524 // ATP binding // inferred from direct assay /// 0005524 // ATP binding //…
1370865_at	-0.00191798		-0.00191798	-0.0259632	0.0583806	-0.0227919	-7.14924e-05	0.0566364	-0.132031	0.040983	-0.00917234	0.00680078	0.0836261	0.0481641	-0.0474367	0.0371412	-0.000503512	0.0876782	-0.0444827	-0.0415231	-0.109421	0.0159044		0.00618952	0.0128715	-0.00639289		Rn.2837	isocitrate dehydrogenase 3 (NAD), gamma	Idh3g	chrXq37.1-q37.2	0006099 // tricarboxylic acid cycle // inferred from electronic annotation /// 0006099 // tricarboxylic acid cycle // traceable author statement /// 0006102 // isocitrate metabolic process // inferred from sequence or structural similarity /// 0008152 // metabolic process // inferred from electronic annotation /// 0045926 // negative regulation of growth // inferred from mutant phenotype /// 0055…	0005739 // mitochondrion // inferred from electronic annotation /// 0005739 // mitochondrion // inferred from sequence or structural similarity /// 0005739 // mitochondrion // traceable author statement /// 0005759 // mitochondrial matrix // inferred from sequence or structural similarity	0000166 // nucleotide binding // inferred from electronic annotation /// 0000287 // magnesium ion binding // inferred from electronic annotation /// 0004449 // isocitrate dehydrogenase (NAD+) activity // inferred from electronic annotation /// 0004449 // isocitrate dehydrogenase (NAD+) activity // inferred from sequence or structural similarity /// 0005524 // ATP binding // inferred from electron…
1388160_a_at	0.0155492		0.0155492	0.00361647	0.0131247	0.0248576	0.0105713	-0.01076	-0.176763	0.00716476	0.0174123	-0.119405	0.0583163	0.154461	-0.0921193	0.00359109	0.0405177	0.0232943	-0.00442121	-0.0159562	-0.0402487	0.0871976		0.0275238	0.0139577	0.0136767		Rn.1093	isocitrate dehydrogenase 3 (NAD+) beta	Idh3B	chr3q36	0006099 // tricarboxylic acid cycle // inferred from electronic annotation /// 0008152 // metabolic process // inferred from electronic annotation /// 0055114 // oxidation reduction // inferred from electronic annotation	0005739 // mitochondrion // inferred from electronic annotation /// 0005739 // mitochondrion // inferred from sequence or structural similarity /// 0005759 // mitochondrial matrix // inferred from sequence or structural similarity	0000287 // magnesium ion binding // inferred from electronic annotation /// 0004449 // isocitrate dehydrogenase (NAD+) activity // inferred from electronic annotation /// 0016491 // oxidoreductase activity // inferred from electronic annotation /// 0016616 // oxidoreductase activity, acting on the CH-OH group of donors, NAD or NADP as acceptor // inferred from electronic annotation /// 0030145 //…
1369954_at	-0.000755232		-0.000755232	0.131363	0.00144671	0.0815726	0.00123639	-0.0288785	-0.0706429	-0.0728067	-0.0962113	-0.128461	0.111122	0.0960215	-0.0406641	-0.00693911	0.081641	-0.0682637	-0.0527835	0.0801134	-0.040137	0.0220273		0.0308696	0.0352763	0.0213764		Rn.3561	isocitrate dehydrogenase 1 (NADP+), soluble	Idh1	chr9q32	0006097 // glyoxylate cycle // inferred from electronic annotation /// 0006099 // tricarboxylic acid cycle // inferred from electronic annotation /// 0006102 // isocitrate metabolic process // inferred from direct assay /// 0006102 // isocitrate metabolic process // inferred from electronic annotation /// 0006749 // glutathione metabolic process // inferred from sequence or structural similarity …	0005625 // soluble fraction // inferred from direct assay /// 0005737 // cytoplasm // inferred from electronic annotation /// 0005777 // peroxisome // inferred from direct assay /// 0005829 // cytosol // inferred from sequence or structural similarity	0000287 // magnesium ion binding // inferred from electronic annotation /// 0004450 // isocitrate dehydrogenase (NADP+) activity // inferred from direct assay /// 0004450 // isocitrate dehydrogenase (NADP+) activity // inferred from electronic annotation /// 0004450 // isocitrate dehydrogenase (NADP+) activity // inferred from sequence or structural similarity /// 0004450 // isocitrate dehydrogen…
