# Supplementary material for: Tofu and fish oil independently modulate serum lipid profiles in rats: Analyses of 10 class lipoprotein profiles and the global hepatic transcriptome
Source: PLoS One. 2019 Jan 17;14(1):e0210950. doi: 10.1371/journal.pone.0210950 (PMC6336308; doi:10.1371/journal.pone.0210950)
Supplement: S1 Appendix — (ZIP) [file pone.0210950.s014.zip]

Archive with 17 entries (16 files):
- S1 Appendix/PvalHist.png
- S1 Appendix/S1 Appendix.files/
- S1 Appendix/S1 Appendix.files/colorschememapping.xml
- S1 Appendix/S1 Appendix.files/filelist.xml
- S1 Appendix/S1 Appendix.files/header.htm
- S1 Appendix/S1 Appendix.files/image001.png
- S1 Appendix/S1 Appendix.files/image003.png
- S1 Appendix/S1 Appendix.files/image005.png
- S1 Appendix/S1 Appendix.files/image007.png
- S1 Appendix/S1 Appendix.files/image009.png
- S1 Appendix/S1 Appendix.files/image010.png
- S1 Appendix/S1 Appendix.files/image012.png
- S1 Appendix/S1 Appendix.files/image013.png
- S1 Appendix/S1 Appendix.files/image014.png
- S1 Appendix/S1 Appendix.files/image015.jpg
- S1 Appendix/S1 Appendix.files/themedata.thmx
- S1 Appendix/S1 Appendix.htm
