# Supplementary material for: Tofu and fish oil independently modulate serum lipid profiles in rats: Analyses of 10 class lipoprotein profiles and the global hepatic transcriptome
Source: PLoS One. 2019 Jan 17;14(1):e0210950. doi: 10.1371/journal.pone.0210950 (PMC6336308; doi:10.1371/journal.pone.0210950)
Supplement: S1 Appendix — (ZIP) [file pone.0210950.s014.zip › S1 Appendix/S1 Appendix.files/filelist.xml]

<xml xmlns:o="urn:schemas-microsoft-com:office:office">
 <o:MainFile HRef="../S1%20Appendix.htm"/>
 <o:File HRef="themedata.thmx"/>
 <o:File HRef="colorschememapping.xml"/>
 <o:File HRef="image001.png"/>
 <o:File HRef="image010.png"/>
 <o:File HRef="image003.png"/>
 <o:File HRef="image012.png"/>
 <o:File HRef="image005.png"/>
 <o:File HRef="image013.png"/>
 <o:File HRef="image007.png"/>
 <o:File HRef="image014.png"/>
 <o:File HRef="image009.png"/>
 <o:File HRef="image015.jpg"/>
 <o:File HRef="header.htm"/>
 <o:File HRef="filelist.xml"/>
</xml>
